# Supplementary material for: Conceptualising the Impact of Arousal and Affective State on Training Outcomes of Operant Conditioning
Source: Animals (Basel). 2013 Apr 11;3(2):300–17. doi: 10.3390/ani3020300 (PMC4494394; doi:10.3390/ani3020300)
Supplement: Supplementary File 1 [file animals-03-00300-s001.zip]

Archive with 2 entries (2 files):
- Response landscapes.nb
- Note for Supplementary Material.txt
