# Supplementary material for: Conceptualising the Impact of Arousal and Affective State on Training Outcomes of Operant Conditioning
Source: Animals (Basel). 2013 Apr 11;3(2):300–17. doi: 10.3390/ani3020300 (PMC4494394; doi:10.3390/ani3020300)
Supplement: Supplementary File 1 [file animals-03-00300-s001.zip › Response landscapes.nb]

(* Content-type: application/vnd.wolfram.mathematica *)

(*** Wolfram Notebook File ***)
(* http://www.wolfram.com/nb *)

(* CreatedBy='Mathematica 8.0' *)

(*CacheID: 234*)
(* Internal cache information:
NotebookFileLineBreakTest
NotebookFileLineBreakTest
NotebookDataPosition[       157,          7]
NotebookDataLength[   1251144,      20328]
NotebookOptionsPosition[   1250553,      20307]
NotebookOutlinePosition[   1250909,      20323]
CellTagsIndexPosition[   1250866,      20320]
WindowFrame->Normal*)

(* Beginning of Notebook Content *)
Notebook[{
Cell[BoxData[""], "Input",
 CellChangeTimes->{{3.558845411542104*^9, 3.558845411599791*^9}}],

Cell[BoxData[{
 Graphics3DBox[GraphicsComplex3DBox[CompressedData["
1:eJyFXXmcXEXxn4QFdggZNslmM5PdTHYnK4IcigKCCq84RMADAUEEFFAQBBWQ
U36oyw3hELlB7iucIQchCUnI5r4vyJ29ryRcDmHAGGD49avqfjX9nRndf/aT
71bq1avu111XVzf8+uKTzusfi8WOHhiL7RQr97M+8P+dDc7/bfizEfAYrX3m
ksN2W7cJ8Eo68FvhTzvgVXRs5zXVY3/QCXg1/V+IXtMFeNLy6Qa8jkLq6rGI
19OzoTjP9ACeoZE3vXfilHQv4I30yMPhj8Oz0d8/3evMv8/+ZD3g2aDlP3+9
cPrlm5CeDrhqv4aRuRbAK+mdH/+66rRDOwCvooEd+9395PZOwKup6diZfxlx
SDfgSdr3lpoNy/+NeB1tG/fTix65qgfwerq+Yt7fD7gK3ytDx+3/ZcMXnyLe
SINOO/T1hVf2Re/j9PC+0dpN720APBuceOeDfxx8QwvS0x3Hv1tx4KA2wCtp
YP99zBt0AF5F77R1DLj3xS7Aq+mma1dO/MUn3YAnqXFTOAA9gNfRt4c3n1F/
RC/g9XTWQz8aesfx+F4Zunzd4G1HrEC8kW4N1Xzy5mj8nB7MZDAzYiPg2eDx
f42Z/8NvtyI9/Yn5twFeSa2Nu1x3/1GdgFdRrK1/fPTIbsCr6dbcpnXXXdYD
eJIuu+AfH1wb9AJeR4kBk57/8wLE6+nYn36evGxdH+AZ6tk28u2Lz8L3bSQj
5O2/3+zwqkgP8p22AJ4NRG/tSE/VwfyWSTd2AF5JP+X50wV4Fd2x6YLYxdf1
AF5N95yZP2rHB72AJ+k3VeHE7QO8jh5qvfeWm05H+etpp6sHNO711y2AZ+jQ
7//gT//ZYyvgjXTx4BuaFz/l8OpID5eGy8wlrYBngy9XX711zwM6kJ5mvfDs
T2hIJ+CVNPqIs3tXZroBr6ITN9Zee843ewGvpgfv3uOag1/uAzxJZ5z73fYT
7twMeB21HBO+8RbA66nTfHXXn4jvlaHffHj6kYdvQbyR+lZmzJf3brQeOT3w
dKhuAzwbfCWc5rd3ID0d+K9DjKY7Aa+k01n+bsCr6G8bDvvzaS/0Al5Nj1TW
Pv6rvTcDnqSXPnrbrLhbAK+j17+9ffa5LyFeT4vmHPnq79q2Ap6h1fELMr+/
Gt+3kYyQZuK+F62/Tg97h9vFXi2AZ4NzekPFtSE98fCe0gF4JW357EXzBl2A
VxEvA8f0AF5NZhM5oG9sL+BJmnbc7mbF7QO8jvY5L9V12rDNgNfTHo9+6+nX
v70F8Aw1TabruxYg3kjbQjWf5vRWH+nBXycdjutkRA/rpMNxnXQ4rpMOx3XS
4bhOOhzXSYfjOulwXCcdjutkJtKD/KwHHO2oiB7sKIejHeVwtKMcjnaUw9GO
cjjaUQ5HO8rhaEc5HO2oxkgPy5aGP6sBzwZdLP5apKefdT/3z7n16wGvpAHr
QgVtAryKzOL8/Tc+bgW8mi6afvm9yYoOwJP2vRCvoysM9amJTsDraVi4rXUj
noHv1OGNNDUdKgjt2Fhs93C67Y32czZYE24XlS1IT+GsPehXbYBX0qvrz7ry
hHQH4FX05G3jOrfej7ixo8Lhugnt7SSxmsehnHW0cNfD/nnKE8V29bQpd+6S
rSm2q0vzaaSPcsf/4uZDHK52tYz7RsCzAU+TpWg/x2D+q10t60yxXb0bz5Ni
u9o+HXD8LtSulvW82K72vwu1q0vzaaQp/nwgp4dlv/yhUfUmwLPBwivfemL4
11uRnnY+NbHfhMfaAa+063OxXR16Eecf3Ql4NR3OCkJ5kiR+DdrbdWQGce28
P6C9XU9sVr+LeKYMn0bi7WV7VzR+Tg/XhNP/lRbAs4HoDe3nGHy/aleHq/Bn
Lxbb1fxZ74fPrYbxUrv6Wl4/0d6uo9qvhztSsV0t60yxXV2aTyP4cWpXf/ee
JX87dmYr4Nng5brQMiq2q/39Ue3qoRf++OO7Ti62qyfsfukrt29CvJp4eXgP
5cF9U+3ql3kBQnsb9021q0vzaSQzqQ5smuz0o3a1+KFtgGeDk3hCFNvVsn8V
29Vm0TYrUxfgVcTqPAHt7Wribfm3KE+S5oTLzGy0w+tod/Zn0Q6vJzOZzSPQ
Ds+U4dNIYhehfYvrg9rV/vqgdrW/Pqhd7a8Palf764Pa1f76oHa1/12rXe2v
D2pX++uD2tWl+eD6oHb14017zr55zDrAs4HYnxuQnvz4jNrVX//R87sd85VW
wKvo9E+mbhz9BeLVdl61A56kH337NuOxod1eR1d2PDrouRmdgNcTm5l743tl
yvBppMm/Dj0eh6tdLevPGsCzgex365Ce/PiV2tXsjvwV7fMqu55sArya/H1Z
7Wp/fVa7Wuw3lL/e+vuIZ8rwaQS7LhPpQebbasCzAYcfutcgPd3AjNYBXknB
kHPmvLPPBsCr6PHv7bv6kT7Eq4nNgTPRPk+S/z06vI5uWvQz4/K3AV5v/Qi0
5zNl+DQSL+eXO/2rXS1xuVWAZwPe1r71DtJTaTu8ksR/Rzu8yo4L4m7dQvs8
ae3/DYDXUadn76ldLXYp2vOZMnwaYT7rj+yzNwKeDcT/vRnpaUe4PNx7K+CV
ZfCqMng1fef1cMRGA54ksWfuALzOvtfDgNdb/EXAM/Q1nnCvAN5IbM5MeBXt
ZNCD2tW+HtSu9t9L7erSOOpB7WpfD2pX+3pQu9rXg9rVvh7Urvb1oHa1rwe1
q2E+UGk9qF0N40ul9aB2dWm8aD5QaT2oXQ3zgUrrQe1qmA9UWg9qV/t6ULva
14Pa1f57qV1dGkc9qF3t60Htal8Palf7elC72teD2tW+HtSu9vWgdrWvB7Wr
fT2oXe2/l9rVpXHUg9rVvh7Urvb1oHa1rwe1q309qF3t60Htal8Palf7elC7
2teD2tX+e6ldXRpHPahd7etB7WpfD2pX+3pQu9rXg9rVvh7Urvb1oHa1rwe1
q309qF3tv5fa1aVx1IPa1b4e1K729aB2ta8Htat9Pahd7etB7WpfD2pXix7u
A9zp4QGkt+/1EOCVZfCqMrjTwyOAOz08CngdvK/a1YJPBdzpYTrgTg8zwM6M
xcT/fQrwbCB24zNIT8PZDn8O8MoyeFUZvJomPBY6fmMAT9Lx7Fi+CHid9U/f
ALze4vMBz9g4yULAG4nD1Z8tAjszFvP17PBssLc3ryJ6ax+OBbyyDF5VBq+2
co4DPEli344H3I1nM+Du/VYC7uzJVYA32vjh22BnxmK+nGpXi782Dunpu5wQ
mgB4ZRm8qgxeTftwXGgi4Ekbd5oEeB2JnT8H8Hoqbf+7uP0awBuJ05vfd3a+
/ohfOQZwF5cbi/T2uRMBrwT53U+V9XdmAF5t8xqzAE9a+ecBXmf9goWA11u/
YzHgGevPLgXcxWmXo50MelC72teD2tW+HtSu9vWgdrWvB7WrfT2oXe3rQe1q
Xw9qV/t6ULva1wPGq5dH7+P0IPEWtEvxu1C7WuScBHglSTxnMuBVlLnriktr
BzYDXk0H/+pNsyPNATxJ8TDM9t0FgNfZ+M8SwOtpbv24P13wj2WAZ2ycZwXg
jTY+szIaP6cH0edLgGeD97z1Su1qf91Wu1rW+amAV9ETvGHMArza5iPmAp6E
dV7tah7G9DLA6+kMXvhWAO7mA75vo40Pu/VT7epVYRjpQrQ/swGH4T+agPRW
z5MBr6R/PxgWarwJeBWlx2w5dv8vZwFeTSM4fjsP8CTRQeFEWQx4Hf2a60OW
A15v7ZOVgGeIt4XZ+L6NJO/l9gu1q/11QO1qsa9eR3qwW9SuFvtnOuBVdj7P
Abza5kMXAJ609s9SwOvsPFkJeD2Mr9rVB3r7iNrV8l4ujqR2taxX4wHPBiLn
ZKS38ajpgFfSKRw/bAa8yuZh5wFebe2ERYAn6TXvu1a7WvKzbwNeb78vfC9n
P6wBvNHqH+PSsZi//qtdXdpedetNM+CV9r1mAV5FkgdZCHi11edSwJNg/6hd
7ccD1a6W9Wot4Bn7ez3gjRCvU7t6N2/c1a6W7+UtpAd7Ru1q2TfnAe72zWWA
u31zFeBJsH/Uri4dJ6+HuKXa1aXj4Y0Qx3b6isU4TbR8MuDZgNNcb81EepJp
NQfwSptPnw94Ff2AC9qWA15NR4ZlZZvQ7k3SH3gZwzh5HT30x9ASxLh3Pe3H
jgrGvd06WRyvlvdy8W21q0WfbwLu9s1ZSA9+jdrVsm8uAtztmxgPr4bvGutA
MI7t9k2sJ3H7Jr6Xmw9YT+L2TZcPcnkw+7ymDYB/ateHTYBng7vDx+7h8FTE
X+S39WlNtRHO9H/fCnxixGnG21oA30n80CWtgFdKHdGOdsAHyHf0eAfgVTbP
Au/bNIje+PiL1VdH+S/Nr+bDOsmPLN5UE8kv89bV3eXs7y1BB9fdOT3k7e/m
4N1w26zbiO9r/dn1wCcbyPqPfGw90jmgn6ahdGP4Xgd3A3+3v3QD/8+DqZ/f
ktu0rgX4bwvuDOui/9EC9DHidPF3W4E+Rg2hufoBjEtTin7JZYYoTx1xGdG+
PcB/Fzp71+WpEze2A/9+9Np95936m1+2AX0liR46gL6Sbma3A8a9aQRx/dKt
PSBPPe0RLhxf7QX+Cbpzrw8GvjWuE/jHifPdX3QAfRVxVqyxC+hdfAnmVXM9
zQjLMU7tBXkyxObDcyjPEBrKhmm3z7+pSvyLaV1AXy31fucDvcE5vNQK49Kc
IXbr30F57Pc7ytUPVJD87giy/J1ugufGYmKPbYDnuvq6DcAnG1zNisP5NkzO
Bfwb37eaNoZltp/gfHb2ZA88N0nPeXVQ7rnbg6EjFvUGz7YCHqMv7/7rZ9+5
BOdbLYXo8luBf1OS2ibdeO3KiTif62ydD8pTRwlvvrnnVlD3weHBgA7AK6He
z/EfSf/iguBekKdO6ih+gPOnnv7MdjvQG5zN2G/g+O5O66+77Jj7Pu0EvIou
bLt09F09MN+aGmj5rW+3dQzo8/lTPdW913XwcOoDeTJ0Hwc6gd7gJ7AjhPIM
prD6+dLR3YBXE6fZDwT9N42idye/ttPmO1CeDN065ueLvzkX5Wm06yTKY+sk
D3F1MnH73PcDjg+PdPMnYfGVwdE87i0gZywm9SobgU82kDpY5JMN5HtpAz41
tHbzhft8+iDO5yQtDcsQvugB/vnglCdefnV9exvwzwVzbg4V0Q70MeKwek07
0MeIjxEchvNzOJ3CBwZwPtfR0/d8p9+Pb+wF/rtS415/vWPqPp3Av7+M4+sd
QF8p9slFSF9p7fAueG6a3lgVVl7j/Kmnn13e+OCXd/cB/z3o3csmDf1sQDfw
343CqvdvvNQF9FU2Ho70VVCH6Z7bQG3h8Y53UJ4M7evVt1v+TUOIy9Cu6AH+
g2hJOL5/wfGtJo7+PI301TZujOMyit4Il6tfbAa8UfaFxyxu7CHBewKxo9pw
nsTEntyI88T+tACfbLA6DMtNhfnWNIz+vctZD/3olF7gM5RGj/zNh6fPxvmT
JDnPgvRJknr1PnjuDon7ndcBeIy43OlNmG/GPp16Ufw/T25G/ilKnBBaIjh/
6ugsLlRC+jpit+MTlGdneuSqR58e9Z9OwCvl3MpbMN+aRtK2I1b8ds3mPuA/
go7e8cF7zYfiulRPAceXNgN9va2f2QLPHSjz6otuwKuo5rMlHy6aA/OtuYGM
MdZyzA3Av6mepj0QHvjZAvJkiN3i+1Eel/cBeZoG05uh/sf0gjzVVL3y6PXZ
A0H/zaOIj0ntvgXkydAPuQAL5Wm0/jXQG1zsFuuPRHb++uAOjqe14fyJif/b
AvTZYHLoR/wO5pv5u9Td4XxIkvgLm4HPp0F9eMDprQ7AY8TlWj+B+dM0XOzw
P+D3W0eDn5sxa9jzyH8nOx/Qr6mUePJ5MB+a0sRm+Jk4f+rpyhPSNRcu2wJ8
Bsj5r316AK+i0MqvvRbGlxpoSrhd77UV+GfoxfA42jkwLubv4TZykVvnI/7V
9HA4EXeAnsnYAxUHDjp4OvJvlLhlzvmhzm/dEoh/Z9eryG9tDiTOgOPu5kMr
8MkGEufpAD7ZQOyBdnivocRxmJ/geCWJ3a/2zcD/82BI+F3kkP+2QM7VtgN9
jDhN4fbfiD5G32cHGOab8eMeGxROIBzfOgqXgZ2u3gL8d6HvcH14F/DvZ/Xf
AfSVto63G+grJd51BcxP48fJ8UeUp57e5vO5OI4JCnfZyat6gH+c/hmuw1O7
gN7VXfcCfRXx8ZE/wXw2ftycd8KTarhuZGT/OvJd4D+EeNm7pM/nb/w4fx93
9NU23gX0BudzN229IE/Gnqtyz01b+kZbz7AF8I5gO9eft+A8iUlZRyvOk5jE
u1qATzZoCt3cZBvwGUbn8jzZDO9bTRPZ8OoF+qTNvwC9wSUe0gfP3R68yB9A
G+AxYrNrOs7/Wjr4ezNOeqBhC8iTpGsW7G2mbh/Q19m8M9Ab/FreaDfDcyso
PA0+dWMH4JU2v9MJ/EdS5vdXX/PcvltBnjrrh+L3Xk8bOc8C9AbnY6y/x/Hd
ncJTyhXzugCvoh1n/mFefkK3z9/4cd65Wsff+HELQ/X8Db/3jLU3ML6XIS6L
/gLlGUzcNuD8HsCr7Xl8mA/Gj+Nh+RvwN36c0Fs5SePbvh3bEOGevxnRvx/w
Ody7W4B+ZcDh5x9vwHkV8+qrSfMFVxXGMSI+2WASJwA2AZ8ayozM/f7Uv/QC
nrT5o17gnw9OPO6xpj2PbAP+ueCl68O/oDwxyhfGMSL6GM34xsNfS96P3+9w
Cq3MC/fB76uO6g45/+jfXYx625X+Fn7v6zuAf39ic+aGVqCHOEZEXwnnH91z
03TXyaHDhvLU076fhonYzcB/DwpXkyVju4D/brLO/F8H0FfR7wrjGBF9FZyP
cM9toJ4bHl/20gr83jNkvMSvvThki8/f+HH1b1981q6JHuA/iJJ7nrzzM4O7
QB6IY0T01cRmzn/w+x1FYVil+Qz7XLPuC94o8c+begDvkXjCj9bjPIkdVhiX
0HkS8/IOEZ9sIHHIDfC+wyhnrIetfSj/UIk77dsNz01avwPpkxLHfqMbnrsj
4LTMjg2Ax+y+vBHkqSXeFi7vBf4p2oc3DJQH4hURfZ0/LtFzd5Y8/h0tgFfa
eCPMf+PHHcT9BPqA/whaw+f3e0AeiFdE9PUSl/5GLzx3oNhRM9oBryKpf4D5
b/y40Pr5fFdYJ40fZ6w0s0Pi+pPxz+NH8mT8c/3uucaP4+d+rRPkqZZ14K5O
kGeUxVGeDB3ChhG+r4snr4Xn1tCLYVi6XxfQJ/3zYhH9cDmHOxrp6yjFGwnS
p/34T0RfTyv4IB/gxq95NJyeW5A+Y/s/wLwyfgrvI7/EPMX6QOpJMO/2qZwn
+g3mxbLBCV7fG83H/YYbVaB93kirp3dXj1iE+bKY3Y/aAN8pPKz30LQHMO9W
SRtHf3Hev89FPgPooGXf/cmqfxTn4/qHDTLaMF8zSPLUh2BeslrqCla5fUTz
cayfFZgX2BLwcdILMM/VHLx6e9jABfUZi00I2xQ9uhH4ZIMfcp0V8skGt3Jf
FMx/DZUynyMxn5i0dWLF+TiZb23Af1vA5szFrUAfs+f6MV8Wo5fZnoFxMX7c
+7xfFOfj/P5Fmo9jf/MszK/1k+cuawf6Sgq9vr88VpyPY/eruTgf1/FW4tFv
ZYrzcTIumE9J0F57DJj0/H+Qf5wurR3Ysd/K4nwcHydNYv6uisJqrYbDYF4Z
P877TgvycaXHy/hxZ+26PLUK+Bs/jtOYZ2C+plry3XtgfrBa/NyDMD+YoU1h
35U1OH8aaSDHITHu3RFIHrYobxt7jM+rboTnxmKXXBcGCDYBn2zgn2fUfJzU
n4D8xo/jPO+ZmH9MUhuf08T8Y5J2ZT8F8zjbA4lLtAMeg75kmo97gBNsmB9M
0p7sCOF41Um89zvF+Tg+Xnkexu0raDA3hCrOx/36qbUH/uuQ4nwcb5sPYH7Q
2BVmm73lcpzP9fTU+aFlivLU0/AwPNaJ8uxOPFxXFefj9l5SteDNKSCP2T/v
5EA26Mfst7836PlF+cpMmfHKlBmvwZKnOAjnYTX0FdF8nPSfgflj/DjO//4S
x6uRPvrN0l/+cCF+L40U+4fxa7KYl3k/YLPoYcxzrQz8c9Oaj3t2FFdAAJ9s
IMdbkU822J/j2Dg/a2wfNtQP9sHTfJz0j+oA/rmA07N1mP+KSb39ZKSPib1R
i/NhuD2Hi/Onjt7kjRnzR7sSv+9jxfk4xn/ZCfSVNCKsd51ZnI87O3SE9i7O
x3G+/iDMQ2HfP83HcZurA7qA/270unHvPjyuOB9ndpdY25FIX0UvrVhz6vuv
oTwN0JevIB9XaryMH3duGA/ZC/N9g+jkBxruuuIjlMfWux6P9NWSP52B82QU
7c4JUcQbbdwM8zI9AZuNpxXlbWP3cIFCC86T2IDQvXD55YJ8nMT/Mf81TOoo
LsB84lDJJ+6B8ydJn3F9C9Inrb+PeZwdck5nS3E+zs/zaj7uGI5LF+fjRhTG
aQvycR/wwfjifBzvy7XF+Tj+rod2AV4p8au/FOfj7g3dxIHF+bgzxs98//Hv
YX6wnjaP/UrPDWmkr6cTQzPzaZRnIEn5NspTRbw97grz0/hxn4btxOaD/o0f
J3l5lCdTZrwypcfL+HGhW7/neJyH1cTh4RTmB0fZumiUJ2PrxHD+NFK/MDy5
B8rTSPtwnAfzR+sD2adwPsdiEkdqA/qsxA2ugfyd+TtP/w97gA/klwvycfJv
yNeYecv9Uq7HfN9w4nD7cBzfOhsfw7zVTpKXeQ/zfZVS13oz5vvS0tduPfKH
/G9BPk7KWtFvqpK4dCXMN+O38uc1EPlnSuvH/J3rJC/FfKKt994d5o/xc2X/
wvXB9anDPMiW4PBwG1lm9+uCfJz4s+txXGLPc1wI/d9swMvnoS3AJxtIvfEG
eK+htk61G/gn6WR2UFHOzwNx/NqA/7ZA+o1sBPqY/R6RPkbSj3ETyJOiDznx
gN9FHU336gk1H9fCCQDMD/aj6zgQj/qppDA8ec93kL6SuG3bhFaQZ4SNn+D3
Uk+8T61HeRK0huuXkH/c5ukwf+ryFEhfRema0NKB7934cVKnivJkyozXEDqd
A3yQDzV+nMw3zGe5c6CYP7X4KPh+jR/H/Y5GYL6jkYZxI6p2wDsCyeOsw3kS
uy48jvbzjThPYkdzgd164JMN+Hs8YD3wGWb7r0L8p8nmGY/H/GzSxt8wXpS0
/aAwTr49kD5aRXkT+h37Czj/jR/HDb8g/2v8uP0bwgQJ5svqiMPzszBfXGfj
8BgnryAO6w7E/Esljb4r7HCD9eoj6W5ukA35YuPHcbnNKMwX1/t+ZUE+7ouw
vPo6lGd34rqOwzH/UkV13Ggbvkfjx73AAQt4X+PHhVn5PU9GeTJlxitTZrwG
W/uqFXBrrx4G89/4cdK/FPgbP27tqe9/fdpXIa5r5vlQriNy64bm40Jrad/V
LUD/fhBmxca+sRboVwZhNre7eg3Oq1hL2G72vrXAx533RD7ZQPrsrQU+NTau
i99j0u8TVZCPk7ru9cA/F3B97xiUx8brliF9jJ7k8yD4/Q6nrVy/inmxOuo9
JwxAoDy7St34VzCP01/iWhdg3qeSOA34M6SvpBc4n4jfb5q+wX3JcP7U+99p
QT7uxZBPbBPw342eD8tvx0P+yMx/3heGIX0VjX0jbDS2EZ7bQD9hwwX1kyk9
XsaPm//mlDt3uQTzs4PoxbN/dtJXn4T8kZn/HMZ4HOmr7fkpXE9G0RAu1MP8
S6M9F7AJ8J5A6ihW4zyJ7cQNo9fgPImN5v13NfDJBnJeCfgYP47TIz/C/O9Q
WzeL311S/ItbkD5pzyO3wnN3BFxGtzPkX9x56sdh/pt14pXC/pAF+Tgv3liQ
j7s+LD/fBfPLdbbOHPW8M/F2d+s6wCvF3t4J5r/x4w7fsuGVHWci/xG0lPsZ
toM89bT6kb4RYy5A+np6h/MmKM9A+loYT7gK86dVEjebBPIYP86zNwrycdxW
/CCUJ1NmvDKlx8v4cTKfMX9aLeciUzD/jR/HaY1NsG4bP24+J0JwPsRi7N5d
+w48t8buIzj/k/b8IODGb2L3qBnzqnX++aOCfJz09UV56qm+8FxSQT5O6qKR
f6a0PMZP+TxMs/wa80Trg8t5IG8C/NNgIu8jtwCOfXs0HyfyTID9utH22Z4G
fLDPj+bjSuPY/0fzcaVx7Auk/rH0VbgN6KFfUEE+zu/no/k48dOdHjQfJ3G5
G/F9oQ9Srow+82Vwzcd9kyfQ7cAf+xppPk7ys7cC/22B3ONwM9DjuOTL4JqP
E7/yHpAH+ylpPq40/36Aaz6uNH2Z+WD8OHnuUyAP9nHSfFxp/vEy8uC8wvNx
II/x40Q/L4E82D9K83FyvnK0z9/4cU9zYSvKg32u8mVwzceN4vn5CsiD81zz
cXVc+H4TPBfnc74Mrvk4fz5rPk70cAe8b7Wci+wcDfQ4z/NlcM3HSZ7iFsBx
Pms+Tr6LB0CeJI3nfeHvQI/zPF8G13yc/1zNx5WWZ6Q9D/I8yOP6CTwK9DjP
82VwzceVlgfns+bjpC7rZZ+/2W+lfwJ+XzjP82VwzceJnLcBjvNZ83FS5/wq
yJOhvbgxNH5fOM/zZXDNxw3hulk3bzUfJ+fUcJ7j/Nd8nD//E2Vwzcdt5POz
twOO81zzcdKn4lbgn7P9QG4Bepz/iTK45uMkr3Qv4DjPNR9Xmn9/wDUfV5oe
cc3HyTmXZwDHea75uNL8dysjD87/RBlc83FdXp8izcf581zzcffwfROjgf8g
22/hNpAH53+iDK75OMlT4PcF87wgHyf90m/CeQLzOVEaL8jH+fNZ83Fvc/3e
HcBnqL2P6XZ4Ls7zRGm8IB8nfT9uARzns+bjJK74EPBPSf3nnv8AeXCeJ0rj
Bfk477kF+bjS8oy0f38B+I+wv58EeXCeJ0rjBfm40vLgfNZ83Hq221/2+Rs/
TuoPXwJ5cJ4nSuMF+Tg5l3QbyIPzWfNx0tfxVZAnQ3LvFXxfRet5ojRekI/z
/KCCfJw/zzUf583zgnzc9Zz3uR344LzVfJznZxXk40qOl/ErF7Dfej/wx3mo
+Tifj+bjSvNPW7viWeCP80rzcaX5V5Xmb/xWWbdfBv44TzQf5/lrBfk431/T
fJyci8T1DeeD5uO89acgHyf1MPfiuMB6qPk4z44tyMfVszz3w3uBH1eQj/PX
Pc3HSV3lncB/m81T3A/0rl/oXUAfs/f1PAjygB9XkI/z1z3Nx5Xm38/nX5CP
K01fWUYe8OMK8nH+uqf5uNL842XkqSpDX1VaHvTjCvJx/rqn+TiJ397t8zd+
nNQHojwuHwf0rq7yk4dAHvTjNB/H101cOBfwDnuPyWM4T2L/LLS3C/Jx8p3e
C3yyAS/b/3kc+Ayz8fl/wPtWW3sG54/rNwv0Bhc76hF47nb77ycBj9m+kU8C
/1prXz0C8iTpr1xY8CjQu/5qT4I8Dn8BnlsBz9V8XGl5RsL6qfm40vPZxUfH
gTwOnwLP3b2MPFWl5TF+nMwr4G/8OJnPU0Ae15dvPMiToQvYP30TnjvYzoen
AK+29d5Pgzyj7Lk2iB8aP07uwbT8C/JxEr+1fUcL8nHyfa0C+vcDqaN4FuhX
2noGHF93v+SjwCdrz5kin6ytl3gJ+NTYPObTgLvzQc8A/3wg9Q/PA/9cIPfI
vAT0MenDMwbpY3YdwPVhOPl9ZTUf541vQT6uNP/+Pv+CfFxp+soy8rjfOJ/d
Oj8L+O9Rhv9uZeSpKkNfVUaeBmvfzgY8Y++jmePzN36c1HW/APwHSd1pK8pT
be1VpK+252rHwnNH2f5+9rkF+TjJN0GewvU5cfZPQT5O8mtP4zyJyTnlMcAn
a+MeY+F9h9n45EvAZ6jNa7wGz03S97j/NtInrX04Dp67I5D82muAx+x9RuNA
nlqb75gE/FN2H58I8tRJvd/Dk4Hezf8Z8Nyd/ecW5ONKyzPS8p8H/EdYHOdz
vcUXAL2b/8vguQPLyFNVWh7jx4ndssjn3+T6ry4HeTJ2XwB6g0v/h5X+c40f
J/Wr40GeanveCtYT48fxcpiBddv4cbI+r8Rxj91UGG8syMf1cL5sAtC78xoT
gX64Pac2HehdX/dZQJ+2+BKgd/3eV/m48WsEfxvoM9bOAdz4KfJert+v5uPe
8+Komo8Tv2wc4NgXXfNx0gdsHezXjXYcsR8m9lHXfJzo7XXAsb+65uMkzzgF
cOy7rvk4ee5MoId+7AX5uKHe/VmajxN7AOO6zTZPh/kX7DOv+TjJ/74GfLKB
1GmA/o0fJ+dEZgN/7Buv+Thezp+YAPy3BYtYP+OB3vXxngj0MWsnw7hEftx8
kAf71Ws+Tuy0ScC/n7WjJgF9JV17Q3iz3xtAX0l/DMudfj0Z5Blh5V8E8mCf
fM3HSf3ANOAft+c9pwB9FX2VL+KdAfRVdB/3zYB51ezW2yUgD/bn13ycnFtv
9vkbP+4WPk/dDPTV1q6bBfK4/icwT8x6cCN/8MtAHrwXQPNxYh+OhecaCj5g
OQaeG4tJPTzmfbKBjDvOt2F0Hl+YMRfet5rEHpgD9Embp5gHz3XnhubDc7dL
vc1NEwGP2f7GON9q7b3qC0GeJI3h/WIB0NfRN/h80yKQp45mcv3SEnhuha3P
mQx4JV0ewmfhfBtp69yWgDx19AWve0uAvl7qz+8E+pir710Gz92dfhA+9qHp
gFcRl3fdBvPN7J/Sn2Spz9/st9IHaRnIg/NN83GSP1oBzx1M3A6nYjbg1VbP
MB+MHyfrzHKQJ2PrQ1aAPI0k6+0KkKfR1sW5/vmaj+Owx+Vu3mo+bnChvVqQ
j/Ps1YJ8nJwvmAB8skF3oV1RkI+T+Ns8wJPEn92/FgD/fCD3y0wC/jmbp5gI
9DGrnzeAPmb9Dpyfw+H+Bc3H/YVfbCnw31X6Qm+dAvz7Sz/hyilAX0nNfF/t
VKCvJLlX/U14blrq5E/D+VxP7NZcuRz470F83PPOZuC/Gx3HfXWmA32VvU92
FtBXUf6osKJ5Fjy3wc5znM9unsO8Mn7crVyYOwf4D6Jz+LubDfK4OMZcoK+2
6wPOk1H2/uKVgDfa/dfakwX5uIcL/fGCfBy7U4NfxnkSk3GEPIuZz/56q/k4
8VsXAp+hdp2cD8919fNIn7TfxSJ47g7bD/YNwF2feZhvxj5ld3z6UuCfIrkW
ZjHIU0c3c3x+GdDXST+xXy2H5+5s40tvAl5pz71OA3lG2r5YK4D/CFuPh/O5
Xs7f3Y/09fRVrkNYCc8daPMXzYBX2fgAzDfjx/H6Nm+lz9/4cRfzH3CdzNh+
+EBvcJkPMN+MHyf3Wc8FeVz8eR7IM0rGsW8VyOPsqFUgT6M9z/U2yNNo6x4t
XpCPkzzLBJw/9t4TzN+5fj4w38zfxf9aCHySNr+5GPh8GvTj31MAd/fITAP+
w22+bBnwr7P22wrgsxPdxXWh0wGvpCm8Pr8F/NP2uTh/XB/UVcBnAC1kPwj9
pip7DgvG1/itch0Nrj8Zea8fwbiYv8v6OR/4V1t9gp6Nnyt+1jvAvxH8X83H
+eOo+TjPDyrIx4m/Mw74ZIPXCu8/KsjHyfyZCu811N4Xj/MhaftCLAf+n9t/
Twf+2yz+JtDH/PhSQT5O8JkgT8qew1oJ8tTJucXsKuC/C0nfwmbg38/2JWsG
+kp7Xg/pK+16DvPH+HH8HV2E32m9nQ84jgmbd5gL/OO2j9NsoK+ycf75QF9l
5V/oP9f4cfLdvQPy2HuUJq4G/kNs3doin7/x42QeLgR6l49bDPJU23OjS0Ge
jMRb9sdzPY02zobnpDpsvRbmWWIxmYeYZzErE6/DE4CPuy9yOvAZ5tvhBfk4
oV8G9Ek/vof5uHNWwXO3B2KXzgQ85sftC/Jxore3QR7bz2oGzuc6G4d/B+Sp
s+c0V8NzK2zcA+P2ldYfnwP8R9p5uxrkces2zp96Hy/Ix8n9NXgOa3drb88H
vMqeC1js8zd+nMznNT5/48fJ+Ze1II+7L2wtyJOReNrEdfDcweAnaj7Ov49P
83EyHyB+aPw4idtYvCAfJ/YtnuNw/h2e+3g/kHMZM4B+pb2PYyrOq1i68H7D
gnycPPct4OPieDg/a+w8xPmctH7WO8A/H0heZjbwz9l4YDPQx6ze5gC9i+PN
gecOt98pzuc6G9/D83e72vN9mF/oTy9wAHQu0FfaexaQ3sXxcH6mrZw4f+r9
+5sK8nF37pKtOfanS4H/bnQ+H4RbAPRVFEb3vvuTZUDv4njL4LkNts8wnuPL
WD8C+yUOIT723W8V8B9EqcvWDd52xAqQp9ra50hfbe9Xwnkyysar8RyQux+q
A/AeG8+fgfMkJnkQzEO5ON5k4JMNhD/MN+PHiZyrgY/tV/nK2/DcpD2/jOfy
XBxvDTx3RyDfHeYf3X2CMN/MOjGPHSQ8H5qyfQVxPtfZ/MIGoK+z/fbxnNfO
Nr4xH/BK+13AfDN+nORP8XzoCPtcPC9Zb9dJpHdxPBz3gfa7Wwp4le3fC/PN
+HHipsN5TOPHif+O5xmdH4fnN50fV3w+TvxHyE9F/axgPhg/TuIMeF4vQ1/y
T/H5OFmvpsBza+x+hPMn6a9jBfk4WW9xfO3+vhuep0sTL0s/wPNu9f79cQX5
OLk/rg3oM/RNlhPOORo/Rfo0unO47hxzj9g5LW79cX2gc8EZhfMh+nF5jw2A
52x99UbA8wGr8wXkU+GPr9kv5Xdc6mbP6AD6OHGd4ePtgCfs/WVAb/yw/yvs
oxLhNWLHftgFfFLWXuoG+lp7ThZws17698jYH7L504mAR/O618ebnR/q8Gw0
LmLPb/THy8h/wLSv7jHgoG6gzwUHhOfEV28CPB/w9UFR33iHV9j+cq5vgPpJ
3H9gMvKPU3jr1RGXdgCesPdtdfq40T+3o77E6VnPf0tctAfoa+gV7gOGz03R
43yvAdLb+1+i/uTOrm+g7T3hwXvUZxr6qmWjdULyL0Bv+EjdBeBmvKR+3vVr
cvet9sg5lNGbAM8FT4ZtrvpaAM8HvdtGvn1xu5v/u0T00uekFegr6GQ2INz8
3xbpgdN0TT1AH6fnw74TQzoBT9DTYT/DqB+gxc14fRq23/tKN+A19EI4fS51
/HeN+NeFFy9dgvxTtDU0x1pBHiPnKWGY+Ru9QJ+29784fOdInvD2iMkXgzxm
vGR9AP2b8fLvBbO4GS8+39fP9QN391D3SF1B1Fdnp+h9XwrvMXmqB+hzwb3c
KKEV8HwQ3gpw1KNtgFdQeDr9n6e4ed8v0gPH86N7uBx9nPpN33lw9d86AU8Q
t5d4ocvHjX44rfdEN+A19FnYh2ebk3+PiP9v/20+jAeAjxkv7mN5Dshj5OR7
gt5weH+LN9CL3CC4D/ik6eVX15915QmAk+vXCrjhI+fNYVzMeHH8/x6Hu/uy
7fkd11c/wnPBJdmbFv1sVjvg+YDbM7j7fWJDIvobOdHSAfQV9M2+sAFcJ+Bx
SoZ9C2d3AZ6QvjH9nJ4HR3zCx+69BPiY8fowbEuzWy/gNfRJ2EflSte/y8kZ
p8V8f1A3PDdF48Lrdz7oAz610ofzWNRbmpZzg0XXZ2xwJM/XwoX4apDHjJfc
s7AF+DfYODPgZry4/PAYd5+Lu9e7JziO7Zl2wHNBlu9D7AA8Hxy3/5cNX3zq
8GER/dIPw/+A9BW05xVhR2rX30b1cEnYeOLszUAfp2de//b22ed2A54gvt5h
bI+PG/28fPjPzxg/sxfwGtrG9yY7fTo54+J/zUL+KfkeJ4A8Rk65F8Pp08XD
G+z9kqjPNP2KG8hu8XEzXuzenQv0ho+EiwBvdn1X3L0z7v7xnkDsXtf3Y6i+
b9gu5fzNQJ8Lfsf3lXQAng9CJ/S3p3QCXmHvB3HjpXrw7nmJ6OP05YT/2zZu
ZTfgCUvf6+NmvFg9h7jvwsVL0/b+AuBv3ovvZZuK75WifY8KG3UhfS19zBdd
ONzpp4FmhG1FercCnzS9xfllwM14jebGkYA32TzFiTAuZrykbNzhrl6/J5Dv
sRXwXMD7+HntgOcD6X/lxmtkRP8sbzxtQF9BnQPCHc/1T1M9cJve87YAfdze
49kFeML2B+72cTNe4Wr7+LIewGvoh3wBlVsPnZxxCs3Pj1w/t4h/Su4ve7kP
+NQSt93aeTPQp+mxprBBm/t+05E8YVXKj4aCPGa8xB+H9zXj5d2L53AzXv58
c34u2BtNI6L35ft6onXG0aO9ofE6395wONgbTaoHvg+upQ/o0d5wONobLs6A
9obDwd5odn5OnLgN3m4dwB/tDY2r+PaG00+DjXugPtHesHiRvVEf8fHtDRcf
QHsjY/mjn+tw9HMdDn5u06iIXuok1wM9+r8ORz/X4ejnjor4yD22m3z6Iv/X
4eD/Njs+ceJ89A7gU+QXOz7oFzt68ItpVCQPqz/qW2jpi/xlxx/9ZYsX+cuN
lq5H7rtPrQU8Z/srrgM8H3A/ve2IV9i6L9f3TN9XntsN9HE5D3v+JsATtv6k
1ceNHni7ntYGeI3cb35+B/BJ2fge4EYerk/u59Zn1ZvUq/cAn7TtH9jp40b/
km8FvMmdY+3y8eaMf99fQRxJ8mJODxpHYnf5gMifjTn6Cy8ODXeMC+UCiSu2
AG77+A1pA7xC7rWM7tfQOBLfN3F3cRwp7HJ45H6IJ+w9icVxJKl/Q9zaF1Qc
RzqTHTzAzXjxdRnXFceR5Jw44GZczg5f7F2MRzUQh3nigJtxkfte3XM1jiR1
FC3+eLm+yn9E+pztd9cKeD7gPi19bYBXkN+fXONIB/M9MsVxJOlvVhxHkjgw
4Eb/Io+bnxpH+hM3Bi2OI4kY+F4pmxcDeYycEo8tjiNJ/0mUP23lKY4jyXeB
8jT4fYkL4kgc39sZ4hvhd8H3AmC8KBdIWhXjQnl735Cb/xpHur3wPtyCONIR
bJA5PWocSe63LY4jcfvbdR2AJ2y9IsR/zHhJvRbiNSR1R+59NY50D9s5xXGk
z7x7DzWOJPfqopxpm3dwuMaR/PvHNY4kFyNhnKqBbud+s/DcsI6dXxjiLWa8
Znn3sGgcSepqkD5n6wraAc/besIOwCtsvNHpR+NIIzjAinGqOHF54JvFcSSp
TyuOI0ldLuJuvIrjSD3Bs+1v/aQ4juTf16BxJOnnUBxHknoelD9t65QgHmXG
S/p+Y5yqQe4laQU+ZrzkHLSez4nZ9+F2+0MwXpQLOH13NMaF8pJ/Tzl9ahxJ
7kErjiP9mR3d4jgS32N4bnEcaQDfK+FwjSN1hm22Y0BvxovLB46AuFC07jm7
VeNIiQGh54fPTdGsQ0cd/383YDyqlvi6j/0gvmTGRc4zOr9M40hxjnuDPGa8
eBl7FuNUDcTXXDwHzzXjJfeDQ7zFjJeMe3Ecie3MF4rjSDydr3f61ziSfBdt
QF9B0me+OI4k/Wz7gD4u/dvXdgGegP1C40hSV4O4sx9c/3ONI/E1xdF9WBpH
kvwpyGPklPy4wzWOJHUdqM+0zSdCPMqMF4eFvoFxqgZ7Tgqe22zvobgL4jC4
fxXEkWT/7QF63Nc0juTvaxpH8vavgjiS9GPvA3rcvzSO5O9fGkfy9y+NI8l9
1hh3wn1N40j+/qXxE3//0jgSz/87UJ+4r2kcyd+/NI7k718aR/L3L40jyf1Z
6wHP2XPKGwDPB1+yPe/sdo0jSf9k5FNBu4TlKj9280H1cDVfbInyxInVQxjX
StAevI4BbsZL6swhfhXVdbp5onGky8P7Zz/cCPxTFF4TdGktxJeMnHL/C8ad
0vZ8uvO/NI70fmE9Q0EcSep2ID5mxmt6GPc4GPib8ZLzfRg/6QnkvImrixsR
va88tx3oc/Z8xDrA8/Zc7XrAK+y9Fa5eRfXA9yhdivGiOHGZwIMbAU9IXGXw
Jh83+vH69xbEkeTfrp5B40h/CsfrjxuAf8re2wLva+SUddLpzenH1R+iPtM2
vgG4GS/prwJ4FI+C55rxYjX80c3DjOXfE4TRycN/vgbwnL0fai3g+YDba/2f
q0vUOBIftzp5NdAbO2Hr/RN2vxTjS3G6iAOFGL9K0DGcWHW4xpG4zO1zkMeM
l3dvb0EcSX67ehWNI/WG9uFd+F4puorXN4h3mfHaL0z7XIF6S9OBvPG4ukqN
I7F5eAW8b+gvh9cDpiBuZsYrzH59fRo814yXrOfuO9U40pTCOqKCOJLEN94B
PG/x1YBX2Lo+O+4FcST203eC+I/RG8cP98L4VcLa54BHfg3Er6LvaAPwSdn1
AXAjj7yvqwdTvbE9PBf1k/brAwviSFIXCrjhI+cdNvp4c8avjyqII831+jRq
HMnv8+l+sK+j+ylHj31E3Q/2rdU4ko+7n3I49lu2P0V9uR0O/fSiH+zT6Oix
r6P7wX6h9oewb63jg31u7U8z9t3SOJKvZ40j+fJny4yXxpF8/WscydebxpH8
982WGReNI5XEi/SvcSRfb9n/8V44Ltkycmocyddz9r8/t2i8sv+dT9F4aRwJ
vguLF30XFsdx0TjSbiXpcby2ldGDxpHgu7B40fciePH3YnEcF40jleZf9B3R
f5cTx0XjSCXlKf6+LH3R9yV40XhpHMkfL40j+e+rcSR/HDWO5I+jxpF8/RTU
I3l60DiST69xpJJ4kX40juTLr3Gk0vxxvDSO5MvZ3+KoZ40j+eOocSR/vCr/
O5+i8YJ6pGi8NI7kj4vGkfxxGfI/6HG8NI5UGsdxGfzf+RSNl8aR/P6uGkcq
/VwcL42f+OOlcSRvXAriSCXlKRovjSP546VxJH+8NI7kj5fGkXz9axzJH69h
/4Me9NxUTg8aR/L1qXGkkniRfjSO5I+XxpFK88fx0viJL6fGkXw9axzJ/740
juSPV/V/51M0XhpH8sarII7krycaR/LHReNI/jhqHMkfr3J60DiSr0+NI5XE
i8ZL40i+3jSOVPq9cLw0fuLLqXEkX88aRyr53KLxSv53PkXjpXEkGa/7AXfj
8iDgblyc/BpHknzoU0Dvxsv1iVU9yP3yDwN93KcviCOVxKPxAj7RuPzTPlfj
SNx25fRngb8bL5A/Gq8XgN6Nizv3rXEk6Sv4tE8fjddU4O/Ga5qPR+Plzs9q
HEnsOrcOj4jeV85HPwX0Nt6+17OA5wM5t/Ic4BW2n7nFC+JIcv7xRaCP+/QF
caSSuNGPxNufB7zGnr+2ei6II0n73leBf8r2/xkLfGqhP5jTT4PtH9sMfNK2
LwTgZrzkvOF84O/84oU+bsZL4qiuv1PG8u8JvlXYV7wgjiRxrVcAz9s8vn2v
gjiS10exII7k99lzeLwMngBc40hyLh74h/V+rIfXAHd5AddfUeNIfv8i91yX
x58EfGrteeq3gN6da7R6LogjeefQsR7pWyuBf4PfF7EgjiR1sw7XOJKsb+MA
z9n+DOMBzwdSnzYB8AobV7R4QRxJ+oq8BfRxn74gjlQSN3pgNfefCHiNvV/j
deDj7jWeCvS1dt66c8SqN6HDeFoa+tFpHEniZhBni+otIc5m9C/nFl18VeNI
67z7HTSO5I+L+0F691OO3sXPJwBeYc/bOr1pHGkQx+3fAPpyeIK4DO2oaT5e
1E/S4TVw/tr9pOw6Mx/oa6U+8JqFQJ+2+8siHyd3DnEJ8HF1y0t9vBn7sGXL
jIvGkV7z5M+WGS+NI/n61ziSr3+NI/nvmy0zLhpH8vWvcSRf/xpHes/Tm8aR
xpZ8LxyXbBk5NY7k61njSO+Xem7ReGX/O5+i8dI4kuTXxgKes3Uv4wHPB9Jf
0elf40jwvVi8gtr6x0eP/I3Tv8aRpO5xIdDHaQjnK6cAnqDTuTB9ho+H51x4
v54FeA30ddQ4kpxDmQr8U7aeBOQJ+3rxOrkY6NO2X7HTs8aRJK4O8pjx4rLx
1aB/M17cZmPPFT7u7LrvuX1K40iyj7jvReNI/nzTOJLXR7ogjuT1nS6II8m4
uH59GkeaxPm4JUAfl3tUD3oT8AT14z6BM308+r5mA15j91knv8aRnuRC8GnA
P2XPvywCPrU2n+LGpb/FG+w58RXAJ03fYwUt93EzXqyeZ4C+yfXlg3Ex4yX1
/85O0DiS2JnjAc/Zvv2vA54P5L4Jp3+NI4ldMQnoK+jti8/adXlqKuBxak48
+q2nX58GeIJODa9nX+nsWI0jLXworNB/06c34yV21xzAa2w/VdfXSONIg/kA
zwx4bsr2C10CfJzftBzo0yT9J13/MY0jfcLfy1yf3owX12NPXQn8G2z/RhgX
M15cFnSgs1s0jnR34T2wBXGkuV5/V40jef0ECuJIXv+ugjiS3Nfj+rCpHqQv
6HKgj9NsXodnAJ6w/QBn+7jRz/LCvhYFcSQZR9cPSuNIe3JhTTPwT9GfeKFZ
Bnxqof+kxpH8vnkaR5J5Czi5/m+g/yZ3Dx3gzbY/1VhnN2ocyesjXRBHOpnl
XAL0OduXbwrgedu3bTrgFTSdz4+7/jyqB+njtBLo4zSQ+/k0A56w/eHn+rgZ
L7kf0/Vf1TiS6PltoK+xcYBlwN/1zQZ5jJxSp+r4aBzpUs8O1zhSSdyMF+8X
P18N/N19E2t83IyX9H9zeW2NI0k8ZDLgOYtDfMOMi2+PaRxJ9rWZQF9h9xFn
F6oeeHzvexvo49D/XONIgs/38aj/32LAa+w4OntO40gS75oH/FOWHuQxcp5f
eB99QRxJ6hBc3xuNI4kelvn05PqEg/6jfXCdjze7+3GwXsjZ8269GhG9r9ix
q4De2fMYP3H2/GzAnT3v+uypHuS5q4He2fMQb4ns+SU+HtkbKwB3dru7f0Tj
SPuel+o6bdgC4J+Cvv0aRxI9OL05/TRQ6fqrNNRpaBxJ7Hmsm3L2fIuPR/Y8
ni/rsff7TAc8F1zFDnwz4PlA4qKu35fGkSS+NBvoK+jc8LjnrvMAj9s6twWA
J2jCzPcf/96+zh7TONIrfL5vvk9vxkvO02F8poZmcN94Ox8K4kh8zn0KxtNS
tt8v1jvVktxXiHVTaVtP6/opaRxJ+tVDXMiMl/RJbgH+DXYeFtcjSZwT64Kc
Pd8MuFvf5gDu7PZ5gDu73fWP0vfla0yew3ohZ7cvBtzZ7St8PPqOIM4T2e1Y
1+Ts8+J6JLHPXb2o6k3qo1A/zj4HPLLP24G/s8/hPF1kn7v6Rr0PQeqT3Xfn
/l8FffOU0FB2z9U+xNLP0/H51P52doirg9oW8We3tdfNE9d3NRcsCo/zPuFw
F79K0Y85vurqZrdH8kj/NzgHZ/TwwOr4BZnfu7riHVavg6T/f7urR7V+opGT
7bEFm3z5zTjuF56L/9Q91/p9Rn52lz9pBflT9BCfy+4BOdO27gvOgzi/46dd
vpyRXefqugdEcsq5RacfF2dIUU94HD9w/Hcnp5/tB4QNPtz47RY9l9Wz3T3X
xgGM3vZvGJn7/Vr33IHk9MbH06+Fc0ZGTulLs9mX0+jty/A4YJOr81c/btU/
zswfFZ33cXKmicswk46PsycSxOXPe/f48pv5HHYXGuHOszu/2Mgfen0nnr7F
l9/1f3jS4s4ejvpNuf4P6r/88cCmydQfz7+k6KXw2FaTe66zSysoPEV/x/F4
niVN7IaeCP0TwnOy08MGCnBuxci/Ox+At30SnH9n5OfjIMsc7vqF9gRiZzr5
1W5/tv0t4+k6+V0f0VzwzKipn9+Sc9+L83dS9G/uA+DkHB69F/e/+sjVew+L
5KxbFFa8OnksvZknE3a/9JXbz3DjPiKSU+yfVl9+M0+OGHLOnHf2cX0J1L79
RXgMKN0B8qfoUC5g3QxypomXmWuc/O65Cdr/j8/0m35Tty+ns8OfsfI3q13H
y/CRWOefoqfC/lGT3Pfl7KIKe/+R07/aXX137PXBwMPd+ZqRkd54uxtq5SfX
l28QNR078y8jrnb06UhOPgZRt8WX0+0vB7nz5plIb5N5Pd8EcqbpMz4A7MbF
0Ses/9Lhy2++L74eYVyfbweGedjmQ0cd/1mPL7+Rk8/j7+3OSTk7JAXnWB2e
tn1l4Ty+4c/36bjvyNkbhv8A77yV7lNc9r6v2490n+Iy58lunus+1bLuusuO
uc/R6T4l/U/cuqr7FPun2xx/3ackD+XWf92nfsF9UIv3KbkHyj1X9ynOG57n
1jfdp3j/He30pvuU9Nlo8eU380HsH7f+6D4l93m1g/wpuoTP+6CcadvXzsnT
n5ze6vkAUqcvp9un9nd8dJ8Ko9sfnu70pvvUx+N+etEjVzn+uk9JPMrx133q
47BN0cHF+5Tk6933qPsUx4c/d/S6T+3FfWhBThc3+L5bh3Wf4nGJzknpPiX7
EZw7M3Le8Piyl1as6fLlN9/Rxc+EHUecnLpPhe2aOm6HfdbIKX6K3kPm9Hkf
nxd2/Tx1n+K+oD8s3qekP497ru5T0tfF0es+FUY/j17v5NF96oqwocCrbl3S
fYrN6pHQX8vIvzhsc/Urt87oPvXn8FhGnesTovvU0xz/d/NE9ynps+3sRt2n
5H4WN390n7o43K+vd/rRfUr64Th5dJ/iMO3Bbt3TfYqP021e58tv5on02XB6
0H1K6mQ2gvwpquKJ0glypknOs7h5qPvUYWzQtPpyGn2+Gx5zeaWzaJ+SuLTz
L3SfkvMd7nvXfUrODbnzTbpPXdHx6KDnZrhzELpPSdyso2ifei1M+3zu6HWf
4vZUd7X7coZ93vjcSmvRPsVa+Mo6kDNN3EdrjdtPHX2CPkuGhv56X37zffHx
ly44P2Xk/xXbY+2+/OH5F55YTs+6T93P/YLcOOo+JX3JXB9a3afkXO2mon2q
MnRfXnZ8dJ/y6/F0n/Lr6HSf8nHdp/x6zm1l+Os+5dcH6j7l19dtLyOP7lN+
vZzuU369n+5T/nkW3af8ej/dp0rLX05OrOvrT6X1pvuUX7+n+5SvT92n/Ofq
PuXz133Kx3Wf8vWm+5SvN92nSspZVO9arr5a96lvefrRfaqk/EV1j7pPlZQf
5SzYp7xxbypXV6z7lK9n3adK13XjuOs+5de16j7lyV+wT/ny6z4l+Z07i/Yp
yU+5eav7lOTj7i3ap/z30n1K6pHuKdqnfDl1n5I48H1F+5Scb/2nL7+ZJ3dw
/xPHX/cpqat8pGif8uo8C/Yp//563afEjn2saJ86i/O5rr+97lPyXq6OUfcp
7rf8bcdf96mt3j3Uuk/J/XpjivYpiavMK9qnTuH+RS8X7VMyXnOL9imp83T3
emcivcm++RrI6b4vFx929AnbZ3Jc0T4l8fDFRfuU5PtW+PIbOSVu6fK8uk8J
f5en031KxmtR0T4lf3f3X+g+Je/r8gi6T/n1KrpP+fVFuk/59UK6T8k9Gm4d
031K7DrHX/cp6dPl6gF0n/LrN3Sfkj4JLu+s+5Rf/6P7lNSluPfUfUrG8TVf
fjMf5P44l5fUfUr08zrIb+wubjy0AORM2+/CydOfnN6OWZ/NHf+Lt3w5m/G+
Tt2nmM0trr5F9ynZR1ycX/cp/75m3aek36PTg+5T57Gf7p6r+5R8dy7fofuU
9ANZ6csZ9mnnggZ377nuU5LvngxypqmNz8u75+o+dXN4bWP1LF9+8x3Jd+Ge
q/sUf6ePrPTlN3L696DpPiV9el39ue5T3j1iBfuU5E1cvkb3qUavzlz3KbkX
w8mj+5TUlbl6Ud2nvHv3CvYpWX/cfUm6T8n3Pqlon5J4i5NH9ynBXR2L7lOS
T3Fy6j71Mh/Ud/li3aeE3t1LovuUfx+f7lMSZ5viy+/8qYfdPVa6T0kcYybI
n7L1D6tAzrRdV906pvuU9NNb4MsZxf3WFe1Tsq46vek+Je/r8vi6T8k9LC4/
q/vUSdwvYknRPnVT4b0GBftU/8K8UsE+9XBhX8GCfUrqzN16non0JvRzQM60
zdPBOXcjp9yLutSX33xfvJzf7vob6D4lfvEmX34jp6y3zu/WfUrqqF2eV/cp
6asA/RMMf8lzQd8Dw5/7jVzm9iF3j3CPved6U/Rv95u/r5EbAc+JHXIR0ueD
o3kdbgG8go4I+8x8tw3wuN33OwBP0CebwsBiZ/T/3d+5n0bbpkgOh/v9VF28
p4a+fveT2w/4bTfQ5wO+JzreCnrIBQc+HTb4bgE8H1zD1623Ap9ckHjrGw9/
LYnvm7L1Ud0gTy1xIqGuB/hX0Pe5j3Q78K+gow7fsuGVHai3NP1gp6sHNL6A
fIw9Geb7RnYBnzjt/cFAIyno2cwTsRt7Qc4GCrvCZW/q9fmH9Wz8vfT5/MN8
Vvj5Ptrl0xtc7lXvjuRzz5H+paDP8P4O7hfUDXxqRP5f6Hxyfw/TaN+L8rYO
zwXz/xAGsHC8UvTPvhFjthzbA8+tlb4fD6M+U3K/81zADb3Ub/QCfxfPBL2F
+9dv12y+8OVekDMh3/UfugCPU+KE1+4779hOn78ZrwmcgAH+ZrxGv93WMcD1
VXN8jP7vCC84ORvmvxnHIJxWZzp6d/+s7d9+RQvwqaGfhevw+B4Yx3zA8aJM
B/DJBdw/v6MV3itFdx9w1X4NI0EPRp/cfvWyXuBfQUO5wX0n8K8gbqv25w6g
TxDf1/BiN9DHaY+tk1/baQzySdD8lkk3XruyC/jE6bTF35w7/o8wLkb/XHb6
FOq5gW66duXEX3zS5/MxemZ7cv0W/7lmXDjOvKTb52PoV4d5zOM2+3ycPfCy
rmvy955gOG/M7cC/RuzVDOjT4Ntnn/vS2dUur+Tsw3zA8dLHOgDPBW333nLT
6UNwfFOU3DPsRIX8a+knZtre2o38K2zdLOo/TZ+H919cB3ozeHtH2Dh+M/BJ
2Lx8D+BxenVH2City+dvxovTvyM2g34a6MB/HfL9H/wJ9Gzoua/gV7bAezXQ
qX8JO/lt8Z9rfnO/taiPtLv3OUNfC68pWOjkd3ZXTyD+fhuMYz7g65UO6AQ8
F7yw5dj9v3wKxyUldRQHg37Mc2aHbc/u3Qx8KijMUm/6eRfwSUte79tbgD5h
5zPOtzid95LZOcd0+3yM3kZw/hr102Drsbf6uNHPY+F9TA+6+wvc+TrXf9ut
G2qfi13a7stjfh/zlSv6P3LrZqDPB4dw4L4T9O/uAWkHPB9IPq4D+OSCO7jf
cgfoIUU/5oUJ9Gb4sflw7hbgX0E83f7cCfwr6CO+B6QL+KdtnfxW4JOgp7ne
oBv4xKkr7PPZ1O3zMeMi98VvBTkbKKyi2Fj7rs/HjA+3Be3o9Z9rxkvuQwR5
DD2bpZ+r3SD8bLziwI3Av8avb4n41NBxM8ONtg/mQz54KOxTfVs74LmAj+/c
2AZ6SJHcXwbzwTxH6jdwXFK0he+Z6gN5aomPNXwb51Ua5nlthMv9CJtBzgSN
D/fr73UDHrf1jV0+fzNe3M7wFtRzA314+pHGEtzi8zH6f53v4+jx+Zjx4mtL
j3k3shvk7z3it/ZtAj419ESYbn2gF8YxH/C+eT7et5gLfs994VrhvVL08cjw
pAiMY9ivkvOYfcDfxcHagH8F8XVte3YAfYK4XfdJnUAfl37mxyGesHZFF/CJ
09/Da1iCDl9O8//Ej4ZxDPthchx4s8/f6D/s9j7gXBhfo3/vvo8m9e8WeN+X
+q1/DQ011z+W1D8Nb9d7dyJ8Xwbn8yyXdkf2nDzf1hkevxHwnNS5ufthSeuN
pf85ylNL/w4TmV/pAT4VNl6K8yFtz1nj+KZJ+oIin4Sctx2I98DGJU+6B8wH
83sM74N9oJ8GOpYLB+G55u+chj0C36vB9vPv9Z9r9M9mVGuHz9/8ne8fOX4z
yJmycfIu4FNLM8Py52cBN3rw+vo6PMyrhoHIlwE3ckq9K+Aujn04+ik9Abfz
vwD90B6oO1W/h9M7yVbA7bmwB9DfrCAur17dDnictofz87Ji/53LJWZqvNv9
Xewf9Mt6AvaP9gH5zTzneM5d6M+6926Hf+ekfm8G+vV5yaMdif51LghPTfzn
r6iHFL3GDkax/873360F/9S8H7enjfp+q//OfYAbUD9pCm+9+vsBxf47t+tO
g99n9MzL/yvF/vtJxz3WtOeRPSBng+07CnKa+bOF6+jAHzTzv3rl0euzl3f6
9C5f9khnJJ97DocHFrUBnxr5fldgHKCG9uU8Efq5+UDuF8Z5kgukfhv4m3GR
+iuUv9be41bsv78RmmMvYTyh1vYxhjiAGZdtXj2V+u9heObQZzD+kCC+vvtB
jFPFxf4v4b/z/ngLxhMa6I2wnfAi8AeN/sPTC+kamP9mHPl+maHo5/YEG5ge
4iFG/+P5nneMw+TlXpuPiv334V6dm/rvcq8W6CH6LjA+UEFzwzbwTxX77xx+
/g7OqwTxtYR3gh9nfi8I7eEVxf57aMVe21Dsv+8Wtok9tNh/l3HB+EMD7cV2
CMhv9MzXj7T0+M8148Jlts8Bf+e/LwI9G3q5dwbsczNeoRc3vLkV+NfQ+jBM
PgzkidZD9H/tPKJOwG3d1++K/fdnuHAH+dcSHyP7Ty/wqSB20z8u9t+lzgfj
Nmnqz4EYjAMkJJ/Vg35onEIz7eO7iv33rWGY6gPwr8145cLv9N8gv6GX/tIQ
TzD00k8e3iusvwon3B/gOzLj+AXn+3Tdl7/3BHfuFQYiN8A45gPOT52BfqLr
d9QO75uimexgoDy14n+d3Qd8Kuy9nzi+aXqcL3RE+gRxOHArxhPixMvtQ8DH
6I3j9htgvIzepK4Y5DT6uTI0sA5z46L+u+SJXB2a+u8yvpt8ecxvuXcD/dl8
kGYDsQ30nwskH7oR8HxwIyc2NgGfXCD9EFpADymS/hIQ3wjjuhxXAf/X6P9s
dphbgH8F/Zn7UUNcwuiDz8s/jHwSci/Daei3xmV8j4f5E50/6gU5G6j/j28c
eMJr4PeZ8ZH9FOIeZrzGc4NvwA293C/m5Ff/nePGT64B/u78aRfwqZE8+yrw
p8y4yL6/AfAc9I1X//3n73992lf3gPkQ3uv31bBzfzfoM+X3ky/w30Mr/8nt
GG/ReerzSdt+7F0gZ4LSfD9OC+Bxe38uzLfQnmeHEPgbvXI8P7rfXP33z/kc
AcS7zHh1hOGKp8EfDM9dhvHbn60FPjW2HxqOYz7g91qyDvjkArlPZx28V4q4
7PpUGMdof0d/vMLeu70e+FfY+xA3AH2CTuXx3Qj0cbsOI54g9mu2bAQ+cfoq
57NgXpn/dyU7eKjnBtvPDfw7o3/Jy0A8xOifhz0L+gzPL3P+qNXHDR85zwjy
m3GRegmkt/H5Lpe3zdj3ytu86lrAc4HkndeAfox9y/U/bcC/lsTNagM+FcRh
7F/gfEjLeZlDcHzTxNcKXdQOfOw9UHesBzxO/xca0MNhPpjfNaF5exTqv4Gm
Tblzl2wN6Nn8XeLtgJvfxngzgsJ7hfethNcAHgHxDfP3wwrPdRb47zfzhfeg
f6M3uW+iFejTNJkvSgHcPEfugQXcyHlS4XnqAv/9Z5c3Pvjl3W6+qf/u182q
Pze3JI51yOpP+HWhaqf79Z9qz5bGsa5V/XdfHsy/g5xF9cm5MnLmy7xXvgx9
7n/oAetFdT32+53my+gn9z/0hnWz+TJ6y/13PRfVA6v/7tcPq//u1zOr/+7X
P+fL4Oq/lxzHovHKl8HVf/fHRf13v997rsy45P7HuCB9vgx97n+MC9Zvq/9e
ep7jeOXKjFe+zHip/+7rP1dmHNV/978j9d99/av/7utf/Xf/u1D/3den+u++
PtV/9/UQL4Or/16aHvUZL0OfKEOv/ruvf/Xfff2r/15Sz0XjUlGGPlGavsB/
978j9d9LjlfRuQP1371xLPDf/XFU/90fR/XfvXEs8N9L6x+/i0RpvKnMeYcC
/70k/6LxUv+95HgV0SdK0xf47/44qv/un0dQ/30vr/5f/Xdf/+q/e/ov8N89
/Rf4777+y5y/KPDf/T726r/79Oq/l+RTdN6hTN/1Av/dn+fqF3G64KnHovXX
4VIvOtqXp2ieq/8ufT/uAv3n7PnZ+wHPB9IX5QHgkwuu4brQO0APqH/13339
q/++m9c/XP138UPvAv44Luq/l+YTL82naFzUf/fnv/rvnE+/9u/+c814cRl1
55s+HvVDfjDah4Rfj+3v9yLwr7F90v4BfGqkfq/uEZgP+UDqcp8EPBeInE+A
HlJ2Xt0Hz62Fcy7qv0u/xydAnlp7H9zzwN/dm/w88HHnNcaDnAlb34vyxwFX
/13ideNAngaSdX6qz8foX/T5lM/HjNcwPpA5PrIb5O/OfnwW+NTIefyoj7r6
75KnewX45AKp23wO3itF0/hcw/PAv9bmg8YB/wri9NeFyL+C+LjPmOeBPlGG
Pu7TF/jvpfnEfT4F/rvYP7NAfnfv3myfv9G/nP8d49Mb/Us/ojn+cw0+j/u3
r/Rxw0f6TrwK/GukD8OLLwJ9Df2Nx2VcZM/J8/N+n+EC/30y++ljQT8uj/wa
8K+V+L/rh1bgv3t91wv8d/kuZoGe07bufR7wSfh8Cvz3kvzNb1l/FoB+Guz8
X+Q/1/xd9otl8F4NdnxX+M81+pc+DPBc83fpY7AY5EzRb/gPbwAf1z+8Geid
PbPIx905kd+uAj6ub+HbPm5+y/u6voXqv0vfmLHRv91vv0+1+u9+P2r13/3z
Yuq/++fF1H/3+06r/+6fI1P/Xfp/vhbJ4XD/e1T/3e+nrf677L8TQQ+5QO4R
Hg943tpdrwOfnD3XhnrAc2rqv/t9rdV/H8uJ0jeAfwVJPwTUG/bZVv/9JT4Y
MAP4xOlPr9y+6YLYZJ9P0fk49d/9/tjqv3Pd74CVPn8z/+85M3/Ujg9m+vRh
/TbXHTVH8rnnSNxvHPBx+/hc4FNj81nzIr24v8t3MQnwnL0fdgLoIUUr+RzW
fHhuLV3JBS6ozxSdw/nEBSBPLe3MeaLFwD8t+rl9MfBJ2z60S0HOBN3IAeu3
AI9L3vAPU33+ZrykHmYJyNNg8eU+H6N/uWd8ls8niis6evXfJU47DvjU0Auc
2JsP45i3fRTfAD452895IrxXyq6TC4F/rb1PYQnwr6AwSzHwrSnAv8KeP5oM
9Ak6mBPezUAfp3bur/4m4Al7//JM4OPqH2D9ifo8oJ4b4Nyc+u98vmnbKv+5
4b0bYRrkpNk+H0PPdtFk4GPopc+8Oyeo/rvY5xOBf409J7gA+Lj7kd05OPXf
pQ/hZMDd+vY66C1FPP3/tQj41xKbS/OXAZ8Kex/3VODjzn8tB/2n7fm4FcAn
QW28L8wCPE4n8r4/3ecf5lN4Q10B+mkg8RNBz4ae5+dfUP8NNs+4yn+u+f19
riOa4/M34yh9tBy9+u9ih7wB45i3/umbgOcC6UuM45KyfTWXgjy1/vnxAv99
MStiBvBJy7y6bCXQJ+gjzsfNATxOTWw3Nvt83HfxHdRPg9TJ7AA8Os/u+mSq
/+6ft1X/XfQwyZfH/BY/dynQ5+19QNNB/+6eIPBDI/q3gE8ukD6rU0EPKXtu
FPQc9U/Gca+wfmUz8K+g29j+nwn8nT/4NvBJ2DzgfOATt/1aZ/l8zLiIvfEO
yNkg9nnUp1r994N54V7oPzeyG9f7uKEXPYD9bMbrp973qP774YX7ToH/ztN2
/5UwH/JW/+BPmXGR9WoG6MH9XgXPdf4I6tOO4yjAw3p7xkE/5vlS1/oO8Elb
e2kNyJmw9ttCwJ2fMtfnH537Xg3y2L7xP4J8t9G/9A+B+W/GS+pI10Z2g/y9
J5B1exrwcfvCKhjHvK13nQN8coH0E2iG90pBHwn136XuYi3wr6B/cWHoXODv
+qLMBfqEtTOXAH2clobtje+cD3iCHmoND4AtAT7OHl7gy0m2f/u69SB/g7W3
IT9r9M/lDCet8Okjv22T/1yDc9gpwHz3IDnX/PEK4F9D0qbiHaCvsfe5uD7P
7nnu/qy5gOdsXHQW6Cdl+1HAuJjxkvjbBuBTYe+XmQd80nY/wjqHtO1jjPX8
CTlHcPYywOP23MFCn7/5vSufw9oE+mmg7/A8afGfS7Zv5GLQv/ktcmK+e5DU
FWxY6fM3f5f6Jcynp+w533XAx/l3+L5p4rBuJeTTzXM4zPyr4vy7PBfy/ub3
aPan2oP/B0kEN3g=
   "], {{
     {RGBColor[1, 0, 0], EdgeForm[None], 
      GraphicsGroup3DBox[{Polygon3DBox[CompressedData["
1:eJw1mGe4FtUVhececIaZoQgoUlRqpAgqIEi3IopYgjV2iYm9xZY8ifFRg0Yi
AcUSsIANqSJVQkcEBaXYwIA9gpTQFESUkne5jj/OXWvWt+fUffbecxv3u6Xv
zSFJksEVSVIJ3AlWA78FR+dJ0gX+cZoka2jHwleA/6V1hH8IXszLLeFz4OOx
7wb/FP4C/Gj4Ir2XJckN8FbgYvTdvHNSmSRvw69Fb4belXYT/CiwJu18eAo+
gs13zOXlIknq8XwhegG+hN4WvoT+/w0/B74Hvp/WG74DPJVxjoCfAk7Epid8
E/p8+Cq0o5jDP+AHoPdHfwftEngN+n8Z/fc8b2XcTmAz9KnYPJu7v9XoM8A+
6D+gz0LvC6/g3c08Hw//CtxJOxG+DvwX9r3gW+GL1D+8EfYD4dXhj6JvxuZK
eF30RfDfwF8CX4hj7cbmr7Gf+4LP4l5wH/OZHbw/88EnaL+GDwWn0v8zYHXW
OwH+AHw/9l9oj7DZAo5EOwv+IPhq7j73Fh5DY21LbX8Pz3vQx+Ve49dok+JY
++CTI5dWmTVcCq8FrucMz4TPQx9BOw3+HPgW7WL4m+AY2unwUcFnOg6sw5yf
jWvXHuxNrR+CPhY8D31CHGs62BC9CnwOvAl8VnxXZ/U67QL4zGA/eRWsh83S
eO46/8eD9+Qx8EXmcBW4ifX2A1uhXxn38wz4Lvp4Ovjchwfvtc64Gn1Owmag
5gV/GDw78fNfaB3gfwan5d6DA0u/p/erxncfgael13wS9t9ob3Pvz3epbbXP
CWvdzvOTPJel76DO6Kd4RhrnR/hdwf7/J/VLO0B7jD6Ld49BX5xarw8fCX+K
Vkl7VthWv02P/tAdm8/4/f7Ipb2e208T5jAG3gP6ZWpfOgG+Fv4avD82Fdhs
SG3zObi9wmvUWgcF3+UhwXf8avB/jDslt5aX5jqfIvrziXF/RsE7w1fCb+D3
dvDrwXdSx7HV4CvY3Ij2HX1eArZHXx7nJt/fgT4y9xl9EOOb7NYXjgnXwLcX
7vNy+IbCfiK/2Ai/LDhOym8UK3qCH6MPh/eGf154DjfBP4OfGed5Pvg8+nm6
0+i3x7ktZZz/0E6Bb0ytd4/7Jnu99zX2b6Ve+yrwHMU23Sl4r+A4eUZch9bz
DfbP5fbn+annpt+/LLyHt8K/gj8aHEvlW3s4o3ryt2B/OyHeffnkYLSsdBzb
jd0E3q2tO5o4dg/Cbhf4KvoQ+F74FPig3HwyvAL7Gtjvlx02R/K8rDBXDJ8R
c8pF6GvRM92bxL55aXAO0tqWYdcV/gl4RbBv65zkz7yeDAC3MUbNxHM6m98a
w88KznF3gz8Uzgub+X0sPMR7oTvwtPoBZ2p/cvMZ8C0Vns9WcAD6JuVP9I0V
ju163hptnlQMp63j+RVs7oGvhY+MXNfo3mijXDw49flq7euwaRjn8xLahdFP
dLYX0Fok9qG+tDbwdoofiovw8djfBu+U2Eda05rDOwY/d4p3Z3Jq7T3Gelo5
Hf4hXIVC68T3p098t3fsX/s/L3U8kc+vwX4u/DT4p9HfxD+BdwnOp8qrJ9B+
Be+hGJJ6rI8K+/yd8O/hrcBGqg2CaxLpO9GvBY9MnKffT33Xv0W/I+6J7soN
8b6IP0Q7ObF/j4x3eRv2fwOPS5wX/x581/rHPrvFWHddcM1zU/QxxaXNhXO9
/L8K/t8onovOZ0zqdU2P9U9liqvTsNnHb3foGvG8lDncBe8W658qaGdgsxy9
gPeBL8ut94ZXAq+P724NrhNUL6heWq4zwObd3GP1Kl1jbNK5wueC5ybOixuD
+9kSPJ/r4Ht152k3Jx57T3A9pqJwWHANoBw1Nvf9UiydGPNUpdK5QDl9QHBs
Fwb0F8GLlAsU12i3wI9hvi1ou3T+2HwLXoO+PVj/A7wD2DrzvHpi8xPYL3Ht
uIRxf9RZon8QXGO8B77MuA3AhZzLR8G5PqOPaqo75WfYF+DB6DXAasFxoFQs
CT+nrp/19rQm8JqKYbRa8IPBY2lN4W3Bo2l14G3AFxm3HriAcVvG/puDT+TW
30BvFu9gC7Au7TD4ob/4CfhO4byp+LOrcN2omq1G6T1X3t6tewFelrh+rcO6
PtZcSq9X/lAfbS38avjC4HO/PPH6Kyp5/3UOG2hXKG+Cn0ebT8HGmX2mc+l6
ew28LfyN3PwY+Ju5z7O9dPC3itsaK7cftkAfnDuWT2POI3LH1y9Uo+auT2uq
5sm99iXo44NrMNWNkyI/kPEfx6YOz/OxWRZcM78PTgz+RpgKTguux6aAM3LX
g/VL1+SqCQ+HT89dVx4En5N7b2rD5+X2nSNL1zCq035M3Y/qw7roM3OPcxj8
+XiPRgf3KTwYfUXcf53DU+hNwMXMeWX0Q+nPqGYGV6J3Df4+0vOWeB9bZr7P
eu5aOvYqns9OvYeKdQvkL5nvSrfSfiafWlrYD+WfU5QvsN+B3gObneBVysXg
tuBvMf0mG2ndsXky9915M+YXxedpqimC4/QHhWtv1erVM9fQWleeOc4rPr+W
+g7Whg9Lo/+rrks9T92L51KfewP4K/DDdT6J90u5XPnxidS5QPq41OvT++8W
zr9A8kjq2Hg3vHvmuHcnvHPmuJri66er9s79XXtf7Ed3cAI8Q7wxsV2IcbV5
Zq743Am+DvvfxfvybuQNM/u57s4hmXV9NzTX92y0+UUTHhF9TD7bqnQs0jdL
pcx+qO+eZqXroiroD6e+X4p1h2X+ltF9PwisH89F56N7pG+ppqW/bXQejeM5
Kq4sKqzpt0bo3YNztHK1/Fl35VD0DsG1os5ZdUtl+P2pY4tictPMfqv8vIo+
H0hdF42BL8gdM9qV/qZWLGoNPznus8bS/qvOGYX9vgr7hr4rvofX1V0Dh+SO
teMK12ZprKOa6r7CGwc/S3+QPzvgVRPXTIpXtyomZ64nFauHpo4/KqSmFj4/
ncvhmeO7/HB46vl/xnOH0rWcxno29f3VmG8X/kbTt10tbL4IzpXrwaG565FZ
2CzMHUc76tsz2Lergo/lzi2zsflnrI0nFZ6Dcs1A/c8hd449trS93psT+9Q4
x6GvDv4/ieaq/Ved/Dg4LHd9Nxf76jrPxLFS9Zvyy+jUe6t9HpH6fyn6v874
wjXGHxV/MtfnQPJQ6v/PKLeewrjnRt84J65XuW554XGVA1cUzguKLQ0yr0V5
4NTScVs5c17hfK271ibm9Nvhx2WOY7fB22eOeYp9XeL/hVQbHF/aLzWHhanj
kJ7fL1y7ar36TtDeyo9eQ/8/R9NdoQ==
         "]], Polygon3DBox[CompressedData["
1:eJwtmHn8l1MWx5/f/dX99n2+7bsfRUUlWyilkJ1sM2QZOxmGspsxxhgvxoyX
5YWxb2NrSGUJlUQRRVqtRYisiaSiRNR83n3OH/f13M8997nPvfec8znnPF2G
nnfEuakoiivqiqKRnnvUiuJHDQxXf5tKUeykdoH6yzTWX7L91H5T/yyNdZfs
q1wUe/G+xtaXRbGLxi4SXis8SHP3VvtZ/aEa20yyzmp/VL+uvig+1/hAyZfr
ubXGe6ntJrxS+E+a01V4d+EfhE8VbhB+Tt9oIlxRa6z2oL7fUbI12v8jkq1T
u1zju2nsiWpR7Kn3VwlfKNxT7+8jvEb4bOFZkm8v/J7wicJtJO8iPEV4strz
yWOt1bareW53tXkan6s2W+0GfV+fLEr1W6j1kHyGnq+rzVHbX3iDnqdpTiet
s7Pwp8J/EK5VfEfc1ZnCr2s/92i9Nuqv13nGa+GOmtNBbYDmfad5W+k5U8+T
NKedxrcUni58nHDTuD90hc62Er5d692mNqn0fc1VfyfJhqt/UbJO0M1H6u9Y
sz5WqP998veQb6q2V+iS/Zyi+W+iM3Srdf+m/n7YSPY+lwp/k6zXPsKFdH2O
Hjvo3UOEq8KXCL+h8x4cGPlAyVdpvWHJe5yj9ZYJn87ehB/W/I+zdYuOr1Tr
pven6nmoxn6WbLBwrrd+sd+DhCvCfxWep/e/13pnaP42wq9oflfJXxQeIpw0
f6nkxwoPEJ4t+bfZZ7tYY6slez9bxpwvhX9QO1v9bTU2TbJP1PZQ/89xv620
/st6HhP6/kzyQepforG1eveX0n3GHtf+nhb+VbpfpzZW/Q1qV0neT/L52fdX
6jznxn0eIFwv/BfuS++30Njx2L7eaY/NVny3vwrvK7yr2lfqn6+xLhX7NPZy
hvBrer+f8Nfh3z0q9nfsE5/eNnwUblgRvruL2hL1Tw57fFF7nKK2RPs+TuN1
kv+bb0v+deinsfZ7sfBcfW+i5jWSXN3iTu6uYtvAJrCNA2M+3+wjWV/hj8Nf
4J/+FZ+dO0j1XHJRPCr579SdqEW/1vonCp+QvJ8BFX+bNVmbM3LW9cnvr9Ie
DhR+ULhtzXx1emF/biP8pNb7SbpppbG7NLde8iPVf0zydti68OF6jBPeXPhf
2by6TO+MwV64A+ExknfEVjX/KOGnhTcVXpe9d87QQfgW4eaF7eFZvf+McDfh
tpI/Lvzf4ItOcI7wE8KbC28pPJO9Ch8s/KzwFjX7yCGF+Q3fweaPEJ6U7Att
K+bChfhgzeu3LawjdMWZOXsz4amlORqufle4V802gC3MCq5qHPcD7il8h95v
WZi/p+j9/wg3E16t8z0jPFV468L6+kb4LeG+wqcJf1uai08QfieZk2n0+f4O
cInkR0u+QLi38Pi4rz7C75T2GXxnWnAT+h9WmK+w/Wc1f0vhAcLvlbYx7GNx
su09L3l34f2FPynNuccKf5HMxdg4tn6h8GeSvyDcQ/gQ4c9LcymxbHUyp3aL
+yNGEate1/wdgl/gIjjjmOBnYgfv8C4xjFjG/s6MeIuvdgo+XxexZ/OwX3we
3+8Q+oGj4er79b12Eb9eKG2D2OJTapuoP4s7wDaxd/nT1ZrfWP3l0tf3dY4v
LQM/VtrGsfUWGrtKstHC39bZhrHlB9Taq98y4uWasM871a/VfJ/Hhf3jy+i/
T/AlXPmE2qo628yN2T6AL5AD3Kr9jRL+pm5jyCmuFR4p/KVw05i/Qu0A9e/R
Oy1rzjuGBX/ApcuC72+UvKzZXs4JPoJ7t6s4thBTiC2scX8yZ7A25zmo8P1t
RuwJe5wo3KlmfsS+dxeez17DXq4RzpyXHCrZZrAd7HEr9beAT9RmSN452d9f
VX9C2GuD8CulY97w4De4dh5j7EVjo9BVxAfyl20knyt5L2I531RrHvdPDtMj
7OM+tTml5fg3uccnydz/hsa3S9YpuoUPiCXEFHKRDyTfN9lnJmX7IL7YF3tU
e1t4YLK/9Vd7U3jHZJ+F6xYLHybcBY7MzgFPKZyfkBuy5nNqC0t/i5hObB8s
+aK4D/SFv5DbXp8da+Cz52P+y2rLS+cGa0r7LjpZmM1pb0d85GzkPOQ+cHar
ijltVsS/l7Rw74pjK/5Gfks85k65y9nBUXAVPt++Yo7kfTiyWcUcDBfDwU3I
78K/PyDHqDmmE9t/z31WzelwO/b1QnL+yhMeLCu2P/bKnueHzt9K5lBsoSH4
aEHItwj9keN2j3yXPBYeQYY/LZE/4Z7/yLY5bG8T4du1n2nhj+jvf9kxqKtw
58KxaVLwJ5wCt2DD2DIx7BHJJgtvzz5C33AS3ESOfW+2ztAdMenmqmNILTkm
EVsejf3BD5cL3xzxE06AG4jRo5PzPWI3MaydcOuI5y/C6cF3+MtLwjsRa4Sn
YyvC7cOfRmfH3C6xn42xUuuPSo7x5BKthR9IjrHE2p9K54bkiGOqznfJb8lp
39b8d9V2Uf8sja2UbG12DEfP1CNrI1+EEz/MzknJTclJR1ddg1GLscbnkv8o
fLXwYcK/ZOeTyKnZxmp+M617m/DtanerNa35SR5TF4293xsyOPqOZI5bE3wK
9/0zOR8nvyAXX6n7HiH8m753GbFNY09WXS9cKjxQ+DHy8eBj8nlqtzaRf+AD
nfWtBrWx4R/kEsSkp+L7G7Jrvh/0rQ6Fa8EOkf/BYb9l52Djwt4bhU8QT6eE
r8DJE8Kf8RU4e3xyTOJ8xJy/J+cgxKKnsm0TzoQ7yQlfTa5pyRVnl+ZqOHuM
5q7P9lV89pnk+NoQeRG5HzkKvocPvlJ1zLmF2F04Fj2c7VsNwf+vaf3N4H/u
T7JPo964XmOVmmMcsa51cqwkf6DWXFrnWmR59troHN1fke3L+Ay+857wroU5
EC68MfIz5Pg+5yG/xV6qNfsMvrO2zrnxq8LbCw+R/KvStUBP4aOTawI4vavw
4cH11KM7Cx8j/EXkS8zvlxwLR8T5qYmojb7MtiXyheb6/jV5o6lu/P44aqe4
75skbxz5Lb7+ULIvUguTm9Ql18TTY7/EI3wdziHW9E7mIu6/Ad8VnlA61qDb
PZNjzvzwV3wK34Iz4IbmyVxCPrgP3JZcC90S3ydHIjd6J/Lby8JXHoh8jHhM
bF0W+sJn8J2Psn0H/Gtpjhkc+k/E47hPOAauIV/AZrCVx7NramrrQyX/tPQZ
OMteah+W1iF3yZ3ehL1To9Y5v3oouwaoD76G76hJNkS+x9nQEe8wd0Tkf8vi
39J1Vd9hEfGCu4VDseWOydwKh8PlKyK/REfoivvPyf9/eI6E66PB1U1CRj7Y
KtnGsDVq6HWRf95QdY5KrkoOe33V/1j419JE+NZsG+L82PRNVdsH3H8BMTeZ
Q6nPrk3m1mmRb5yZ/C+A++VfBZy+KuwJviAfWRz2Qi1/nvDHpfP93oXvf0Ho
qVPY/7thT5tGvCSXI08ZmlwPrShdY+Cr+Owo7XdmrHeyxr6TbGx2PbiP8Eel
c51ehddgrbvDfzsITy9tI8RqcswZoUd0T0wntreQjd0X8WN1tg1eGny1OPuf
CLULNcyIqnOwwRHPX4pckljZLTmnJL5Rj7Ima8+K+ztA+P3SNsndcKbJ2Wc6
OeLHvOz8d3zklf3DB65Ljkn4BpxyVLLNwzXc+TkRH9EFNdxByfk2tR2cAXeQ
/9fXnJ+Sp8Jrr2XrkPOg8werjod3RnxbmZ3Tk9tzhxOz/6lRuxFzNqm4pl6U
nENTa08NfaCfvZNrzj0ifpD7UzMemcyJcCM+e3DyHWFr2MyguG9sCZvpF/Pv
rdo+zk/mILiIeEsMgPvvSq6pT03OJ4hvxHhiPfUR8p1j/0Mln671GgnfkOwD
/KuA44eE/c3IzvE4++5xHvQBNxGjlsb9Nor/HHB1y6jnx0V85I45CzUBd/9W
nAefGJdtM9gO/zd6RsxjfThwXNUx6dbkGECsooY+KeyH+1kQ8W1I+DP/h45P
5s031Zro/ZuT/8d9l+0z6AYd3V/1P4lTAqM7atSHk/8BULsuys7l8H/+XRLz
iH3Et+PDZ/FdOH9k1TkE5xgbuQU+jq93l/zJbBvEFqlJn9b8H7NzH/bIXkdG
fCLnIPdYku2b+BP5V+eoJ8jhJlcdM7FX8psJVZ8Z3Z8Yd/F/SAflJg==
         "]], 
        Polygon3DBox[CompressedData["
1:eJw1lmlUlVUUhj+ueOFeChNUNNAycCWKM6CCApqpS8tWNv4oK201l61W5XKV
WQ6piIoplaKEGg6gAiIOyCQoCiZYWkyJEzhAOAGSAtazO7sfz13vec/e+zvf
+c5w+86cPf0jm2VZsdAZJnpYVhtGu5idLOuEw7JO2S2rDFqdljUHvxodDe6E
3HchDO8H2gPcLCsQJlHDldxg9FS0O7qUOmNpR8Bf1HmTnFJy/oSzsAvPC88b
mqgZQ/xgYgfBFK0Rjh4Dc3iuG207nCRuMfmLIJkajeQux+tN3CzitlDvAhzB
K6Y/AO0PfWXMeKOo3SBt4ofBcLhP3Hy83fTXUfcy7MFrofYduAcr6fMidxNx
iZAA+/C64l2j/yrk4+Xg7SO3jXY7WHixeCXULIZGnYuf8S7SvgBu1IjFa5Q2
/U+jn4Ip8BNxDvrj0GvhO9iLd4u4d9HvwFuQhHeF/PE8chHthZCK147XBj7U
2Il3EK+H6g58T96/C7i4ySRb1iP0HaAvm7hm+pugJ95uvH/Q3TzM+8s87IAD
xN3Dn0Z6kbwX7MfzJu44+ph8C8jF88NLQ6dDJhzC646Xgk6G7VrvHPXGUm8B
7Wi4Rrue930F/Sq8AVuIs5O7FL0MVsAevCpiw8l9jfYMOEH7DJyGDv3Ol/Qb
y7f2pMYGvBb037rekx3mu8j3acH7DK9SxgAN8AeM4hlL8D+WcRPfRetkolul
FqyGWF1Ld1kLK+i75DTfVr7xCzKPDrMfZF+00zcPbxdeJtqGdpF5dzFrqNlp
3lXeeTGk4dXivYR+EZ7Xep0YS4zOhyu6M9QR97J8D55TDhWK6Dv6jjuI34vu
4Hmr0OvoWy/7XtdnhsOsB1kXRXBU5lHrbqbvIeLWo+Nl3er+cOKtRK+CNbp2
j5Djg+4JfvA9Xha1HmdOg2gPlL1IexkshQwd0xq0nTXaGfpTt4y4ruha/Chy
v6T9BezUdRCG9zntuZCC16bze56+63ADFtj/O/aseuo3QDRxIdQ+T9w5OAuF
eCl61iwkfi3EQR5eCP3BMAzWE5coe416I2Rs8s4Os2Zk7dj1u6Tj5ZP7INoT
esjexuvGu8wgN0/2C7jL+UROJboKanQsN8i9Djfhbd37O6mfImsdb4zsQdlD
5N5A34Rm+fbE/a798egcYnJlPeONw4uCCNhAX67TjE3G6CHnDt43xH4N2+i7
zFws03NIxrDVYfaY7LWRPLde9i1cgaP0hXqY+ZR5vareIXId6NXojeQlQDbe
ULwhMAjW0RdMbiG6QPaCzdxRMcQuhyytEY/OQbvJvMEDOuZH5UyD0XruF8ld
gd4v61PWo55DqbpH5ZxPQ6dDktOc/3IP3NY7KoBa/hBFjVZyj8uecJpzWM7j
D2EbXo2eYe/Tfg9+o71E1gDeTWq1yh6j4UKdJJk/+Pb/PY0fSdxq2Rtwi/YI
nvkJ3m1pQz/aEzzMvS33910oJney3sW/oEcTEwad4DldV8XyTWlXMOZJ6Ikw
ATYSH0RuhaxHfUd51208eyucIL4ffT86zHPvoUsc5r6WeztS56M/OgRC4Tg5
vfH6wGM2c/8WUiuIsTxDexok4kWQe0fOYGjSdToYbxAM0TEdxiujXiB6AAzW
tTGe/nHwhI5J5qCBuFnomfC6zdwVIxnPp/L/hXYHBNHeruv4Kz2n5byuwquE
anhS5+UU+ln0dBiu+7xE5yOZnANwEPwZQzZejozXZv4LBODVoutkzdvMPVih
tbP1P4H8N4hkPHMZ30V8J9+vjLjDTnNGylnZXc+IYdSrlr2A9iXHDwbgncE7
Db9Cvtwp5E5GJ0gd6hdADd5sPPkD+IGu0z5637tSxwu83cx9L/ex3MupkCV3
stOsFVkzU23mf0mgnsF5aB/Jg3LiwvDCIVLPkjSenSp3nI4pD70D/PS8D4UM
u1l/cs7JeVeu37yAnF7yDenfC5mwGTZBofbFEXcU7Wszd0kR+pjT3F1yhx3R
viT0QJ5xEl0qe1Lnar7sQ8bSzE8dzKPt5F0cMFTnuxe6l/4Pkvl4GO0L/wKr
1Jx/
         "]]}]}, 
     {RGBColor[0, 0, 1], EdgeForm[None], 
      GraphicsGroup3DBox[{Polygon3DBox[CompressedData["
1:eJwtmHf0F8UVxQfmZ5YvqyjRxBaPvSVqTD85qXqMiSYEBBREVIogIihFkSId
CwhIE0JTadJ7r0qRJr333qQjiNjzud75Y867c/fNzO7Ma7M31nix/AvFQwjd
ioUQkZ9kIWxCbkZuLYTwa8jaeQi/Q3aFrwG/F74y/Wfh70H2CtbbDv9n5HO5
x/4KXCuN7YBOOcauhS9N/5Hc+n8C1wFfgeyIzk+QG+DfAFdEfx34crgK6PwW
+U7wGtvgu4NrorMHXBHuGXR+gbyLVi23VL86uDZ6A9B/BVkG7r+0l+EPM3Yo
/OuZ19Y7PJ55bE/wc+DN6NxK/yn0t4C7wFeDr0K7E/5p+FuQnYP70r8N+ST8
TcgewX2t+T9wI8ZdFv2N2otraa+Dr0KWKBnCd9oDxn6DXA3/NfI8bWvCP0bn
tqIQdmjfkJfT9oEPMO+n6JxDXoxOKfjd8D/S8+B+Bv8Fc6yHLwkugtuZW/8S
8C7wOZ7vRv+C1tT+gg9l1o/obEMnIPcGj/8jet3AV0efVyvwv9C/L/N3VUD+
ndYCfH/CufYjt87F4LLg44ztDO4Dfgo5EP2mPC+w7jbwLvABdOryrB06TyCH
wz8d3YTfzDxW/ea5baMC+BVw+WQ/jyCbJf0myMj8n4AXZd5L7fN28CUlvQ/7
we/QuqHbj3kmgGfAD0O+SxsL7on8gDYe3Ac5D92PwJPAl5b0Xh0GL6AtBE9H
nuPdpoLfBwd0liE+1H4z9mPwbPAG2irwMuQO2hrwSmR52nXoPZbbX64HVwI/
Bt8Wnf8g28ANBrcF7y7YT+vq3WmzwCORP0WnU/BcOwq21Vrwp8GTwf21JvhV
8APaW1p7cFlkncw2/2RmP5PvVAaPAk/Q/Mgx9KeDByNPyHfkA7znAzpn2Un0
u/0b2Qh+V8Fcw4T/CW4Afija79TfBP8WuKpsKdnJP5A74e9D1kO/Cc96w9fL
zN8P/0Lu2FUJ3DT3GI1tltk3FRdegi/ID+D3wm9Me1sF/mfRMeeG6DjWUusm
HXGVc++V7LkceH3BPlEGfA3ytWC7vwA/DzwunWMb8MOZY9ofeF4xdyxqDf9Q
5nkUGx7NfV6tU5x8MHNsLJ8bvwlfKXNM2A8+ntnf5cfrFAfAW+C3wdeHGwVu
iDzI/EPAHeAPgRsoNqF/EtxTsQncFzktneMA2lzwWOT8aN/5GDmF/hzk5Nzz
aO6OimPgRejM4vm3wvAz4JciZ8OPgm8MHg1uEe2T8s034E+h31s2in7NZM91
lGNSLBU+gk5z5FvpPccon2XmNV9n+A+Ry+EXwremjQR3TvHkeZ61QWc/uBa4
VcLPaK/B+8CD0G+DfnW4EcF6ijGKNS1y+7vWmJLWUn8quIg9PwyeCR4Qfe7v
IbtG5x3FuzMF+8hQ5j+rtfSd6A9Pez4IfjB4XPCz79BZrvdA50vwJD0DfwEe
DR4J/gq8AP1pjB2R5tF842lLwZOjx0qOSbFXvtk3d1waAh4C/hw8E/0RzPM9
eDX83Nx4FXgO+CPZKDpr0/nKFmbBF+PbNygOgq9MZ60znx4dA2UrS2grguf9
WmshJ6J/EWOPaQx4anRsnJm+Xe8/N7P+DLhJ6Hxa8Ll0hD9fcHyTXXWiTQL3
0zuiuwG8JXr+o1pbuS/5eyHl0h/8B/4IY64EHwB3B0/R2WXGnZRLks5R+POZ
49LN8E/At0x22FZ+H21vHZDtkg0rNq9hzErwYuRn0e+wD3wmur+KeYrzntuV
D8Cbo3OB+soRe7UvuaX6SxNWzbCCeUoz9iD4dOZ5tvFsUe58twu8OPc6Wm81
eEe0n0rvZHofPZcNH5Kfo5PrfeD3qIYB38D+HIcvBb4GfEgxSnsW3O+aOY8M
zLwX2pMe2jPVePR7ov9mdPx5PVpf+9Q9t464HrnHas/eBh8reP97pRjVA9w/
93PpddN5pXiinC2/GIMckDueyB76pnwkn+qtnBadx/VOW5KdrM9ca93Kd5zU
d4HPwBcv4Zx+Hfzh9O1Xgw+Cry1yraK+7H8jcy1QPAefhg+MvQJ8F8/PwN+B
PKG6jrXuLvJ56dkdKYYfVYxH/yT4G8VD2nHwV5n3QTG8S+a8L9urypzfKY7D
n0HekubXfKpnSiP35J7z5+BTuXVUH95c5Hc7Bf4+8zvfA/eZYktm/dPgO9O7
aU7xOusTyCWZ7WqJ4kP0PeLb6HzRH/lu7vpV9dVOuNsZfyT5nepe6W7KXVMN
BL8PvrTIOUu1qeKk+Pdyx7T58BOQt0fnPtXor0bHauWDy9J7yp9VG+vb9+os
Uo0nX7+qyPWt/PzGItv29chHZWvBtaNqnl8ia6b6X7iGzi76jqC7wt3R9Y/q
INnJvcxxLp2F9vAsuITsJfjZTUU+I9XxjfStwXlXd4p24DKp9vscbm3uc9f5
nMjt1/K7Y2k/5e/LeX4QvBl8SvFX+Sg4PqpenSaZO0crng/PnCPEj89dWxbT
vqR4vk7jwWujY5TseGF0XaoYXkrxIzguXFTkdXU3+JL+xuA7hmJFpj1VnKS/
I9iXVAMrL8zP7WvKy/NTDax158EvTuerWmFr0pHuhZTvRus9o2ts5dqDKY8c
UFyNzn3KT4VkY2eZf5n2Mvidct17gnOM4rD2bGXumKbzPwo+m+KA4uO+9O2K
s7oja53lypvIdcH5WPcU7eGW3DX2Arjpqf4Rngaenb5FNcL+6Hpe9cGJ6Byq
nKQ7l+6Am9EfkvkcJ2bOca3gu6RaTraxJve9Yxj4A/DQtCfK9cqDqsGHK84X
nL8Uhx9Mdqv6V/fivyGfT/WYvnEO3G+i7wW6w6teUo3UPvd9+SX5G/j30fd6
3e91F1DtXT93Ha1/BdVly7QX6L+WG/eFb4zsBTcsOHar5pmRbLK24kRw7VVP
vh5837s3zfnDWtE5tD36KxRvguO77iyKMwNZq37mO0Xj3PqqFRtkzguqhVQn
nknnuy7z/qguG4T+uOj6VrWU7n1TUw32dvT9TjXxWNqc4Nq0X3Re05zlky9X
ja6r9e0dmLN55vvOi5nryRqKVYkXbqm8ppiOzgVkw8zf3lL3l+Tjyu1/ib77
6L+J4q18bSOySvT/Dd1tNI9y0xHmbCq7CP5fUy36vqOaVfcjvWOztFfa8xbI
x+H6B99DdB+UbdTNXZNPTHnzr9F3K92pXtb3B9vE8GR7k1PdJVvtmvsOqDg9
Kt25ZHvPZrZt1ZlD4fuk+bWOak7Z8zD4ctE2o/87D6dz1F1N+6N7fBN0yibb
kN39H3IozTw=
         "]], Polygon3DBox[CompressedData["
1:eJwtmHfUVcUVxa/Ol0weNwYbGqMxwVijJqZnmbI0mGISsStVEFBUxIJdighK
F5EOIgKioqCAgIBKbyqCIEX6J4ggINJsMWqyf+zzx6w3e869982css85U7vZ
rZfdcmhRFB0PKYoq/V5aFsWRqSjaa768UhT9c1G8oPlwrY2S7FaNWxhav1Vj
v8Z2yXdIvkHrU4TnCC8Ufk34Co3faf641u6S7C2NtzX/SmtrJLtK40TNO2rt
MsmuFq4t3FV4pf6/vtZ6aH6M1mppXC750frtoLV3Kv7mMM3PTf6vLcKbhL+r
w2wWXiW8Svg/kq8SvkjjOM37aK25ZEs1lml+qJ5fL9nfs8+ODi4TfkF4hvCL
wi+W/gbf+lLjXc17atyv+Ug900HP3ifcWHig8N3Cb8Z5N2ptgWSDhMcLPyo8
RHiAxsOaT9baY5I9IvyA8Bh0qvP1Fe4i/JRwZ8kfEr4x8AeSDxbuzt6EdwuP
0DNTNO+ptf6S9dJoq/lYrfWR7DHhh4Sf4xnhPsIPCvfVvJ9Gb+H7hF+SvIdw
N2wuPFp4u77fQ3ggthUeK/mjwu3wl+Tv9BPumuwz+M7D8f4Q4U7CXYVvEx4h
3F64i3C/ZJ0Mjj3wbufkvXXXuF3z59GZZLdhI+FHhJsIdxZuGed5QPhu4X8L
Pyl8O7YUbi48SPh+4Q7C14V+Of8Dwi2Ehwvfx/ezn+WdGzTul7yJfrtpvbvG
vRr3aLTV+jVabxf2xv5bpJ8rsn33cK1dItnFGodp3kVr50tWN3Bb4fOwd/bZ
WhMDpf+DvV0b/31Htu4uEb5LeEi2bbDR3bFWV79tsp/FR/CNG2P/d0j+tzhf
a8naZesGHbVBtxr/CP1w9juFLxT+Z/J3W2qtL3vV/K/J+r1UvwO01kqy1zWW
aL5Xa8skmy48T3i18Hzh7cKbhSGXlaXjYangZ5L/V+MTrf1csn3EeI2iOBB4
m/A32fHfXfOz9ex1pW2GrbF5h+AhYq1x2KJt9lmvxx9L2wp+aJBssztDn/gk
vo1PERt3JPsaehwc+iPW+Abf4v/wtf0aZ2t/e/VMrRqOqXGF/Z9YG6jRLTkm
ic0u2bHTGw4UPuQ7Pitn5Kz7NM7UfI/Wjtb33gj9vKvn55X2cXz9p8JNSuvr
nCpzLtyLXz4b/kDsdsz2RWKS2OwV+oJjBsT/naX3P9Dax5LtET5D+GPho/T/
e2M/W4U/h/uwsebj9f4wuCP8izMODP09H3wztHQMTxAekBzb7cPfbk6O/aHh
v4PxSfxBo1rz1VpbLNk7GsvhTPaq9Xf0+4V+q+G7bH300rxOMhc8mc2dI+Co
0jyGPYbCAcLjhWeFfGTsD655RvjZyFdzhSfCMaU5DW5bDKcIzxJ+Q3gKnCY8
B04XflV4ovBo4anx/njh5aV9GxuuxDezuXmU1p4uHSPEyhqtfVv6XopPJeet
97M56AnJmiZz08TY/yvCU4THCE8XniH8cun8tVy4pvB04RUanyfnvBWSLSDn
ar5Ia69Itpt8K/t+pLU9ks0M+y6RfFZpDsD/iX+4gT2h+0+S93pAeEfk1wo5
NvLtx5K/KvmSOB+csEyyhcEPy7U2Q7KXQ9/LhGcLr8vWRU19a4vwR+ihsE/i
m1cGn1ITXEPuzd47Z9gu/DY+I1xD+K3SPvJe4fyM76yJ7x/ck/A2jR+Ef+P/
Hwp/X3iX8K5s+2LvFdgoOGwdv4W5bWZpGc8UNXymt5N1zFnnCq+K88ON5Pz1
4Q9wHzHNM8iI9d3ZezlGe3i/tA2wxQqtzc6uYdA1Ot+a/czRVdYT77Kn+eEP
kySbJDybd4Wnhf/PFJ5MThfeGfo9XN+oFt4hvAVfFN4o/Ep8b4Oef720/ywu
HKPE6rzw/7XCi9C3xnF6d53WNnIW4WOrbANsQTzNiHindngNnZArhReXrpmo
Bdok11LXa/xS8/6RX+aUziXklLnCq7O5gv0sLL2HteHvi7JruIO1nHAp+2wi
31bZB/CFdcJJ+F04NrsGpRZl/xU9vzbepybcgC9lf6s2HFlaR1VVzmnojpr3
1MhX8PG+7PlJ2IhYyOZacga5A5vMT66RsdX+eJ58ALfv0jgh+PkI7Wdb+DM+
+mHYa3P4P7G8KXvvx+MjpW36vSrbFFuTL6knqCmp/agPRgl3Sq4t39M4ssox
flgNxyCxiH/gZ/2Dv8hn1HYb4/++ivwNpyxI9hF8BZ/Bd6h3NxMH2bp8n5gp
vUf2yhk5K5y1PfkZuAwO2cX7hbmFd/gOfQPfouYmttHJ2uweY2kyp8DlLYXr
CT8j3DWbH1YEv41BpvFjdKG1FtkccmLYs2YN2/gU4Q2Fbb8z4uNkrZ1eZf9G
Xzu19mH2HtnracGHn2bLeAbdfp2d28mp5Fbil1ivpXGUxsjsen00+QidZufi
M+L/1mdzJHY5Kmz+k7AvvlCd7QPodafGq9kxjB3eC52je+INTF7dnczX+yOm
twZ/HYx1OJLYKhyrcD7cfyA5HxNfuco5B3vBuTuDr9A1HLsnOb6IN/b0o4jH
6ojfgz0ZcV26pvtFco9HrTcm+I+c9E3FMUq8/y85duFPaiM4AW4gx60KPoKv
J5Ojk/lvZnAi3EjOnKxnX8rOqeRS5Jdm1+bU5NTmz6M/4XnsIVmfCwJPLV2f
rIz8QC6gRhibzHFwHZxUHfGQ5E9Ts7lrqtYmlK4hqCXg47Gla44JwQf4LzXJ
c8k1FLXKc7Ef6pVnIp+h229VmdueFp5WuD8fEfpgf9iLWoCeHRnPHKi4Bnoy
OSeQG54q7Xv44CcV98TExgnJvXJ18B+cCDfij2sL1zjUOo8LTwp+oXcl5oi9
Qcn9CZyDjGd6S3atRtPsPuOi5B6PXg8+6pjcz9DrXJwsv5L8nGwjbDUqu96i
vhui8WB2zUuty/v0vNSi1KS7Kr4TODfifV3FNWqf5Jqf2pWavK/w04VrdXoE
eoWGyX3fvcJXJ/cQ3DXcI3y58KPCzbJ7NHo16jX6Qfr/Rsk5jdxGj3Gn8NDC
vccg4V7JPcHD2YOamloaGTmSXEmNvKfi/oK9PhbnJWa+To4JYon7kx9G/DQU
ri98UnK9xF1KPa1djd41PzN5z+z9t5r/Jvk+54Lkerp16f6QHoq+p5NGU42f
JfdfvI/9euv9czRvHs/clFzj8+6LUW8M09oT2FK4czzP/1Hf0p/Rk9JPXph9
l8OdDvc79NfUv/SbN5XuUelVqQeqK76T4W6mG9/IPl/3eJ+7ocbZ/cHJwo1K
+wf5jn6eu4DLI96PF25QWv/Ygn6Quwp6dnr3dlpbVvF92BHJNSi1KBxR8mz4
Iz0ZvVkn4QbCdbJ7e/iE3h+bYJtfCd9Qmneo5ekfZiXzwbjSdTi9BvNJwX+s
wRGTI16/qJgv6DWIgXHZPka/1zh8b3zIyYdfVswncAcc8lnFNRW9+6+Ta62h
ES/E/4Bszof7jw3+uylb9/gAvkANfkroH32wdpbwjdnPYvNhEe97K+6RpifX
y9TWw8O/4cth2XxEb0YPt7/inm1onG9fxZzH/g/2bNk91Kjg808lbyx8avId
BXcV8M+zheOXWoB88mZyj0B+ujn7vuDP7Lk0F9Ffc+cBJ/0r+y6SO8mGpWOe
u8t7ggtahT7wSe5CiC10cVpyjDWL+IC/4IoWwadwUKvS9RP8Sf6ndkZv/SIe
uKshx8wLe03L7rnHCS8q3Iu3jOdPTz47nAK3XCXconRNSS4Zk1xP0ONQS1Jv
0fs0Eu4p/CfJbi4t3xr1CXcD3OlyF3RBcEPdbN/Gx5uVzjHkk4N3wuH/ZyTH
HL05NX911D/USuS8qZF/JkT+nR31DrnnumzbwVn1I156hv7hNnSKbjkvfkYP
My25JyZ/kd9GJteo1KrNIh6x6ZqKOQrugYOuyea4OrHfG7Lvsv+S7BPcJXH3
QC1DjUSt1CryB/x/fXbME/u/j9wER50X/reh4p6ceoMe6quKYwT/gLPgEjgJ
bnoQm2XXK/AAfdX8bI74Q7IOGsba4sI1Dc+io3rhV+hudMQP+ngqu955Lbnm
oDfEJ65IvvPCV/D5PyZzALGAj58Y/7da+/0/mZO1hQ==
         "]], 
        Polygon3DBox[CompressedData["
1:eJwtlnd0jmcYxl9JiC+fIlVq1LFaHad0ntP2dFqlVGlswiEINWK15cReMZoo
iURbiVlqxS4R2kYQVdpGRIIkdgSRIVao0d913vuP3/mu53ru536fcb/P+zUK
GRUU5uM4zkKoCN28jvOur+O8B3XghMdxhvk7zlcwjr4OeOfwJqND0BfR0+ib
Dn3xXsJ7EV6AbI3F+xgdSv94mAAj8Vrg5dEfhh4FrfFbQSd0FfrS6RtMexAM
txy5eH1pB8MIyzFU84KxMAsvDG8Geg56BHokjIErjB3o766zF+134AzeUOLe
Qr8NH0AO3gjiYokLoh0M32r9xH2E/hDet7gIvFj0YoiGYrwheH3QvaEHXMBr
w/hJ5KtOOxCO45US94qf49QIcJyH9D+yNSm/ntPS9qcrfhfoTV8DvEy8aPQM
9EyYA9fx2hMzlWfUol0fgrSX8AWEEP8aXj90Z9vfFpZX+UfjtcJrDe3gLPla
4oeTry5tL3xCux20hSDia+BlEHcMHcA6vFCIV5H1JBCzk7Gzac+CBbTnETcO
PRZG23lE4U1Bz6f/J1gKEbCGsd/gfw0FxH3ndcdp/ES4iheJNxk9CcLNC8Zr
gs7yuDWiWumo2iTf8/gv61xofw4doI/Fd0dvgL3EbaC9Hu6SYx7eXFhg87yG
9yP6e60JIuEG3myru3z0LOJnQxREqo7om09fIX0d0c+h60Fte7d0rmrLbwgn
8cbgtUd/Bm3tPFaSaxfzW0R7IcTSHgVhqi17F8PRPaxOlKcnuhfEwxa8zbAR
7mkdxG4jXyLtOCjB62Ln+qnyQE+didddq9YcYzV+FO8i+pLOB/w487+JPQan
6KtALeSiQ73ue6X36w04zdi1eGvQd9DriFnv79bLDuYSj78cyui7Ttw1KISG
5KvOM5YQF6f6sBxr0QXo+qo9dDnch81ed61a8w6473FrSzW2jL6leKV4MbSj
YTleAt4y9BWdEfnqQR2oynMP4eXp/tGdAT54G/G2W+5N6ETI1ZxVi7r/GPs0
cRPwxtOeAD3tPkiwOcTzvETNF9LwzuIdRp+ELJiGNxxvqtWSamoN/Axb6NtF
31Z0Cjpd94rOHSrw3FVWL+sUA5tozyBuOsy0vJeZywpb+02Pm1f5V+Otxlut
GoHtejfwivGKdN/Ye56MdxidBgfhkcc9T53rLvpS8ZLQe9DV0FX13lu9bMPb
i05WDPzH2N+IPcycb9D+Cx7jJRGXgt4Ph+wZuy33Q3Sy5gb78TJt7anoA7Bb
87D9UV8q+g/4Xb94GXgO8VttLx943HiNW6G60F7bXtym7xethSGraK+EW3h3
8QrxanPez8JV7RdjdtL/K+yxtWlsEnG7ae+DnZqHzSEFfRwyYJ/X3U/t67/w
RPvidc9WZ/yPeQPtTj+F7s+4AXAJLsIF+gKZy1Os7bzpy/i34Q4swYuDHyDK
7rAp6CHoUBikdxvvtL3LHvKcZdw5OAJ/Qjp9d4jLRN+EUijDa078Y3/3nlTu
Io/7zurdvWX9NcnnVCY3TMXrT9wAGGzPXWx35iI7A53FEz2DYc0Y/yo8Q47j
NodK6DP050A/vEZ4jaGpr/sfZBBed3Q36ALn9d8Crxm6Obxpd1MR429AiX2b
76GLlQ/dGJraO52J56CfqB6hMl4G3gPdB7pfwR/vBN4t1Q6Um6d3Wv9J9N9k
mL2DMXjz0HMhwtf9np/n2bk85ojG6fvK2Ad4RfqW0W4CJf7uXB5r/rq7dB9C
Pl5N+mtBXbvDzuFVR1dTXUAVnSleRXQlxZjnw5mU6Xhov64ceGPtf99Ick/U
98burES7a3UPlus/oc7K/jd9CWO0n15377SHDeweL7C5XrW7u5rOz+vup/bV
DwIC3LG6+wMD3PpSnWULwvK1d3BUdyVxJyHb9kLnsR59FH1Md5998w4Se0B3
jN21vsSl6btl+Ur0jtEeT38ndGfoavWS53X3Sfvla/M7iJelGoMc+y78D3Nd
o1A=
         "]]}]}, 
     {RGBColor[0, 1, 0], EdgeForm[None], 
      GraphicsGroup3DBox[{Polygon3DBox[CompressedData["
1:eJwtmHeQVtUZxr8L94PD3YsiRZQi0ntZqsvSdGnLAgssLLD0pSM1NMUEEClS
BKIIiMRoNCTGaBw1MTExRJ1M2mh6Jk56Jqa3yQiIiOT3+Jw/zrzPfb/39Lc8
5+tYv2HG+gaFQuF4Uig0RJYVC4UZ4MdCoTAoKxReTAuF2/NCYSR4EPp16AeD
u4PngseB/4vNtNz2L4BHg0eBfwyeDh4C/iq4AlwKfhZcDp5O/y+Ay8AvI7sw
5ldS6/uAFyM/x3dX8CzwudTft2E/mXFuYK1Lc6/hdmx2YzMe/C42y9D/Gzk4
rvk+2mTwCeRf0I8F/0N7w74cfDf6DbQB4OXIiejf5/dVuce8AF4O/hA5BZuT
2IzNPEY9+ipwU9azBPwvdOMS95HN35GLc495BbwG/DSyW+KzuAP975Bz0Q8E
Pw8eEc/qi+Dh4EvI8Yn77wte22r0h8Ap826Ia6vAZi+6axFLJ5up4NPxHN5D
txL7o+CMvh8D99fadf7oGoInghsjS2m1ic/6IX5rhdyKfQlyWuLv9qwzBXfg
99syn+FK8HDwd5hrkvwn3oXu5E1af/AybEZgMxB8J3gouDd4Png0eBh4E7gc
/D36VDHOW7GvxpCP/URnjH4rsjH6zcjz0Ub3eD76Tw349dRjfhv53dQ+rPU9
R2uX+Ky1L92dzmUM4/8SXW1u/DZ4JvhW8BzwdeAaZAPspyPnxTV0DcZXiacW
4N3gVug/kbrvbGRT+nYAN0LfWf6mucGTkTNoObhPMNbYTbBvz3e15gDfQt8q
cCPwJGQx8W8zNXbi9XXHZofGwmZL6rNpB+6N/pPgHuBlyOuxX4V8iNYZfAp5
jHYD+KhihHaNvYxC9mYNK7Uf+q6N67wT2SfzGU4InkfztcdmSvCdLgi2k32v
4JzwNb77YdMXfFJ3Bp4abbTvn6eO67fjGUgXsOmB/U6tO3c+UF4YBv6N4gb7
P6Y+H51lEX2XzGtuCZ6LbJj4DqTXvm9Evz243zzwn5Dv0OaDf6X4TByf78SY
2o9tBX1H6k6D4/e3/FaX20b9F4Broz/IF3oG+8BwZCfs63W+2GxI7QPr5Kfo
1yNvzo2luwlcJ19L3GcNrVliu27YbEK2wWaF9hHvYn70Pc2ruZaoDzb36PyU
61LbyX4E6+mITQbuJkybJV+MPiMfGIIuEA+jwI2QTWiVifPdfxTf4L7SY1fG
9/slhcIruoPEeV/6BNwGeRNzXWRtQbHPb++By5GtlQf0Td9+4DPgAaxhCXZv
gCeCy9D3jXVBWHFciX4Y+DXwuNz5R/YTwIuC9eNzz6G58rjfBXx/wFxtwKPB
F0rs69rvIGx6or9fPpJb3xb9eN11cOz0Rv+g7gf9ceQR7QF8SOvA5gSyr/IG
8kPmLZUfpT7n8YpDxh+n3JEbS1cAt6LvZWDT4LUp5q6WuD4qp52Psabx+2D/
rdT5TfoVyr/gLcgfyefAP0TOCa6rd2D/kuIycZ3+fNyX4ucZ+UrienxaPpg4
Ji+nrneqIzODz78+OIdo371y8wHxhDHgBkXHRaFoe9Wykeiv6k7QJ+ifjGtW
7L6qMcBnkZ+RL4MfT10n5G+7GGM17Qd8T2Wc7yPLYv5/M+JtwfxEe63OXXdK
0a8JPhPVjsm5a43GmQIeAH4KPCTmKOGh4C8jeyTOTTq3frFO/Uy/J+Y0P1U/
8De0t2A/6UrfR5EtEvvuNlrzxPn3BWwq2ffD2EzQuaAfpxpLW6ScXzT3+IVy
HDanwG3R3a2YBf8V/SLwHPmJ6jC4H3IxfWuRCzLLs+ifU24CHwdXI+djM7Vo
/TLw15GT+J6XeE1/iDlNeetv8cw/4k200eAcm9+n9ivluM30/7XOJubMgfGc
by7aT1ojJ2TmGCty8yvZz85d01VPa8AXU/MucbV/0oYn5kktiuZpzZDNaVWJ
+aXyrc5hIX3/HO9defY15p6J3aPo52fGZ8DzlNuxeZ3f98ZcVw6eEnmO+M5b
cV6de+/IZ3oih9CmKw+IC2fObfcx5v/k44k5Rxlj7UF2RH9XjBd9D0a/XbkP
/f44796oV64YE+zrvSLPeQzcIXE9mynOw1z3564Xy3UeqnHB+oPg65CzsK/S
eWf2k7uU3yJvF39/BftpyNO573pF9IG6zPpT6KeJw4N3g89i3wW8S3UHWS1O
onxPmwseiexQNIdsj/x0cN97se8YueIDwVhreFxcLvrecGR/5npCZxA5j+pL
lluvWB+UO0aWY/9q8FrV99ngGic+0xdcg36huEHR9yv5SG577fGbwT6wGvxG
cFysEd+LnES1uAt4F7hl4hog3i4f36z3SOb73yOekPmMT0asGN0Lnh1j8ETu
81yp3Bscm1rbi+DOmblcj1hPPyAdNkfWZo7NY/SdBR4DPgp+ht+WKucEn5fu
8FBuqe/DuaXO5EuKNfF/xrxeNVTxn3gsvR3E36Ypf4ALisdgH1bOeTKYR4mv
tg2eV3d7RDw2s7/vj3gw+AC4T8wV+laNvsCwjYPjZzb6p4L3MprvBxTvyJrE
3/LbevDLyI2xtopT6N0hHzuj/BHH0XitYw55OJ5VnepRcM5RPl8VfEe9sNun
ewffAt4BboOck/hbOUF59aXgHKFcsTXWEeX2uvimUG5fGpyvxPH2BL+txCF3
BHMd5cOdypmZ34wHgn1A+fvB3LGm839ee8ocNztj3tZ7eW1wnCqffEo5IO5z
e+5415rPBb+1NN/G3HPpTbc+t06/bQJXZq6f63LrFHfH4pg6w88Gv9H0TjwY
HKfiaceD38vKqVtyz68+22LsK8afRraM4+g3na1i/R7xkxjXiu9OcV7hbkXf
ke5De1cO+XjMLfKBJ4Jrmer+Efkt+kv4T0nwO0JvlluRvTLzpu4xl4rrKoee
i/xkbPDb5wp9mwXzQ3GYSnAazBsvwZEORnvxNfE08ZnqaKP3y43BPFD+3y6Y
N+p/hoWKu6gvj/xNtXto8BtKfLmD+CSySWK+uDT1m1fcWpytQjyPNQwI5uRt
c3MDcfWBwVxX7w7ZtY3c71qJc4XyfPPISTqKD8hnUnNmvfF07+JTa+Pb56N3
ZO53d6XGzZ0ThNP4ntIbrhTcMJh7Xizx+1qcZSD6R1L/36K8PDR1rhiG3Je6
XnWOfd/V1Mh7NWfi38XJ9d9FbbxTcf4rJe6n3zvllrKvCubS4nUV8a4P81s3
bA6k3u/hWE/1Du0ffIbi0qPkw3Ec1UzxeXGwjbGGSj8p+E2htV9mDf8HJFjT
Mw==
         "]], Polygon3DBox[CompressedData["
1:eJwtmHfwlcUVhn8XvgvL5VqQjtJEmoAgIL33ItKLNBGxoIiK2FHBjr1ijy32
Fo2aZozJmDJOyiSTMkkm1ZQxbZKxxRbzPHPOH2fuvnv2++5+u3ve857tu/mM
ZdtbtbS07K61tFT8XthsaelVb2lZA36itLT0BO/EcRTtMdj54C74l+Jf1Ghp
uYO+27Hz6O9K/8H8bmN8V/wj6L8bW0y7jm87vvuwlbRPpW8Dz58Fbgu+iXE3
YxeADwHPxX9n9s2n3a4eY3c0412+80Z8h4DP4P/OrGKej5WYew/GnIvvIqwn
7WPo24evO3g74w4EjwLfUOK//M++2CvgzeCRtIdj9zB+Ob9b6VvPfA/FX6e9
lXd0w3cm1gp/63p8x3Hgt/GNYsxFjJ2KdaO9g74ezZhTN8Y9WmKu5+R6zmHM
beCnsLW0B9C3y2/DPqti/tfiexBbTvvQnK/zaQNewpi2jN2IvUV7Mn0zG7Fn
B9E+t4q9HI09RPsw+pbjuwJ8tPMGvwzeAx5UjzV/AHx54hXgZbzvevBk8LF5
PkaBH/TbwNPBd4Bn4T8R/CL4pRLvnkff7fiOwh5lfF/PB++7G7wM30bwC4y9
E7wYfDJ4Lf67wEvBG8BfxX8jeFpix98AnlqPNXFtrgQfXo81fAY8EHxtnsdJ
4DmeGdo30Xcjdh3+CYx/nv4vYNc6R/CYevQPA99RxRrOzjH+96R6PDsc24e/
O33T8F0GHoxvCfge8O5m7JXzW8L3XO0egNeBnzWmwA/w/BDjCXwVeFTG173g
28Azcn3W8PyrJdbWNb4J383YFNpb6HsO31jww7zvEexx7Ejwnfz2c//w35vx
5558E7wO/Ef8k8C7/Dbw78F/wP6MrW/G71X4rsZuyXj0THg2DsMuz/0fzPxG
5Hr1BB8BPh68X54nn90M/jv+WeBrwAPA1+V5OAZ8OriW8W9sngDuAF4F/rzf
Dn6P8bPBe8Eng98BHw2+HHwS+EPwDPBc/n8k+FX5C7wd/6XgPnl+78tvci5/
zW/dhP2N9gRjBt9W8Ce5PleCt4DfBU8Enw8+DXyq30D7+hLtj6uIZ/uOAH8F
PAi8DrwN3FKP+HS9rygxV+f8P2wa/uf5HUjfaOZ/Mbh3Pebs3I055y6Wqzs3
g4vkpCH4loD/DV4IvhW8AvxL8HTwHnBHvxHc2f2SG8AngduD+/F/HcCbwfuD
h+Nvgi/M8z8WvB94Nbi1nAmeDf4WeKh+np8F/onfAd7tXMG/y/3wW1c2Y07O
5TLs/hJn3Zgz9tZgv/Hc0ne2XCs/5fwOL2G2nfNpVcTQ+lrEq7G1v++gfz/P
H77V4F/kfk1nfjPAL4CPMJ5KcISxOLQe3CEvr07+3wteW2LvXnYN5ap83wj6
zsB3APgScG/wArkZ/CvwWPBU/m8C+JkqOEfumQN+DTwGfBx4IvhZ8ADwanMR
+PV8/zienw/+DngYeDz4/fbwA/hdjlFrxlf4F4A/AncHf4h/HPh9cDfGd6Wv
xfWh77/43sOm0m5njjG+SqyFazKJd7WWv2lX9PXk+QPBxyfuxdh54DdyvseD
xzWDZ1bSXoV9wvs3gDs5f/DH4AngD5xfI2LK2PohfT/wzLeP//sQf2fnyvvm
gBuMGVjijHnWJrmH5jX8T+d6rMBXa8Yzjh2Efcb75lbxzQfzf/3x7c18Pxn/
AvB3M75c73Ow8bTfNGbw9U0+O8D1NheDfwseZw4HX1wids355v71JbhbDr+v
Ck6blXpHrWIMGosjwDuboRlOryJnm7u7OGemO52+VvguBU/BVxh/tme/BDde
jf/QZuToTeAD6pG75eWZtdAIaoV7M57UFGqLXrl+x1axl3LSnPSr5Xo1Q5uo
UUarVfK8uIZt8E10v7B+tK+oQqfNS/1hblNDubZ7M582Spw9z+BH7MVdJbSL
HCaX+Q1XutYlvs0z41l6soqz9HLqBXOUWvGREtpjLngfuD22irGf8B99S2ie
xcl/ruewErG/gr6C7xjs+8m/W/EtAn8PPNIz1Yi8L3+oOdQeTya/mlPNrYvz
efXcZMYfnfHoeTiJsV8skZuXp1bsgp2S5+fIEnNYJj/m3NqBF6nnquh3v6f6
btr/qiJm5GY52lgaz/in3PvMj/LV2sz/ai33aCH+Wi32znhp5Xyq4Gr3p0Mt
9LHat9EMrej56833PFRCm0znfbc0w2yrOdQeXfOb/JaR2NBmaCf5bGgjNJjf
73i1WZ8SeyEnyU1+v3vhfJZmvM/M/OHZlJPkpvfYz66N4K+xGb9+z8FYj1w3
nzfe51VxPo31tvk9H/NIzxLn+bzMX/L/khLa5zbPQDPO5Lhcr3b5ftdLjpKr
PsWmVBGTnUpoZrXzOdjZ2GG+r0TdIe7vHvP8etrrqtD4OzL/DGjE+p1aRY42
V6tB1aLbMn+5x5uS7/oyvlmCKyck3/l/bWtx5j37fbCLM397VqaCX6xCb80r
YXPlkGb4JmW+cw1GNqIemYINpv9wtQV2QRXf4LcYn3LNVVXE+8YSuV3NrnY3
x5nrvp58NzLzmRw4hvd/kPnJ9atyPs5NTaiWVh/eQ7tj6gl5ZTd4TxW80LFE
bK/K9ZSPL6tCX1tfzHLPkm/kdjlD7ngCe6wK/8wSOlhs/Dh3v2Fpifz/ShX1
j3p4JvjL4F7g+eBTSmgPc5y5zhrJsV8CfwM7sURufj3xWSVyvRpodq7pzcmn
rrX82SX1ilrLfP7tKp7ZkfnI//I/J7B+20pwjZwjd23J/Pxm5sul9P24Cv2g
nlWP/LyKnKoeVV/9ugoNohZR06pt/4L9CbuwhJZVY6m11P9vJR+el/lwZ4k6
wPHqSfW1+nF2I3LYgfXQ2+Y2+fFH+AfXQt+as5r14DS57fT8nreT37wvWFQL
vatWV88cKS9kvF2SOdbc2iZrfmt/82GbzKmNeuh/c+2+zC/mP/WzevzTKjS7
2t07B3OxOXlBI94/JedzXPKaXG3Ot5Z5uAQnyoO3ps3O+lef9bt3C93rcd/h
vUdHfjvVo64353bO+s9crKZw79zDiY24DzEnmgsv8ezRPsFY5plrmlFTDaO9
oBb10sOZ/6y3rM2tgayFFuX9hO/ol/chvtucMD/rS3PF5zwjtbjf8G7ldc94
LWpqa2vref/bOTxdoqaclfXzqkbk3IXglbXIxept373AOxXsjRJ3OeZra0tz
9qp6aBRzuTWytfJEbDz2WonafnE+b/3vXJzTukbM15rAWsDx5jxz3w1V1Ipq
crW5dzSPl+As+VF+lss8k57Nd/LsTsh8KsfINa6pa3tUFbWpZ8iz9M8qalPX
V/3vflp7yiXWttbUcorcau57rgqOXZb5RY6VW+zTZw03Lfne+JdPvYuYn3z4
UhXcowaX+2dUoc2tIa19P82zbI1k7WRMG9ttSmh/OVauNUeay8xp5s6Tk5+s
Uax9jKnPcryxJjbWNlaR6y4oURu9Dz6lGRra+mpe5lrrtOm5ntba1tzqxw+q
qMUX5/6oydXmcpK19n+Sq3bn8z+rojbcv4TWV/Nba1jPNWuhh6z15ES1lRpL
rvQOQL3p/Zp3A7uSv4xva2nrCfW7/LYp/epzOU1uO7MEV/4UvKoZHClX/qOK
Wv72PC8dM5avyXjwDnFFI+qa/sn31mYbSuQ6c561nHc8xl7/etz9GPPG/pB6
3OVsLlGr+D1qx33Jf/LHRTmfiblfcrn1/ZrkA2NTfbUh49VYeTDj2Xjy7kuN
o9ZQc6h95OBBmT/k5mNL1DpqXrWvd1TmpluruLtSg1nbuR9qsx2Zz8wf1j7e
+6of1XxqPzWgel9No7aZk/nY/Gutq664vop4HdKM+O2b+sFcPDT3W/3jXfHq
nJ/xMjHnby75WhV3J36fWm5tFbW9muGg1BNqCbWYWtY7YDXZ8OTzLVXcZXQo
oQ3ViI18Xu2xq4q7De8krJ+87/KuQn3TpxZ6xNp+YManGs27E7WT+s1vHJz6
wPPhfdvoPP9j8nyojdQsape7qrgrVbNZG99fhZbbmefdO7cNOb5H5iO1z8Kc
j/XlmFyvAalP1A6nlcjdnnfvfnvnfp4A7tQM7Sw/WHO0S75Sz9xdxd2ge+Re
GcMz8P0f5ztc8Q==
         "]], Polygon3DBox[CompressedData["
1:eJwtlnlQVlUYxq/wWfpx3VcwBVN2REHAVFYRQZBFQRASEdxYchu13EXNJVdS
c01LbVNLHbVcm1JzqmmmvaZ9+6Oalmk1Hc2p3zP3/eM333Oe9z3LPfec9359
62aPmxXgOE4LtIYw13H2+xznACyHKL/jzMcbRDABOsEYvGl4N4j/A3/DKLyj
bRznCLQQyyavHG8fugw9EX2V2GtwHqa2cpx0/DQ4Rns6eTcZZzV6BzwG8/Da
EG8L7aCAMWbh+dAbiO+GPfrFK8GrIv4K7VchE4KZYyFjPgRJmpO8X9C/wnVb
8xn807DX1nkZ/bLWQ9982qPhFO1r0IQXr+eCavqG0mcB4zwIiyESLwYvGmLh
UbxYvDrXm1Nz/wQj8TbjDWecVMiE8XjNWjdzdKb9O3k5eIfxxuP9RnsA/ji8
yfT9nvYP8LONd5K8E7DL9uICeic6F52ndwaV5C3HWwYroD9eMd4VchuYo1Tj
w/14pcQ/YexMdBl6PEwhrw7GoN8kNpxYCHouehB+OmRAFVRCIbG3iDWgp8FA
5nib9scwm/YDxP9F34FW2mvG22pn5zjxi3BJa8O7RU4e8UZ0E9TAj3jZeMvI
WQ71rncedS5vW36RrSEV3aQ5db5cb0+0NzlQQWwd/lqYbecrH68S/S19v4Gv
YATeYnIW2Vxa0xr0KlgJM+wM55I3Bd2VcbpAR7sze8kpYQ+CaPthC+1a8pJ1
PsG1M77U3s3jdp90r6rwPiPnc/ja1lKvOaGC2Bd483Tm0XO0vzATwsmbYPEs
v7f2xbYHo5hjgt87/7oH5XgfkvcRfGrvfgveCPKyIMPOqfZQeznJ3sES9Ex0
IPGA1l4h0bvcpjsA220u7fMqdDg6AmJgrPYULwwdCr2hCC8b7wxjvwjnIRmv
NfP8xfCZtBMgkPZkGMCeHqN9FMbSvhnkOIloH7o79IBhjPcc3hF4Qf0ZL8v1
xtc8p2Aw3kxykxjvXdrvQJrf669xAsjPweuFV657Cbl4V/Fq0UHgh1vMPxQv
mLwS2sWQRt5JvEQ9B7oIXQgF0AfPhzca3Vt1hfwwaIQE1vIl/neqY7aGLL1/
1S+4h/w7zDcJXQMZEII31e7bWdovwQTa14O8fuqfbnkd8NtDoM0fjL5LdUP3
B8bY+ibhV8MoYpfxhuB1VU1AT4V66I+XQk4yxBHboRqGHozejd4DB2EgeUl4
h9GH4EnzElwvR7k7Ve/wBtg4cehcxsrTc2nNVttXwVDa8eRdRF+Ac3ZeBuJt
Q2+HXTZejq2/hj5zYC4kap+hP7H1eufoKNfrp/4tVsdHut7d0B15T3uIN5Hc
GNbyAe1LkILXUWeAc5pPu1jvVDUTCiCFMZ5SvSQv2XSh7a32ONzWEK07QHsk
ROKtxVsHGyGGWATeZvQm2GDeM+Q+DY8QG8I9KrMzflr1xe/VZNXm4Xgn8I7D
83YX1uDF0ScWou1ePozXAd1edcm+HyvxItEl6IOMdQjG4v3BOH/C+7Yvc21/
y+07koG31vXG1zxJUKq9wqskXgV1cC9ent2p+/xefVOd6+R650znrdby1ttz
Pkv8LJyDFtgKzbbOJ9BL0MHoEOhj9UU1VjVItaiffQcX4fVCF6L30+8AbIKN
sNBiu7S/kGN1vBtsp72OeAo6GQbbs+n+JpL3But9HYbhFdi3czqx+bAA/gvy
6oruskO8ldaG35a+K/Croa/uKv5KdDMs83n/zVKtrpTZt1nf6NtWf9qiQ6CX
vsvkpUOmnQfVunaqlUyZSjsbutG+W/cfblgN7UFeZ+2/apv+B2gt6NHQh/Xt
o70X4slroxrDeCmqD9BTfekzTedZNVhnD7rhzbB60R3dA4Js7FC8frqLuuOu
dy50PiogjJiLt1TfHFjk8/5ztcMr1R6ozllelO4NdLH5+6mWqC5pP+w/S4Tf
+37E8RxXaF9TLfF7tVc1uKutMxbdE92AboRZPu+7GmX/8UZYjVet/x+KVy2e

         "]]}]}, 
     {RGBColor[1, 0.5, 0], EdgeForm[None], 
      GraphicsGroup3DBox[{Polygon3DBox[CompressedData["
1:eJwtmHkcT1Uaxn8/dX/uvd0bqUyFIhIqSkalZWgZU1OftpnRMo0QJfu+hBBK
qRDtWSJMRdqISlLZt0qyExWNijZRhr7P5zl/3M/znPe+59xz3vOe933Prday
0w0dyxQKhZHFQuEI8MGoUHgA/gjYMS0UxoOLskJhMHwq8ppJoTAA/gK8Gnwc
7++HPwcejN33R/Aj2k/BF4Bd0J8JrmKc/vDt8A3wHvDH0ckYpzv8XeTrkb8C
jkH+Bvgmz4OBd0JnErgYneng08hfDeMLVyJvyFgvIj8D3IVsJnw3eC86/4XX
Qf4V7XHwivAV8OU8WzPPVXPOkbcoFQrL4M3BF5G/xLM0M0rnaHTK80yGVwU7
M/5j8BJ8atB5KfRT/2X0fQ98DvkisCf6C8GNmblkmzKvU2tPgm1Hw6eBw9A5
BP6e2c6SLQn6ss8+ZK9F3kfZWmuZBD+FcR4POk+DH/I8CZ8M/kSfJ8APGOfX
2Hu4EP4MOBCdp8D3eUbA50e22zR4LcYs8MygvQL9+vCD8N/gXZnnbPhqeIT8
GfQrgDV4xsNPDHv9DjqfozMHfLbovZcNNeZy5EPhv8IPwPvBt8LXwl8GHy3a
pt2Qj4Wn+g78Nvbq7BwfhJeBH0b/3+Bn6Nxe8hpHyc/RP5XnFfi54PeMNQH+
HTiZvv3QvZxxhvCuL/wyeBd4W/j58Bbo3IHuC4y/jjG70nc1GKPzEPwA/C50
7tN46LSQjyJfhXw88vaMcyHjtAxyvb+L5z54e7BVapymM8KYndC/OMxhMzoD
wEqJz+PpYI+wxu7gRPr2BP+Cfmdwa5BrzHbyxczyNUWPu5w59YVvBvsn7tuY
vs+j/wXyocjuQPYJvBX4D571RduoA88KeDtwUmpbXUrfjuA65F3BNnyzF7xZ
ZLu11hlgDs3hnZAvi73X+5F/G+LD5OC3veGfIN+OvA98LfxL+JrI+653qyL7
1aeyHzovwevS96fgq7KPYtce+Tt9W4HTkR/H3H4OOtI9E72J8CrgCPQr8n4/
+oNS+8WP8ON4txr+ReaYodixLfO50vnaH/vMqP1RkKv9Ifw/jHOT/CyzzZvD
nw9jKpZWB+9J7YeV4UPgL8PPDjFK8eoE+SPy9bS/yWwfrXtHOCNb4Lvhm0Oc
2QTegbw/fDvffDayf04A34p8FmaBp7HWd+A1wL20Xws2qUL7PcV58G98uyp4
DPvbDFyF/DzwHJ4l8AvBfyXGKuhcH+TXgn9FfjJYDnkDcCXyLiXvwWz4pbx/
inneSPsMdB5JrX80vDL4BjonlWyTX5jXr6yxNu33kZ8F1g3jnAlew1h1wD/R
d0Pk/LIO3Cd7F92/G+83wP8JXo/+2eBJufsuQn5rYlvIJk3h9eALFCtK7qO+
fRKvfV7R/Y/n+aDoNbTk3TVgbca8FVyK/OaS90X+pjhaG51XZcMQG79Btjf4
m/LXWcgGwqcE3zjA+xlF507JldN+yOzzP8B/yezD4vvgGyP789bwLfn/z5nj
hvzif5lzor67J3NO3wn/LrMfysd2wW+RrzBOfeZ/d+IYew7rGoNOE3hV+NfB
P7WuvyNbDL8SfCK1HWqh05y+V8FPh18AfoROQ8UpnoXwi8FbEo9ZDZ2mYX+v
Q3Y+/MOiz2TTkJdbhRiuOX/PPK8oee8uKzmvKQ8WeZ+V7M8p+CXye9B/PdQJ
yhEFvrUj5ErlzMWR87hyc6nkPToSHEV7qHKE4hV8cNGxTDG8H7xtOGudlPMZ
f17I3cpziu/3aC9i5wvpTkGnZYjJU0MtpBy7Dn4C35tTdEzcxvNE0Wf748j5
VDFIsev1ovPuylAzLA85cS64hnGWhH1R/CgXzojOXIWS+5bXOUnsY6clzl/q
+1nm2mYpfAu8V2q+OXNckD0vSJzfles/Rb4p9tpfht8e1qt1N0ock+XPU2g/
UnQNN5inJ3yQ9o++D4Pv0vcF8OGic+foYHPZXvmoN/Ntwn7dG2zeH+wTvtVL
/s4zqOiatXvo2xtsk3rfX2P8suFcHxXWrpzyleJn5JpH8/mW+TwEvo18eOT4
eT+4KHYMH5+Z90a+HlwYO7+NQ35nZLnqA8k7wBeDd6cec67skzr+T1J9ojWg
c5tyCPKjmVcpd36UbCI62+jfXTkO7BY5X3cBL0msXzb3nGXb/8euzYYr1sF/
i1znqJa6BN3V8LtUpzD+MbRT+t4U5Ipto1PHuSR3W/I7Q06cq/OVOM4rL1wN
PpY6DxyFfqOgr+/o0Zk+BXl1cL5ysdrhvNcI76V3cu4coZjQDHyYMSshz3PH
Z8WT2xLPTXGoUu6aU/V8raCv/JAhPzbEZPVXzaz6v0HinPI2/IrEuexNxRzw
98jrOgx2QGcYfG/YryHw3bH9cwB8R2w/76baI3Y86QH/LHY9qrr0EPyGUF/d
Aj6dOvbXZW6jdMdBflXiOlm595PMeUtns0nifKb2Cbl9Wr69JXZslA2vDTqK
jTck1lX7xNw5VPVYG+Qj4TWVY0M9rBx6UeLzGCM/AnktcFbReorPqvHa676Q
OlbXyD2O9u343GdGZ+fKxPFU7SODXO0IPhz9CF4MXLGzDPz+cH85xHrzku0g
/yuWvC/qI59UTIrRP6LkPdJcdS40z8Z89znVPPAO2sdgB+WEsaljf/Xc56sz
8pXY7eqS9a8Dn0xdj9RB59HUdU2FsC+qGSrC28IfYJ5zMvuofPVm3cVS17mN
Ql/VQuXhE1LXuWfmtpvyXk14Y/Bj+l4e5iY8NXf8nR7qOuVQ1Qa3wy8Nea1p
yJvLFUMSz1lzPyt3LakYtTO2PeWzB5ln38h+OyDyfVV3nXNz74li9fnhnCrf
Vs4dExUb98TW1d2ha+IaW3exY+EdE9f7DXLraNz6uWuAjej0TRx/VKPWS3xP
2QIfmPi+oTE7J+EeBP8mtj/r2zNDTOuh2JT5P4Nq0jcy17eq13aGvKM7frnE
uVJxcgP9Wsvm6EzPzBULZ2icyGdW7wYFW+2KfTfZDh+W+Puax6uK1alzyJuZ
9ZWP1sau1TvCl8bOHffCv46tLxvPyrzvqmEvyX331F63TXzede7r5bbhJuT9
Et8ldSfqBbZLne/e0RxK3uvWJfu27pjn0fdZeBt4w9y2l2+0SHxHWwvvlthX
lZfe0v0Inc+LzpEDI/+TkR/rPrgNPjhxvJU/3xT2SHfDQYn/q+h/wOzMc9O/
n3nw9vqnAZ8PHxk5p4wBR4RYp7w8LtxnL8pd96pOvlH7VfI8tQbFVf1nWMA4
YyPbU+N2jhxX5Qf6lsZ+P9ytVM+UTXxf1rp6Jr6b79C6En9bczgc21ay35+Z
wx928Y6R
         "]], Polygon3DBox[CompressedData["
1:eJwtmHn8VtMWxt8X5/Wet9+LkCFDiszXPM+S6XLN8xDCFVeF6pYxqUvcbuaL
SyJjpkTGzEMZUiJESCWiMlPG7vdrrT/25+xnr3322WfvtZ/1rN2+a8+DeixW
qVQurFYqS/DsV1YqU6mfW6tUOjcrlT3BT4GXBFfBZ4HfAfcB7ww+BPwi+Oii
UinBO4DHgFfFvgx4ffBI8O/YF7VUKv8Evwc+G3sn7H/UK5XLwUOwP4l9f+zP
gdfEvhz2WdgvAJ+B/T7sp2N/C3wS9m2wj6StB7bulLuo30E5iXo/+rzHu3eC
TwWfB54BXkS5gvpVtF1J+Rh8Lvh46rfRd2fGfxRcMv7ijD8J+xlpP4FyO30u
5jmQtm6NSuVd7H2on0fbAMoc8ADwRYlfoP/1PC+mrTv9P6/HWtv/YefK9yaA
T+F72zZjPh9RRmPrW0Sbtm6U7an/nf5vOBZ4J/DN9Ducfn3zf28BHwPuAe7C
90aAu4DPAU/A3pn3n6S+Mu8vzfv7gp8FrwZugm+l/7H0P5u2afTvif1t6qdh
3xH78eDX3G/wZuAH6X+O/YuY7yj3mGdv+nzi2qW/HEP/jenfDfwm+Ajwpv5b
4u3ArcD7gJ8BLwdugJ9lvCsY73LK09Q7YX8M+0bYV8G+LfghcAu4nuNNAvcC
H0rZgLaDa+Gj+urGlPuof8d4PzHeFti7YP+Qth7YTs713Y+29bBtTulK/QTK
cT7LWAP/XbwO9bvo/w3jfU85t4yxHHMT+mzdjLVzDYexH7/wzd/ce/D29B1I
mUG9L312oe8x4KMpHamv3Yz56CP6wXbN2IOe9J1Sjb2x7R+1mLN9XW9tZ9DW
mzIA/EmeV/GuzfiW3xzRCB/X1+91D+h7CWVWnv/dsC1gvj8y3xG0rY5tR8oj
1BfHXsG+DXhrSkG9Qdvv9K9qo/xK/RXKbbw/lHd+xR/Gg4cXcUY8K5+C3wPf
JCcwn3HgYeBLwN9ifw18v2efcg9lBvh1nndgX57vvgq+G3yV/AVeklKjTKd9
Au2tqP8X21jq7/gu5U65gnIvZTHsVcpk2t+iTKU8R/sQ3vmF7zexXU99lmeZ
8jP2Bfo5bZtia1/GXJzTR9g+oHwqT9B2fiO+36B8RvvnWaYWMSdtS7BuzVr4
r+vn/K/BNoo+b+ScHpWrqjHXhS1xdj3DQxh/d9rGVmPNXXs54UzqE6vBFfrQ
3uBXquFbm5cx918Y8w/675383pE+K9J3l+S/dcEr5Xl8GrwBuG0zYsJ51N+v
RqzoknywA22rNcOnxyTf6+vfUuZSf5C2LbFtQLmH+pe0fYNtv+Qf319DX05+
3wPcIePLC3kePcv62mhwrRY+t1EZvqsP15rxDb+l/y0GPhT8cvKda+e52r0W
46/TjLM2vhpt2vwn/21L8IbNOGOep4PAfwEfBH4evBd4XfD3LXH25YCL2I+X
wTeBb6TcUMQZ8iwZUweVwf+fUV5qCfuuyWdLu/f03ST5Sbw85cicn/uzFuVL
3vuQ94bR1gbbXPDH4OvkQPC6GW8/o212ETHUWNqB0pr6CmW8+1HajwCPA7fD
vpT2Zuy1e34l/7NFrucc+s7nW6vrI8Z+40H6xCa14Gx9ZWXwxrXg5w2Tozfj
+Xg1uNv/1cf0Le3ftYQv6BMD+N6qtG9Viz1z79rJ8bWIDzsl/77uWNTbN9Pn
qL9aDV/0nZeoH1aLsT5h/EmMP7EIPlAjdM/41rUR6+v/+z9rNoPz9TV9riu2
9cH75/jHluGD+yXf3tAIH9AXjOHXNcKn9C19+LgyfOaA5H99qXvG033dz4y3
xuee9uf94eAjU7+Mr4feGAj+T/Ln9Hpoma6pR9QsapM/NUoj9IDvdwePo+8w
8Mngi8BfgD+ox7+rEdQK+vhZ6Z/6/kbgI2txpl3P/pSPM/5vnfHW2PVDxruf
Ge/f1fB5ff/FltBWaqzvsT0PvgZ8Kfin9Ptr5T/K/4rQcGq5j7CfmXFVbaFe
OD41glphmnMoI6YaWyeDb2yEpjgq46Gxb0tjZu7Hic6d772cfLwMeCs1FPZ3
wb3LiO9+R13bK4s2Y7429cGJuZ9yk//ovBfW49/7pl7uQZ8dMj67Vq5ZnzI4
UC70TG5WRkyUmzxTFzP/38CLiuBztZnxuF6LGKsW/WvyrzHCWCHH+459d8/4
0aoWPG5fz7Bn2ZgwtBEcuEQtOFNulAM65Ph7laEBV87ztkfGlxVqcYY8S8Z4
Y73nc6sycoAixzc3WJT/J+cPboSG27oWGkwt1gJuWwu7saEtZXjyv2ffHEJt
oka5tRH6pF8tcgT3xxzBXGEm+LZGaKS+uX/nl7HHE5KP96QcUEb+0CmxZ3q3
WnCoZ92Y0jn9x/2Uc+VaOXenMjTwKslnamM1aOvkQ/lNDd4t5ze8ETnP5skX
h6QOMjaZL7XKmGRsMqZe1giNukwtzpBn6UPWYHzyudw8LvMF4/0C/KtdGb77
cuoPOVQuPbGI+PAD/ecVsb/rlaHH1MN/6tGWWOP5nvVqrP1s8GTwneAVy9DA
auFbwRuWEa/npf1C5vsj+KsiYuzARsRs9849XKuMmDAn9dgF2FcrY6xptH2h
jfJOfv9c7F+lPlKDdKDv1y0Rqzwf/bE/lPlDf/ULeO0yYqsaUa1ovne3c2Bt
5tYjJzQ37EWfDzNv6mX+IYcWwf9v8FzJ2FSGfnzT+Ez/1mXkh6eBzwJPrYdu
fAX8ahHvzVSD8bxWjZFj+O+Tcmzncnrmg87pAfCZmW+ZP92b458PPon/uR98
FngQeD72eeCF4CfAu5WRP/UpIuedXY/8yv/4mvo3Wcwlzbm0zaK8nfvh/n6Z
eto1W6WMHNNc0xz103poSH1LHzM3Nae6PL/3VT309EjwYPBv4DHgW4rgePXw
FPAjuR69zH/B09N/zA+eAQ/N93+g/9jMl9X/8+qR4w/J/z+N958AD069/x32
58BX5/77/66RfX3HfP097E+l3l+8jPzQb/qtHymPUb+9CM2udn8UfEERa2Y+
8Tj4ktwP7wPUD2pPNehhZej/sanP+zC/t8EPp78U2CeCRxu70n/0CdfCNRlT
RIwz1o1KPIn+D2Y89O7hEfD5RcRwY7kaf1TGx4pclut/tfGsEfmPecpScnUZ
9yW/1yOPMR+yzbmYI9l3QZ5n+WxQI3Kesbl/dbWte15EvqV+nAYel98zf1qu
DNsTtL2Z+cxM6g9UI985u4xYbEw2v+6c+tac8fZGrLF7eWERa++e6guXFbHX
36b/6n9ynX79r2poBrXDj7l+5vzu7cx67NWl4Kfy3HvW9Cl9Sw6Xy9UExure
Gb/7Zq47uR5n2zPoWZyT9y/qc3NR/9l/d831fX3mhmrkh/rS/JyffOLZbcOY
69QixhhrzJk6Znz5W+pac6f1zBdqkRO+nv7StxFnyNxyRBFnS86/uRp8Yyxo
k/r82SL2yrsguUROk9um1ONuRY6UK9WEasMXi8i1zfHM9dTwavkTUy97f6E2
+iLXr1sR2tCcQV//oIhcopH+PKWInLVN+oOcIrcsW8ZZMIYYS+QstcuvRXDZ
qmVwvTHD2NGxjFhiTDFWrZT/K+fL/atnvNBn9V01yujsbyxyP421xly1m3Ny
bsYUY8ur9dC6at7hyQODcz89S61zvp5hz653ZN6VDSrirnBG+pf+YSyYm3zj
neLI7N8vx1db19JfjBHGilPT/8yJzI3M7eQuNa5ad1runxpfrf9L6mXPpFyz
RsZ3Y6KxcXbed8rJcuH0vJ/0fk3uaJvr6//PSv+VC58p4iyrydRm7TJflJ+8
T5iYsWz71O/L1kKb6cPms/qrvt06+USfNVaaz+nH5r0Hl8G5xo/Hk4vlhFE5
/w9y/v3TP0fl+sp1/Yvg3jfqkeu4HiNyfcxHzMmMne/nep8Cvif9e2ied3Oh
tpmf6uMHlsG3l1UjnzDX8C5Hrn2oiDsd56w2Myf1X5altE++9+5Bja0WVhMv
34x82T7avIs+Ns/TPrXIBe2zduo53zVHMjc8sBa5k/7sXdmMImKjc3Au+p+x
5PAytLY5rbmtPmNe672ovuR6yrUr1uKu6ff8f++s5Pylkp/Ug+Y2i/L+/L6M
NebEnZKfjiojv/ebfst8fWGul/HKWL5Gxj/zvWvgp/8DhWFQLQ==
         "]], 
        Polygon3DBox[CompressedData["
1:eJwtlntYj2cYx99YqZ/fj+SQDZucilmYQ8QcFq4xZssuWYdRKqWTyikhq8hh
DnPcRko5NOTa2JxGmF1LGzkkm0NsMWlRNmUM2ee+3vuPz3V97+99P8/7PO/z
vM/zuoXE+cY2MAxjNdjDRUfDuAC7rYYRh3EdfRF9AUrgIF6CxTDOq7Z3MgwX
aA7b8dLxFkEYBFN3D+8p+j/4V3J49/Eq0B1o0xv6wGuQa2cYT/DLYT51XfA6
Qy31NXipeJXoa+ir8BvMxbuFV4q+BBdhDt4eHX8oupw53IJ8vBl4iRAvYyRX
in8J9pFLxruN3ouOQcfKXLWuHeNoC3Xk/sbrLuNFT0KfoU0Z3IBMvAi8qfJs
fQcvU9saashV4nVC/0JtLPMNJA6CSdQdIL8QnSLzlz7wqqzmXGXON2Ee3kN9
H13pxwv6wxG85Xj36Pc51MPr+N3gBbkGDobRz8l8f1eoS7aY85F5HcTbibcD
ciGO3CGrOQ4ZzxKIxKvAuwN3tQ959w90TikW81nyzMN4y/CWQoa2vY13Ge2q
ayprW8kYU3kH2/HTIII6N/z2UK17ZIHsNeriqQuRvmTdiavgL/he5z2Nuo6y
B6m7S1wlY8croSYRbzrxTPid+CpcgV20jcILoa4nbfOpe0RcB+l4OzU/BZ2H
/gp+pl0RZKEnkvvYYvYj6y3rHq31+3U/haPvUF8B3+Ll4G2FLNlf5E7grUKv
hnXSHu8NxrKbsVQT34dP8I5RtwIdhS5AH7eae1r29lHNVaO/QyfJ2si70z3k
Tn959Fcm3zO0IZ4Ns+BtG7XsjXT0WdruJT+dNg7EjcCOfCPyDvASLCU3Dv89
WSdyw/D80V3RY9EbyYcSh8new3sXbwy8D5/r3HYxlobEjuBN3IK6DuiO4A6r
qRuP7wse2m8I2oJujnYBZ1hOnRNeAGP2hzfx1uB1wBuJHgE+sF6ei+eL/gDG
6VjG0GcBY+lFPBAmEDtT1xbdDtxgFXU98ALRAfARfInXEq8r2gO66Jh9ZO/T
X3/iVvApXiebOX95D6NgA9486sqoCyWeArHEo2EUuFLfDe8z6jxt5nhl3P76
3CBqinTMPWU+xOFQjNeSeDx8QV132vZF94F4yMZrhNcEvQw9lDbDYCjeLLyt
eKnEaXoey7lcz36o570uJreE+DbP+JDaebANbxBtY9ExEAVb8GKoi5YziVwk
XiZeG7Qnugf01jVaSM1N+S6J42CmnK/UTUD7gReslW8abwh6KAzXtUykNgGG
6Njno5ugX0WPRPvBRLDazL0ie6YNrKBtYzxv9AA5D/UZPaj1BAd9P4PRjmgr
2gbNdK81w2uve8JF9iLYbOZekT3zij7jLdoP0r0k9e+gR8BwaKrjXEldX3Sw
7G0Ih814kdREQC9yQXib5GxSPQ1/LiTDA771GjjFGm1kjWKoO4feg86Hb+SO
03v6MPoQHNC7+wdt85D2dvTVAJ6gH8tdSO4IOUfx0K48tzU81ru7GG8/eh98
rc+wUruRtTxJfELOWbw6+qqFM3qmGPqPIP8Kf+pdkERdQ+I1tN1CnCn/CLQp
JL8JvRmy9Zx8qnsxA/0M/VzuNN6LwdjswF7PJtmz8q8h/xwvtP4f+szQZ+TB
M+LT1J1C/wjb9M57pHd7msXcD7Iv5GyVe0zus5V6/p7E24BeD2v1zPbQM7ZW
+peziLgf44tgXFMhTNe3VN9vItpCTWMn84wYTX6SfjvyDV2jroC641AIs/R7
i6Yuy2Ke3XKG/2o111bW+BjMIHfFaraT9kfV89FzPhe9mHYZcJ26IvKn4Sd9
xmCb+T3Ld52g50YrPZPG0iYAAmERlDPfJPw5kEOdYTP/M5ZYzP0v30GZ3Jn0
7az3utzvTeV7hRuam6139w76u0B8HlrIPwL9dQZ3fT9ydl6mzR9yj8MN/R86
zXpG0zac2E/mIvcidcXoc1Bib/4TetPPABio71HOKy89p+J53gJIgWy92wv1
P0H+F4rhLOToP99k+VfR+28dejLtguF/xTJ4Kw==
         
         "]]}]}, {}, {}, {}, {}, {}, {}, {}}, {
     {GrayLevel[0], Line3DBox[CompressedData["
1:eJwl0DkvBHEcx+HfONZZbEioV00sYneJI6FGbEXpqGesW+WI+3gVwgsh8UKE
hFLiBXgmis8830wx/5kprWf1NImINX0bK3xsitjgC1+V2u884mxbxCFnOK0D
e4r7nOSE9uwad1nlDisc17Y9xgZHOaItu8yMSXPEJj+d96FV+42LfOaT5u0r
1tjgEOtc1kD+fPazlz3qtn99W/6dx4UIt+KEp3JcnLGF57xQq33JQn6Oi1eL
a96o3b5lB+94r077gV0sengfh1lWyV7iIFNmquZncY4/XmqBX8n///8Djykm
fw==
       "]]}, 
     {GrayLevel[0], Line3DBox[CompressedData["
1:eJwl0LsrhXEcx/HvcZQnilHZTP4DsbrkfklRRv4AJpH7dWYgxcygFDMziYWZ
2Tkc90uu8ZLh3evTb/k+PeX9g10DqYjoU0k64pRHPGeGWV3aSX7EI/OSiAem
kr/HiHv8FETc8ZtfurU/ecMP5vjON13br7ziC5+VtZ+YYYU7Fyxioc7snG84
5AmPtW9vc5er3OQIh7Vu93KJ1azSgl3GUda4M8Za1mncrucEG9ioSbuJU2zm
NFvYqhm7jbNsZ4fm7E7Os9KdRXazR2v2EDe4zBXt2FvcYykPWJz+//+/9Ww6
Pw==
       "]]}, 
     {GrayLevel[0], Line3DBox[CompressedData["
1:eJwl0MkuQwEYhuFf0nJMLa01sWQhJO2y0TWxkbAStGYSLoDEhQiXYaophr3E
hYh5lj5i8eb5uul/zumtboyvN0RERcVUxIgf95xgJh2R1aw9wDXeJBGrvOaV
VuxLLvOC51qyz7jIUy7whDXN20ec4yEPVLX3WeGYO5Mc4qBG7RzLfPRcDyra
d+z/+3/2cI+76rK32cwZTuvXu5X5xLQ7z2xkk17shK9sYave7Da+s50fzDCr
T7uDX+xkTt92nj+ccidxe5Nbyts77OYxa+qzb1lgicMspP6/fx1N6y8e
       "]]}, 
     {GrayLevel[0], Line3DBox[CompressedData["
1:eJwl0LsuBGEcxuG/YoULEFr3QOI6REiokKiw2EUcgh3HgpoWUVJTii0cYtc5
cd61rkGi80wUvzzvTPN9M60D2c7RuojoV18m4sxDU31EiW1s17PdxW9uNEbU
uM41fdmrrHKZiSp2gZ9c4gcXuaB3e55vnOOsXu0ZvjDnnDJ72K2i3cETtrBZ
R/avu+6zxh0W07tryz5gkt6LK5q2hzjM84aIEV7wUunHXzHLa5Y0Zpc5zhtO
8JZ3ytn3zPOBj5q0nzjFxDkF7nJPm/Ypt1lhNX1v//CQgzxmb+b///8B/VQ+
4g==
       "]]}, {
      Line3DBox[{1663, 1661, 2726, 1678, 2733, 2444, 2725, 1696, 2451, 2732, 
       1714, 2768, 2458, 2751, 1732, 592, 1750, 2472, 2786, 1768, 2817, 2480, 
       2804, 1786, 2487, 2816, 1804, 2852, 2494, 2835, 1822, 739, 1840}], 
      Line3DBox[{1665, 2441, 2728, 1681, 2445, 2735, 2737, 1698, 2453, 2754, 
       1717, 568, 2770, 1734, 2466, 2789, 1752, 2473, 2805, 1771, 2481, 2819, 
       2821, 1788, 2489, 2838, 1807, 715, 2854, 1824, 2502, 2872, 1842}], 
      Line3DBox[{1666, 2442, 2729, 1682, 2742, 2448, 2741, 1700, 543, 1718, 
       2775, 2460, 2774, 1736, 2793, 1739, 1754, 2475, 2809, 1772, 2826, 2484,
        2825, 1790, 690, 1808, 2859, 2496, 2858, 1826, 2876, 1829, 1843}], 
      Line3DBox[{1669, 2443, 2731, 1685, 517, 2744, 1703, 2456, 2762, 1721, 
       2778, 2461, 2776, 1738, 2468, 2796, 1757, 2477, 2811, 1775, 664, 2828, 
       1793, 2492, 2846, 1811, 2862, 2497, 2860, 1828, 2504, 2879, 1846}], 
      Line3DBox[{6, 496, 17, 525, 526, 28, 556, 39, 588, 589, 50, 619, 61, 
       642, 72, 672, 673, 83, 703, 94, 735, 736, 105, 766, 116}], 
      Line3DBox[{1670, 495, 1686, 2749, 2450, 2750, 1704, 2766, 1710, 1722, 
       2783, 2463, 2785, 1740, 2802, 1746, 1758, 641, 1776, 2832, 2486, 2834, 
       1794, 2850, 1800, 1812, 2866, 2499, 2869, 1830, 2885, 1836, 1847}], 
      Line3DBox[{1671, 1679, 2734, 1688, 2752, 2452, 2753, 1705, 1715, 2769, 
       1723, 2787, 2465, 2788, 1741, 627, 1759, 1769, 2818, 1778, 2836, 2488, 
       2837, 1795, 1805, 2853, 1813, 2870, 2501, 2871, 1831, 770, 1848}], 
      Line3DBox[{1673, 1683, 2740, 1690, 1701, 2757, 2759, 1708, 1719, 2773, 
       1726, 602, 2792, 1744, 1755, 2808, 1762, 1773, 2824, 1780, 1791, 2841, 
       2843, 1798, 1809, 2857, 1816, 749, 2875, 1834, 1844, 2888, 1850}], 
      Line3DBox[{1674, 1687, 2743, 1692, 2760, 2455, 2761, 1709, 578, 1728, 
       2794, 2467, 2795, 1745, 2810, 2476, 1764, 1777, 2827, 1782, 2844, 2491,
        2845, 1799, 725, 1818, 2877, 2503, 2878, 1835, 2889, 2509, 1852}], 
      Line3DBox[{1676, 1691, 2747, 1694, 551, 2765, 1712, 1727, 2781, 1730, 
       2799, 2469, 2801, 1748, 1763, 2814, 1766, 1781, 2831, 1784, 698, 2849, 
       1802, 1817, 2865, 1820, 2882, 2505, 2884, 1838, 1851, 2891, 1854}], 
      Line3DBox[{1677, 527, 1695, 2767, 2457, 2748, 1713, 2784, 2464, 1731, 
       2803, 2471, 2782, 1749, 2815, 2479, 1767, 674, 1785, 2851, 2493, 2833, 
       1803, 2867, 2500, 1821, 2886, 2507, 2868, 1839, 2892, 2511, 1855}], 
      Line3DBox[{1841, 1825, 2873, 1823, 716, 2855, 1806, 1789, 2839, 1787, 
       2820, 2482, 2822, 1770, 1753, 2806, 1751, 1735, 2790, 1733, 569, 2771, 
       1716, 1699, 2755, 1697, 2736, 2446, 2738, 1680, 1662, 2727, 1664}], 
      Line3DBox[{1845, 1832, 2880, 1827, 1814, 2863, 2861, 1810, 1796, 2847, 
       1792, 665, 2829, 1774, 1760, 2812, 1756, 1742, 2797, 1737, 1724, 2779, 
       2777, 1720, 1706, 2763, 1702, 518, 2745, 1684, 1667, 2730, 1668}], 
      Line3DBox[{1849, 2508, 2887, 1833, 750, 2874, 1815, 2495, 2856, 1797, 
       2842, 2490, 2840, 1779, 2483, 2823, 1761, 2474, 2807, 1743, 603, 2791, 
       1725, 2459, 2772, 1707, 2758, 2454, 2756, 1689, 2447, 2739, 1672}], 
      Line3DBox[{1853, 2510, 2890, 1837, 2506, 2883, 2881, 1819, 2498, 2864, 
       1801, 699, 2848, 1783, 2485, 2830, 1765, 2478, 2813, 1747, 2470, 2800, 
       2798, 1729, 2462, 2780, 1711, 552, 2764, 1693, 2449, 2746, 1675}], 
      Line3DBox[{1858, 1856, 2894, 1873, 2901, 2515, 2893, 1891, 2522, 2900, 
       1909, 2936, 2529, 2919, 1927, 886, 1945, 2543, 2954, 1963, 2985, 2551, 
       2972, 1981, 2558, 2984, 1999, 3020, 2565, 3003, 2017, 1033, 2035}], 
      Line3DBox[{1860, 2512, 2896, 1876, 2516, 2903, 2905, 1893, 2524, 2922, 
       1912, 862, 2938, 1929, 2537, 2957, 1947, 2544, 2973, 1966, 2552, 2987, 
       2989, 1983, 2560, 3006, 2002, 1009, 3022, 2019, 2573, 3040, 2037}], 
      Line3DBox[{1861, 2513, 2897, 1877, 2910, 2519, 2909, 1895, 837, 1913, 
       2943, 2531, 2942, 1931, 2961, 1934, 1949, 2546, 2977, 1967, 2994, 2555,
        2993, 1985, 984, 2003, 3027, 2567, 3026, 2021, 3044, 2024, 2038}], 
      Line3DBox[{1864, 2514, 2899, 1880, 811, 2912, 1898, 2527, 2930, 1916, 
       2946, 2532, 2944, 1933, 2539, 2964, 1952, 2548, 2979, 1970, 958, 2996, 
       1988, 2563, 3014, 2006, 3030, 2568, 3028, 2023, 2575, 3047, 2041}], 
      Line3DBox[{127, 790, 138, 819, 820, 149, 850, 160, 882, 883, 171, 913, 
       182, 936, 193, 966, 967, 204, 997, 215, 1029, 1030, 226, 1060, 237}], 
      Line3DBox[{1865, 789, 1881, 2917, 2521, 2918, 1899, 2934, 1905, 1917, 
       2951, 2534, 2953, 1935, 2970, 1941, 1953, 935, 1971, 3000, 2557, 3002, 
       1989, 3018, 1995, 2007, 3034, 2570, 3037, 2025, 3053, 2031, 2042}], 
      Line3DBox[{1866, 1874, 2902, 1883, 2920, 2523, 2921, 1900, 1910, 2937, 
       1918, 2955, 2536, 2956, 1936, 921, 1954, 1964, 2986, 1973, 3004, 2559, 
       3005, 1990, 2000, 3021, 2008, 3038, 2572, 3039, 2026, 1064, 2043}], 
      Line3DBox[{1868, 1878, 2908, 1885, 1896, 2925, 2927, 1903, 1914, 2941, 
       1921, 896, 2960, 1939, 1950, 2976, 1957, 1968, 2992, 1975, 1986, 3009, 
       3011, 1993, 2004, 3025, 2011, 1043, 3043, 2029, 2039, 3056, 2045}], 
      Line3DBox[{1869, 1882, 2911, 1887, 2928, 2526, 2929, 1904, 872, 1923, 
       2962, 2538, 2963, 1940, 2978, 2547, 1959, 1972, 2995, 1977, 3012, 2562,
        3013, 1994, 1019, 2013, 3045, 2574, 3046, 2030, 3057, 2580, 2047}], 
      Line3DBox[{1871, 1886, 2915, 1889, 845, 2933, 1907, 1922, 2949, 1925, 
       2967, 2540, 2969, 1943, 1958, 2982, 1961, 1976, 2999, 1979, 992, 3017, 
       1997, 2012, 3033, 2015, 3050, 2576, 3052, 2033, 2046, 3059, 2049}], 
      Line3DBox[{1872, 821, 1890, 2935, 2528, 2916, 1908, 2952, 2535, 1926, 
       2971, 2542, 2950, 1944, 2983, 2550, 1962, 968, 1980, 3019, 2564, 3001, 
       1998, 3035, 2571, 2016, 3054, 2578, 3036, 2034, 3060, 2582, 2050}], 
      Line3DBox[{2036, 2020, 3041, 2018, 1010, 3023, 2001, 1984, 3007, 1982, 
       2988, 2553, 2990, 1965, 1948, 2974, 1946, 1930, 2958, 1928, 863, 2939, 
       1911, 1894, 2923, 1892, 2904, 2517, 2906, 1875, 1857, 2895, 1859}], 
      Line3DBox[{2040, 2027, 3048, 2022, 2009, 3031, 3029, 2005, 1991, 3015, 
       1987, 959, 2997, 1969, 1955, 2980, 1951, 1937, 2965, 1932, 1919, 2947, 
       2945, 1915, 1901, 2931, 1897, 812, 2913, 1879, 1862, 2898, 1863}], 
      Line3DBox[{2044, 2579, 3055, 2028, 1044, 3042, 2010, 2566, 3024, 1992, 
       3010, 2561, 3008, 1974, 2554, 2991, 1956, 2545, 2975, 1938, 897, 2959, 
       1920, 2530, 2940, 1902, 2926, 2525, 2924, 1884, 2518, 2907, 1867}], 
      Line3DBox[{2048, 2581, 3058, 2032, 2577, 3051, 3049, 2014, 2569, 3032, 
       1996, 993, 3016, 1978, 2556, 2998, 1960, 2549, 2981, 1942, 2541, 2968, 
       2966, 1924, 2533, 2948, 1906, 846, 2932, 1888, 2520, 2914, 1870}], 
      Line3DBox[{2053, 2051, 3062, 2068, 3069, 2586, 3061, 2086, 2593, 3068, 
       2104, 3104, 2600, 3087, 2122, 1180, 2140, 2614, 3122, 2158, 3153, 2622,
        3140, 2176, 2629, 3152, 2194, 3188, 2636, 3171, 2212, 1327, 2230}], 
      Line3DBox[{2055, 2583, 3064, 2071, 2587, 3071, 3073, 2088, 2595, 3090, 
       2107, 1156, 3106, 2124, 2608, 3125, 2142, 2615, 3141, 2161, 2623, 3155,
        3157, 2178, 2631, 3174, 2197, 1303, 3190, 2214, 2644, 3208, 2232}], 
      Line3DBox[{2056, 2584, 3065, 2072, 3078, 2590, 3077, 2090, 1131, 2108, 
       3111, 2602, 3110, 2126, 3129, 2129, 2144, 2617, 3145, 2162, 3162, 2626,
        3161, 2180, 1278, 2198, 3195, 2638, 3194, 2216, 3212, 2219, 2233}], 
      Line3DBox[{2059, 2585, 3067, 2075, 1105, 3080, 2093, 2598, 3098, 2111, 
       3114, 2603, 3112, 2128, 2610, 3132, 2147, 2619, 3147, 2165, 1252, 3164,
        2183, 2634, 3182, 2201, 3198, 2639, 3196, 2218, 2646, 3215, 2236}], 
      Line3DBox[{248, 1084, 259, 1113, 1114, 270, 1144, 281, 1176, 1177, 292, 
       1207, 303, 1230, 314, 1260, 1261, 325, 1291, 336, 1323, 1324, 347, 
       1354, 358}], 
      Line3DBox[{2060, 1083, 2076, 3085, 2592, 3086, 2094, 3102, 2100, 2112, 
       3119, 2605, 3121, 2130, 3138, 2136, 2148, 1229, 2166, 3168, 2628, 3170,
        2184, 3186, 2190, 2202, 3202, 2641, 3205, 2220, 3221, 2226, 2237}], 
      Line3DBox[{2061, 2069, 3070, 2078, 3088, 2594, 3089, 2095, 2105, 3105, 
       2113, 3123, 2607, 3124, 2131, 1215, 2149, 2159, 3154, 2168, 3172, 2630,
        3173, 2185, 2195, 3189, 2203, 3206, 2643, 3207, 2221, 1358, 2238}], 
      Line3DBox[{2063, 2073, 3076, 2080, 2091, 3093, 3095, 2098, 2109, 3109, 
       2116, 1190, 3128, 2134, 2145, 3144, 2152, 2163, 3160, 2170, 2181, 3177,
        3179, 2188, 2199, 3193, 2206, 1337, 3211, 2224, 2234, 3224, 2240}], 
      Line3DBox[{2064, 2077, 3079, 2082, 3096, 2597, 3097, 2099, 1166, 2118, 
       3130, 2609, 3131, 2135, 3146, 2618, 2154, 2167, 3163, 2172, 3180, 2633,
        3181, 2189, 1313, 2208, 3213, 2645, 3214, 2225, 3225, 2651, 2242}], 
      Line3DBox[{2066, 2081, 3083, 2084, 1139, 3101, 2102, 2117, 3117, 2120, 
       3135, 2611, 3137, 2138, 2153, 3150, 2156, 2171, 3167, 2174, 1286, 3185,
        2192, 2207, 3201, 2210, 3218, 2647, 3220, 2228, 2241, 3227, 2244}], 
      Line3DBox[{2067, 1115, 2085, 3103, 2599, 3084, 2103, 3120, 2606, 2121, 
       3139, 2613, 3118, 2139, 3151, 2621, 2157, 1262, 2175, 3187, 2635, 3169,
        2193, 3203, 2642, 2211, 3222, 2649, 3204, 2229, 3228, 2653, 2245}], 
      Line3DBox[{2231, 2215, 3209, 2213, 1304, 3191, 2196, 2179, 3175, 2177, 
       3156, 2624, 3158, 2160, 2143, 3142, 2141, 2125, 3126, 2123, 1157, 3107,
        2106, 2089, 3091, 2087, 3072, 2588, 3074, 2070, 2052, 3063, 2054}], 
      Line3DBox[{2235, 2222, 3216, 2217, 2204, 3199, 3197, 2200, 2186, 3183, 
       2182, 1253, 3165, 2164, 2150, 3148, 2146, 2132, 3133, 2127, 2114, 3115,
        3113, 2110, 2096, 3099, 2092, 1106, 3081, 2074, 2057, 3066, 2058}], 
      Line3DBox[{2239, 2650, 3223, 2223, 1338, 3210, 2205, 2637, 3192, 2187, 
       3178, 2632, 3176, 2169, 2625, 3159, 2151, 2616, 3143, 2133, 1191, 3127,
        2115, 2601, 3108, 2097, 3094, 2596, 3092, 2079, 2589, 3075, 2062}], 
      Line3DBox[{2243, 2652, 3226, 2227, 2648, 3219, 3217, 2209, 2640, 3200, 
       2191, 1287, 3184, 2173, 2627, 3166, 2155, 2620, 3149, 2137, 2612, 3136,
        3134, 2119, 2604, 3116, 2101, 1140, 3100, 2083, 2591, 3082, 2065}], 
      Line3DBox[{2248, 2246, 3230, 2263, 3237, 2657, 3229, 2281, 2664, 3236, 
       2299, 3272, 2671, 3255, 2317, 1474, 2335, 2685, 3290, 2353, 3321, 2693,
        3308, 2371, 2700, 3320, 2389, 3356, 2707, 3339, 2407, 1621, 2425}], 
      Line3DBox[{2250, 2654, 3232, 2266, 2658, 3239, 3241, 2283, 2666, 3258, 
       2302, 1450, 3274, 2319, 2679, 3293, 2337, 2686, 3309, 2356, 2694, 3323,
        3325, 2373, 2702, 3342, 2392, 1597, 3358, 2409, 2715, 3376, 2427}], 
      Line3DBox[{2251, 2655, 3233, 2267, 3246, 2661, 3245, 2285, 1425, 2303, 
       3279, 2673, 3278, 2321, 3297, 2324, 2339, 2688, 3313, 2357, 3330, 2697,
        3329, 2375, 1572, 2393, 3363, 2709, 3362, 2411, 3380, 2414, 2428}], 
      Line3DBox[{2254, 2656, 3235, 2270, 1399, 3248, 2288, 2669, 3266, 2306, 
       3282, 2674, 3280, 2323, 2681, 3300, 2342, 2690, 3315, 2360, 1546, 3332,
        2378, 2705, 3350, 2396, 3366, 2710, 3364, 2413, 2717, 3383, 2431}], 
      Line3DBox[{369, 1378, 380, 1407, 1408, 391, 1438, 402, 1470, 1471, 413, 
       1501, 424, 1524, 435, 1554, 1555, 446, 1585, 457, 1617, 1618, 468, 
       1648, 479}], 
      Line3DBox[{2255, 1377, 2271, 3253, 2663, 3254, 2289, 3270, 2295, 2307, 
       3287, 2676, 3289, 2325, 3306, 2331, 2343, 1523, 2361, 3336, 2699, 3338,
        2379, 3354, 2385, 2397, 3370, 2712, 3373, 2415, 3389, 2421, 2432}], 
      Line3DBox[{2256, 2264, 3238, 2273, 3256, 2665, 3257, 2290, 2300, 3273, 
       2308, 3291, 2678, 3292, 2326, 1509, 2344, 2354, 3322, 2363, 3340, 2701,
        3341, 2380, 2390, 3357, 2398, 3374, 2714, 3375, 2416, 1652, 2433}], 
      Line3DBox[{2258, 2268, 3244, 2275, 2286, 3261, 3263, 2293, 2304, 3277, 
       2311, 1484, 3296, 2329, 2340, 3312, 2347, 2358, 3328, 2365, 2376, 3345,
        3347, 2383, 2394, 3361, 2401, 1631, 3379, 2419, 2429, 3392, 2435}], 
      Line3DBox[{2259, 2272, 3247, 2277, 3264, 2668, 3265, 2294, 1460, 2313, 
       3298, 2680, 3299, 2330, 3314, 2689, 2349, 2362, 3331, 2367, 3348, 2704,
        3349, 2384, 1607, 2403, 3381, 2716, 3382, 2420, 3393, 2722, 2437}], 
      Line3DBox[{2261, 2276, 3251, 2279, 1433, 3269, 2297, 2312, 3285, 2315, 
       3303, 2682, 3305, 2333, 2348, 3318, 2351, 2366, 3335, 2369, 1580, 3353,
        2387, 2402, 3369, 2405, 3386, 2718, 3388, 2423, 2436, 3395, 2439}], 
      Line3DBox[{2262, 1409, 2280, 3271, 2670, 3252, 2298, 3288, 2677, 2316, 
       3307, 2684, 3286, 2334, 3319, 2692, 2352, 1556, 2370, 3355, 2706, 3337,
        2388, 3371, 2713, 2406, 3390, 2720, 3372, 2424, 3396, 2724, 2440}], 
      Line3DBox[{2426, 2410, 3377, 2408, 1598, 3359, 2391, 2374, 3343, 2372, 
       3324, 2695, 3326, 2355, 2338, 3310, 2336, 2320, 3294, 2318, 1451, 3275,
        2301, 2284, 3259, 2282, 3240, 2659, 3242, 2265, 2247, 3231, 2249}], 
      Line3DBox[{2430, 2417, 3384, 2412, 2399, 3367, 3365, 2395, 2381, 3351, 
       2377, 1547, 3333, 2359, 2345, 3316, 2341, 2327, 3301, 2322, 2309, 3283,
        3281, 2305, 2291, 3267, 2287, 1400, 3249, 2269, 2252, 3234, 2253}], 
      Line3DBox[{2434, 2721, 3391, 2418, 1632, 3378, 2400, 2708, 3360, 2382, 
       3346, 2703, 3344, 2364, 2696, 3327, 2346, 2687, 3311, 2328, 1485, 3295,
        2310, 2672, 3276, 2292, 3262, 2667, 3260, 2274, 2660, 3243, 2257}], 
      Line3DBox[{2438, 2723, 3394, 2422, 2719, 3387, 3385, 2404, 2711, 3368, 
       2386, 1581, 3352, 2368, 2698, 3334, 2350, 2691, 3317, 2332, 2683, 3304,
        3302, 2314, 2675, 3284, 2296, 1434, 3268, 2278, 2662, 3250, 2260}]}, {
      Line3DBox[{489, 2833, 705, 701, 2849, 699, 695, 2845, 693, 689, 2843, 
       2842, 687, 683, 2837, 681, 673, 2834, 671, 667, 2828, 665, 661, 2825, 
       659, 655, 2821, 2820, 653, 649, 2804, 646, 678}], 
      Line3DBox[{497, 674, 669, 2831, 668, 2830, 663, 2827, 662, 657, 2824, 
       656, 2823, 651, 2818, 650, 642, 641, 638, 2811, 637, 2812, 634, 2809, 
       633, 630, 2805, 629, 2806, 626, 2786, 624, 647}], 
      Line3DBox[{500, 485, 2726, 487, 2727, 486, 2728, 490, 491, 2729, 492, 
       2730, 493, 2731, 494, 495, 496, 503, 2734, 504, 2739, 509, 2740, 510, 
       515, 2743, 516, 2746, 521, 2747, 522, 527, 528}], 
      Line3DBox[{530, 2733, 498, 501, 2738, 505, 2735, 507, 2742, 511, 513, 
       2745, 517, 519, 2749, 523, 525, 2752, 533, 535, 2756, 539, 2757, 541, 
       2760, 545, 547, 2764, 551, 553, 2767, 557, 559}], 
      Line3DBox[{560, 2748, 558, 554, 2765, 552, 548, 2761, 546, 542, 2759, 
       2758, 540, 536, 2753, 534, 526, 2750, 524, 520, 2744, 518, 514, 2741, 
       512, 508, 2737, 2736, 506, 502, 2725, 499, 531}], 
      Line3DBox[{563, 529, 2732, 532, 2755, 537, 2754, 538, 543, 544, 2763, 
       549, 2762, 550, 2766, 555, 556, 566, 2769, 567, 2772, 572, 2773, 573, 
       578, 579, 2780, 584, 2781, 585, 2784, 590, 591}], 
      Line3DBox[{593, 2768, 561, 564, 2771, 568, 570, 2775, 574, 576, 2777, 
       2778, 580, 582, 2783, 586, 588, 2787, 596, 598, 2791, 602, 604, 2794, 
       608, 610, 2798, 2799, 614, 616, 2803, 620, 622}], 
      Line3DBox[{623, 2782, 621, 617, 2801, 615, 2800, 611, 2795, 609, 605, 
       2792, 603, 599, 2788, 597, 589, 2785, 587, 583, 2776, 581, 2779, 577, 
       2774, 575, 571, 2770, 569, 565, 2751, 562, 594}], 
      Line3DBox[{625, 592, 595, 2790, 600, 2789, 601, 2793, 606, 607, 2797, 
       612, 2796, 613, 2802, 618, 619, 627, 628, 2807, 631, 2808, 632, 2810, 
       635, 636, 2813, 639, 2814, 640, 2815, 643, 644}], 
      Line3DBox[{66, 1767, 65, 1766, 1765, 64, 1764, 63, 1762, 1761, 62, 1759,
        61, 1758, 60, 1757, 1756, 59, 1754, 58, 1752, 1751, 57, 1750, 56}], 
      Line3DBox[{675, 737, 2867, 732, 2865, 731, 2864, 726, 725, 720, 2857, 
       719, 2856, 714, 2853, 713, 703, 702, 2850, 697, 2846, 696, 2847, 691, 
       690, 685, 2838, 684, 2839, 679, 2816, 676, 710}], 
      Line3DBox[{677, 2817, 645, 648, 2822, 652, 2819, 654, 2826, 658, 660, 
       2829, 664, 666, 2832, 670, 672, 2836, 680, 682, 2840, 686, 2841, 688, 
       2844, 692, 694, 2848, 698, 700, 2851, 704, 488}], 
      Line3DBox[{707, 2868, 768, 764, 2884, 762, 2883, 758, 2878, 756, 752, 
       2875, 750, 746, 2871, 744, 736, 2869, 734, 730, 2860, 728, 2863, 724, 
       2858, 722, 718, 2854, 716, 712, 2835, 709, 741}], 
      Line3DBox[{738, 778, 2892, 777, 2891, 776, 2890, 775, 774, 2889, 773, 
       2888, 772, 2887, 771, 770, 766, 765, 2885, 760, 2879, 759, 2880, 754, 
       753, 2876, 748, 2872, 747, 2873, 742, 739, 769}], 
      Line3DBox[{740, 2852, 708, 711, 2855, 715, 717, 2859, 721, 723, 2861, 
       2862, 727, 729, 2866, 733, 735, 2870, 743, 745, 2874, 749, 751, 2877, 
       755, 757, 2881, 2882, 761, 763, 2886, 767, 706}], 
      Line3DBox[{783, 3001, 999, 995, 3017, 993, 989, 3013, 987, 983, 3011, 
       3010, 981, 977, 3005, 975, 967, 3002, 965, 961, 2996, 959, 955, 2993, 
       953, 949, 2989, 2988, 947, 943, 2972, 940, 972}], 
      Line3DBox[{791, 968, 963, 2999, 962, 2998, 957, 2995, 956, 951, 2992, 
       950, 2991, 945, 2986, 944, 936, 935, 932, 2979, 931, 2980, 928, 2977, 
       927, 924, 2973, 923, 2974, 920, 2954, 918, 941}], 
      Line3DBox[{794, 779, 2894, 781, 2895, 780, 2896, 784, 785, 2897, 786, 
       2898, 787, 2899, 788, 789, 790, 797, 2902, 798, 2907, 803, 2908, 804, 
       809, 2911, 810, 2914, 815, 2915, 816, 821, 822}], 
      Line3DBox[{824, 2901, 792, 795, 2906, 799, 2903, 801, 2910, 805, 807, 
       2913, 811, 813, 2917, 817, 819, 2920, 827, 829, 2924, 833, 2925, 835, 
       2928, 839, 841, 2932, 845, 847, 2935, 851, 853}], 
      Line3DBox[{854, 2916, 852, 848, 2933, 846, 842, 2929, 840, 836, 2927, 
       2926, 834, 830, 2921, 828, 820, 2918, 818, 814, 2912, 812, 808, 2909, 
       806, 802, 2905, 2904, 800, 796, 2893, 793, 825}], 
      Line3DBox[{857, 823, 2900, 826, 2923, 831, 2922, 832, 837, 838, 2931, 
       843, 2930, 844, 2934, 849, 850, 860, 2937, 861, 2940, 866, 2941, 867, 
       872, 873, 2948, 878, 2949, 879, 2952, 884, 885}], 
      Line3DBox[{887, 2936, 855, 858, 2939, 862, 864, 2943, 868, 870, 2945, 
       2946, 874, 876, 2951, 880, 882, 2955, 890, 892, 2959, 896, 898, 2962, 
       902, 904, 2966, 2967, 908, 910, 2971, 914, 916}], 
      Line3DBox[{917, 2950, 915, 911, 2969, 909, 2968, 905, 2963, 903, 899, 
       2960, 897, 893, 2956, 891, 883, 2953, 881, 877, 2944, 875, 2947, 871, 
       2942, 869, 865, 2938, 863, 859, 2919, 856, 888}], 
      Line3DBox[{919, 886, 889, 2958, 894, 2957, 895, 2961, 900, 901, 2965, 
       906, 2964, 907, 2970, 912, 913, 921, 922, 2975, 925, 2976, 926, 2978, 
       929, 930, 2981, 933, 2982, 934, 2983, 937, 938}], 
      Line3DBox[{187, 1962, 186, 1961, 1960, 185, 1959, 184, 1957, 1956, 183, 
       1954, 182, 1953, 181, 1952, 1951, 180, 1949, 179, 1947, 1946, 178, 
       1945, 177}], 
      Line3DBox[{969, 1031, 3035, 1026, 3033, 1025, 3032, 1020, 1019, 1014, 
       3025, 1013, 3024, 1008, 3021, 1007, 997, 996, 3018, 991, 3014, 990, 
       3015, 985, 984, 979, 3006, 978, 3007, 973, 2984, 970, 1004}], 
      Line3DBox[{971, 2985, 939, 942, 2990, 946, 2987, 948, 2994, 952, 954, 
       2997, 958, 960, 3000, 964, 966, 3004, 974, 976, 3008, 980, 3009, 982, 
       3012, 986, 988, 3016, 992, 994, 3019, 998, 782}], 
      Line3DBox[{1001, 3036, 1062, 1058, 3052, 1056, 3051, 1052, 3046, 1050, 
       1046, 3043, 1044, 1040, 3039, 1038, 1030, 3037, 1028, 1024, 3028, 1022,
        3031, 1018, 3026, 1016, 1012, 3022, 1010, 1006, 3003, 1003, 1035}], 
      Line3DBox[{1032, 1072, 3060, 1071, 3059, 1070, 3058, 1069, 1068, 3057, 
       1067, 3056, 1066, 3055, 1065, 1064, 1060, 1059, 3053, 1054, 3047, 1053,
        3048, 1048, 1047, 3044, 1042, 3040, 1041, 3041, 1036, 1033, 1063}], 
      Line3DBox[{1034, 3020, 1002, 1005, 3023, 1009, 1011, 3027, 1015, 1017, 
       3029, 3030, 1021, 1023, 3034, 1027, 1029, 3038, 1037, 1039, 3042, 1043,
        1045, 3045, 1049, 1051, 3049, 3050, 1055, 1057, 3054, 1061, 1000}], 
      Line3DBox[{1077, 3169, 1293, 1289, 3185, 1287, 1283, 3181, 1281, 1277, 
       3179, 3178, 1275, 1271, 3173, 1269, 1261, 3170, 1259, 1255, 3164, 1253,
        1249, 3161, 1247, 1243, 3157, 3156, 1241, 1237, 3140, 1234, 1266}], 
      Line3DBox[{1085, 1262, 1257, 3167, 1256, 3166, 1251, 3163, 1250, 1245, 
       3160, 1244, 3159, 1239, 3154, 1238, 1230, 1229, 1226, 3147, 1225, 3148,
        1222, 3145, 1221, 1218, 3141, 1217, 3142, 1214, 3122, 1212, 1235}], 
      Line3DBox[{1088, 1073, 3062, 1075, 3063, 1074, 3064, 1078, 1079, 3065, 
       1080, 3066, 1081, 3067, 1082, 1083, 1084, 1091, 3070, 1092, 3075, 1097,
        3076, 1098, 1103, 3079, 1104, 3082, 1109, 3083, 1110, 1115, 1116}], 
      Line3DBox[{1118, 3069, 1086, 1089, 3074, 1093, 3071, 1095, 3078, 1099, 
       1101, 3081, 1105, 1107, 3085, 1111, 1113, 3088, 1121, 1123, 3092, 1127,
        3093, 1129, 3096, 1133, 1135, 3100, 1139, 1141, 3103, 1145, 1147}], 
      Line3DBox[{1148, 3084, 1146, 1142, 3101, 1140, 1136, 3097, 1134, 1130, 
       3095, 3094, 1128, 1124, 3089, 1122, 1114, 3086, 1112, 1108, 3080, 1106,
        1102, 3077, 1100, 1096, 3073, 3072, 1094, 1090, 3061, 1087, 1119}], 
      Line3DBox[{1151, 1117, 3068, 1120, 3091, 1125, 3090, 1126, 1131, 1132, 
       3099, 1137, 3098, 1138, 3102, 1143, 1144, 1154, 3105, 1155, 3108, 1160,
        3109, 1161, 1166, 1167, 3116, 1172, 3117, 1173, 3120, 1178, 1179}], 
      Line3DBox[{1181, 3104, 1149, 1152, 3107, 1156, 1158, 3111, 1162, 1164, 
       3113, 3114, 1168, 1170, 3119, 1174, 1176, 3123, 1184, 1186, 3127, 1190,
        1192, 3130, 1196, 1198, 3134, 3135, 1202, 1204, 3139, 1208, 1210}], 
      Line3DBox[{1211, 3118, 1209, 1205, 3137, 1203, 3136, 1199, 3131, 1197, 
       1193, 3128, 1191, 1187, 3124, 1185, 1177, 3121, 1175, 1171, 3112, 1169,
        3115, 1165, 3110, 1163, 1159, 3106, 1157, 1153, 3087, 1150, 1182}], 
      Line3DBox[{1213, 1180, 1183, 3126, 1188, 3125, 1189, 3129, 1194, 1195, 
       3133, 1200, 3132, 1201, 3138, 1206, 1207, 1215, 1216, 3143, 1219, 3144,
        1220, 3146, 1223, 1224, 3149, 1227, 3150, 1228, 3151, 1231, 1232}], 
      Line3DBox[{308, 2157, 307, 2156, 2155, 306, 2154, 305, 2152, 2151, 304, 
       2149, 303, 2148, 302, 2147, 2146, 301, 2144, 300, 2142, 2141, 299, 
       2140, 298}], 
      Line3DBox[{1263, 1325, 3203, 1320, 3201, 1319, 3200, 1314, 1313, 1308, 
       3193, 1307, 3192, 1302, 3189, 1301, 1291, 1290, 3186, 1285, 3182, 1284,
        3183, 1279, 1278, 1273, 3174, 1272, 3175, 1267, 3152, 1264, 1298}], 
      Line3DBox[{1265, 3153, 1233, 1236, 3158, 1240, 3155, 1242, 3162, 1246, 
       1248, 3165, 1252, 1254, 3168, 1258, 1260, 3172, 1268, 1270, 3176, 1274,
        3177, 1276, 3180, 1280, 1282, 3184, 1286, 1288, 3187, 1292, 1076}], 
      Line3DBox[{1295, 3204, 1356, 1352, 3220, 1350, 3219, 1346, 3214, 1344, 
       1340, 3211, 1338, 1334, 3207, 1332, 1324, 3205, 1322, 1318, 3196, 1316,
        3199, 1312, 3194, 1310, 1306, 3190, 1304, 1300, 3171, 1297, 1329}], 
      Line3DBox[{1326, 1366, 3228, 1365, 3227, 1364, 3226, 1363, 1362, 3225, 
       1361, 3224, 1360, 3223, 1359, 1358, 1354, 1353, 3221, 1348, 3215, 1347,
        3216, 1342, 1341, 3212, 1336, 3208, 1335, 3209, 1330, 1327, 1357}], 
      Line3DBox[{1328, 3188, 1296, 1299, 3191, 1303, 1305, 3195, 1309, 1311, 
       3197, 3198, 1315, 1317, 3202, 1321, 1323, 3206, 1331, 1333, 3210, 1337,
        1339, 3213, 1343, 1345, 3217, 3218, 1349, 1351, 3222, 1355, 1294}], 
      Line3DBox[{1371, 3337, 1587, 1583, 3353, 1581, 1577, 3349, 1575, 1571, 
       3347, 3346, 1569, 1565, 3341, 1563, 1555, 3338, 1553, 1549, 3332, 1547,
        1543, 3329, 1541, 1537, 3325, 3324, 1535, 1531, 3308, 1528, 1560}], 
      Line3DBox[{1379, 1556, 1551, 3335, 1550, 3334, 1545, 3331, 1544, 1539, 
       3328, 1538, 3327, 1533, 3322, 1532, 1524, 1523, 1520, 3315, 1519, 3316,
        1516, 3313, 1515, 1512, 3309, 1511, 3310, 1508, 3290, 1506, 1529}], 
      Line3DBox[{1382, 1367, 3230, 1369, 3231, 1368, 3232, 1372, 1373, 3233, 
       1374, 3234, 1375, 3235, 1376, 1377, 1378, 1385, 3238, 1386, 3243, 1391,
        3244, 1392, 1397, 3247, 1398, 3250, 1403, 3251, 1404, 1409, 1410}], 
      Line3DBox[{1412, 3237, 1380, 1383, 3242, 1387, 3239, 1389, 3246, 1393, 
       1395, 3249, 1399, 1401, 3253, 1405, 1407, 3256, 1415, 1417, 3260, 1421,
        3261, 1423, 3264, 1427, 1429, 3268, 1433, 1435, 3271, 1439, 1441}], 
      Line3DBox[{1442, 3252, 1440, 1436, 3269, 1434, 1430, 3265, 1428, 1424, 
       3263, 3262, 1422, 1418, 3257, 1416, 1408, 3254, 1406, 1402, 3248, 1400,
        1396, 3245, 1394, 1390, 3241, 3240, 1388, 1384, 3229, 1381, 1413}], 
      Line3DBox[{1445, 1411, 3236, 1414, 3259, 1419, 3258, 1420, 1425, 1426, 
       3267, 1431, 3266, 1432, 3270, 1437, 1438, 1448, 3273, 1449, 3276, 1454,
        3277, 1455, 1460, 1461, 3284, 1466, 3285, 1467, 3288, 1472, 1473}], 
      Line3DBox[{1475, 3272, 1443, 1446, 3275, 1450, 1452, 3279, 1456, 1458, 
       3281, 3282, 1462, 1464, 3287, 1468, 1470, 3291, 1478, 1480, 3295, 1484,
        1486, 3298, 1490, 1492, 3302, 3303, 1496, 1498, 3307, 1502, 1504}], 
      Line3DBox[{1505, 3286, 1503, 1499, 3305, 1497, 3304, 1493, 3299, 1491, 
       1487, 3296, 1485, 1481, 3292, 1479, 1471, 3289, 1469, 1465, 3280, 1463,
        3283, 1459, 3278, 1457, 1453, 3274, 1451, 1447, 3255, 1444, 1476}], 
      Line3DBox[{1507, 1474, 1477, 3294, 1482, 3293, 1483, 3297, 1488, 1489, 
       3301, 1494, 3300, 1495, 3306, 1500, 1501, 1509, 1510, 3311, 1513, 3312,
        1514, 3314, 1517, 1518, 3317, 1521, 3318, 1522, 3319, 1525, 1526}], 
      Line3DBox[{429, 2352, 428, 2351, 2350, 427, 2349, 426, 2347, 2346, 425, 
       2344, 424, 2343, 423, 2342, 2341, 422, 2339, 421, 2337, 2336, 420, 
       2335, 419}], 
      Line3DBox[{1557, 1619, 3371, 1614, 3369, 1613, 3368, 1608, 1607, 1602, 
       3361, 1601, 3360, 1596, 3357, 1595, 1585, 1584, 3354, 1579, 3350, 1578,
        3351, 1573, 1572, 1567, 3342, 1566, 3343, 1561, 3320, 1558, 1592}], 
      Line3DBox[{1559, 3321, 1527, 1530, 3326, 1534, 3323, 1536, 3330, 1540, 
       1542, 3333, 1546, 1548, 3336, 1552, 1554, 3340, 1562, 1564, 3344, 1568,
        3345, 1570, 3348, 1574, 1576, 3352, 1580, 1582, 3355, 1586, 1370}], 
      Line3DBox[{1589, 3372, 1650, 1646, 3388, 1644, 3387, 1640, 3382, 1638, 
       1634, 3379, 1632, 1628, 3375, 1626, 1618, 3373, 1616, 1612, 3364, 1610,
        3367, 1606, 3362, 1604, 1600, 3358, 1598, 1594, 3339, 1591, 1623}], 
      Line3DBox[{1620, 1660, 3396, 1659, 3395, 1658, 3394, 1657, 1656, 3393, 
       1655, 3392, 1654, 3391, 1653, 1652, 1648, 1647, 3389, 1642, 3383, 1641,
        3384, 1636, 1635, 3380, 1630, 3376, 1629, 3377, 1624, 1621, 1651}], 
      Line3DBox[{1622, 3356, 1590, 1593, 3359, 1597, 1599, 3363, 1603, 1605, 
       3365, 3366, 1609, 1611, 3370, 1615, 1617, 3374, 1625, 1627, 3378, 1631,
        1633, 3381, 1637, 1639, 3385, 3386, 1643, 1645, 3390, 1649, 
       1588}]}, {}, {}, {}, {}, {}, {}, {}, {}, {}, {}, {}, {}, {}, {}}},
   VertexNormals->CompressedData["
1:eJzcvHk01W/UNk4Zo6KJDJFEEdEgJDcSZcgYEhWReUglQ0XmeeacYzzHMc9j
g2lXqCQiNKPMCidDFNJ7n3e9z/t832et71rvu37//NbTP611rb2ue9/X3ve+
9/6cz8duazdD23UMDAzqGxkY1uP/31bIfpqsjIGyTX/3HTpIBTfeQpLRbxqK
Vvl0yf9SHFSLhDKoDpGhIaP3kN8yDTUHTtfG+8XDbuYHlWrPybD/0CZ1O4wn
upN3e8knwheeK9/mZIuhd08n+c8cDXFN9KtrX0oG/c1um7NzCoB9ik/g4QLG
t/GfbxAigMOloBc1X8ngrRaadwOv69j6/flLVSIsLM3wDjxLgkV205L1qzTU
W74Ldv4mggcl7KtFSRKUpjRXjazQ0JixXMWBNRLEPS4N+viHBPZrfy8+xP44
sZWxsnSnAmXbzFSwYCz4nVDKUMY8tW3BGTNGaRBr7Mv72iAWWH18Hglh3Piz
zYZbD2JB0uhr5XQlFST/sOxf+EVDp0Kvjvq/iIN7DIO+j9aTgV3MZ+MI5h8r
vmbixZgAM0K9RZ3vqNC2R38hEduvssRtPk5LhK+uKUPBE8Vwt+SGlDrW4a3v
1NnC1WS4nURAFcv5oLmnrmbXTxq6dLe68GUYAXR/PpiSxfz35f786ME6ZK6q
VZsHEmFnw5co63VJMFm1cHcH9rONsmGTnCYJ2r7mvNn6ngDGDTnCp7EO5you
i7HppsJut8tKJzmJcOaYZyI7xvmXNjieZ06Dy0RiEictFhje1lSJYZ4z0ufJ
m13TYNm2SGRQMg7Yth1+x47xyowGR6GzUVAY+va0jGcOsEwI7C3B+9JXfXf4
K38UOPOf0GVMIUNrcWflNNbBQkd+Ik0qBtrJzzbfTM6BAvn+wtvYfsz2s+Bi
XRyUGS+F5X8vASvRxxd7ZmlovUhTIjgnQO924xPzbwugYaE1nQXrUMjLd+dC
WSLsKLrHTk3G+fZAZPYg5h+2VXla7ZUEHj37Dx2tSwLSAXWhcuxnzvpXn9YE
k4FJ5QX5bj0RYk/r8g/g/a5d39Vz6VcyiLP7tewaJ8IDidSBCoz7CLpxZEen
gHsAS71jVBykzmwwn8U8LIu+mzkskqFgKfPCwYdxEK6culP4Dw2N6ol+j70S
Dw6fmM96bMqFtsYMvuElGiK8bN4/zJsCsuKmxtwyFLA5+vWiN47X4ktP/6OF
BCjYyGbTrZILLgrKrI8Xaei0OPd82o5USBRjGGmeKoVPPHnc52g0NGXx+ih1
OB3EDlRFEB8VQoaatdMVnCc9v5kIfTuygO0gn+AvaQp82yuukYbXLZxMvZ2B
yPDip9cFU69k2BYW47oF6/NYuFXndSMZfAMuZClEkqCs+0wBN/Yn5zLz6GMn
CkQpWN/of02CS/78c3k4LicKmOvtaBRQ0qjSlhWKh69eUXH0fJNMJEW0ncqF
7Y9sbSfwvg+ECzs14XWXwwQ1S1JSQb9Vbs5QOQ8aOspP+ON4tdclp3y9SALD
GoY7M9LZoG3K+kUf83McHF0ioTTIbOdiF72VBzfXSU8fwfYGwt8+eStlQmJp
ffiHnHJYqBOmPJ2ioYgpikg/hQzbvZ9rJxwthgbLrj28P2hIJEFLW7SJAv1u
Y5KFUtmQbrt8eRLzqJBOzp10z4b7O+xXvO+ngBmx/2IxXjfgJKfZKDMVTBf5
ziQypIFyJCjfxf7vldGP3feSis/D6F0bvTQI/9Zlvojj8p2JQLivmwOXG863
pfMnAPln03ENzPOlzukI6GWDRutPWo8jxksOD7nS41urSHbWiYKnN43TN5zK
BxvjfVH0+Bo3hsi+5YsCYYe6eL++bOCQY2Mrx/b2dxP78yRjwEl4RjH/Sj6U
mFu9jsH2Jh+0/y7jPItfY31KcaqA0k8p8uwzNFQfaCQo65QAd7tsaw4dKQG+
Qs354zgfrqRqTWWVJsKoSlPANsy/LGpsMUuvMzEdOVfxuch/VWToGEGAw2Ux
iYdwPnuEnJYIxOdikD/Uzog/HXLccl5K4vxvzlEQ+76UDFfVXtCmNdIhpUbe
7g/On8Z3jzc64nPxtSXPvOFVAnDJbXpBwTyPH3V79V1IhsyDGbaBvxKA4VLu
k9cYz3t/qQmC7BGvYqvJuoF8aGaofr4J6/zHqz3xl3owEixIas6azgbrhjX5
n1gHZqPXL79QQ1BId2BM4pN82FjdvbUU6/Db16p1KScMHY0fu/c1vgI6Q8+c
UsQ66Ift2HwwJxLxEgb3GVqXAHfC5+R8rMPkE2vWHJUYFMSo4nca8+/o3kW5
h/lVX/z64vIrFvW3qezLKiUA866NBXQ/8xniud67xKF6UfDcEpwObIqrzi1Y
h968fQIBfPHI8KEEycQqHX7+utpUi/F7v6QPdT2MR2YK1LTPeL+0N8pDlrgO
XL390TPmVCaiFo9pJvQmQKPtcj4btqc4ib2wXctADpOmRxsY8+HSOv+FI/he
UzU8UvzhTSY6sL60T2OWAl2C/MsqWB+96hfO98LJiGus8uDhB3kQGlJ8P3+e
hrzNezk2GGSjPpmVzoagcggmBhOPfsf3Qum3Aj2ZHFTf5d12ZaYIJD4VEjWx
PjcZP246TshFAzcLZ3XxOU7eWmxRhnk41PqfJnrnIa5Djb7811MgyTGcUQTr
nNwY2RAmlY8eNka/1DqeBqlBsoRq7Gdy9Z9+UcECxMAk02v2KRXufgtN3oFx
wSfPr1Y0FyCWg/pRhmwJsCu67usefO68vu1vzLxUgDZNjf0IK4iHXR1mB+9i
/OGToqu2oVloeuc1AZHcXFh6nDrThnkyjyWeiebORtf8DP8+aCaDp9c5f3/s
z4ei7QoBllRUx14YZqWbCxwSmQc2YP+1W9PW19jmotSz2hXKd0shK5rgr4h1
cHrYa82Rk4+WX+lbEw8Uwkd35o1m0zQ0Z9gwq2ZZiK7etyvnfkKGKKpseBS+
XwqdcmOe3ixC7luEDPp+J4HOhNSyMeaf25poNXOqGP348+x0cDAJQr0yj7zB
9h8aC9aZXi5B6hs2LDzbQoIQfq+pOVx/NMwbb/ZIlaL7Y9PO7/rjYEWwPS0B
23d7eO0KmCxHTQfTVoSc4qDc0vcKE67nBRpUHtXePHSIwydxxwcq1CzomVdg
eybOq27p2wpRu5/z7waFTLCtrvEh4Hzms1w4IDdShDokTKz0L1PB/O8ttm4c
X7JNVuiDxlJ0YsP8yTelRaCfpcvJPE5DRRJESSaHCvTwdaBCx/082Gq5/QM3
xgfeazI4J1WigAsXNB7IZEK5oWUCzyQNXT7UoHXQsArldjKMVkwkQMckbQMR
49smT7H8GqpC8zVrghMHCCDlVW6QgHkufjIoe59bjbbr8Sz5xaRA4w3jiXej
OK/cwi4zytYgdoPOVv3bMXBLVjEnHuOfRvWSklRrkVO5Ob+aSjQMhK7PGRyi
oS1sNq1pPUXoyU/vaZchCujUjr9oxPq8J2lx6maWIBs+T0OiFQlcOPS2lWCd
GTL3M/u9LkMOtD7TK3+pkJD1/uTINxo6ulH1ymOpSpTvnWWib18Ao03tWodH
sG5+1HsK7VVIYr+76dccKhRE6z18P0xDAu9yOVrGqtG3wVff+cxI0NnjMl+B
7UVNHWPbk2rQE6PTP4r2xcEepczcmxj/O3zgKBP2/9kZw/thngToKR46G/sV
97GVX6WLdt5H4uauh4QsEqDwd8gp3i80NM/5YFt62n3EzR/MmfUlEp6/8eA9
Poj71V1hjIxz9xHRxGi0ITACjkow1ZsM4Hun9eOc+HQI5D5mlO8fyoC6bzv2
/8V1Q4H/Ef92pjDoEkkJbzAkw62QCyWnMD6wpwzCpsIhjW/y5UsSBaQ+X7/o
j+tz1yI3Z3JNJGgyxSZ+kyJBuQjxRyuub2T35cHeV1GgkjocrsaVBDc/KzNm
4nrVwTdyu148BnjybTkTMP/7La/j5jCPomfzob+scdC7dWGChPlnHjY4i2M8
xaqs89hUHBzITfciY/7Ztn5vO8xfJDZ7W847HqR1D1//aHIddYkUaDxYw/pk
HESMuB8+N9ZcGkOhoPaJCYcNmIcYx104fiAOejSiOHJ1Y1DTrS+PtmH79H1X
15XlBUKHrP9EumsmXGxd5mXE/N2y7mcZyQGgLhv3o+8YBZxOlbGzYh1yHcmZ
o5uCICRVgmCmTIFfFTaFPzG/AZfyiRaZYKj3vlQoyEYAPqk30nfwfrV/kmkS
60LgPdfA14HpFKiqPbXZG+PkgJbNTYqhMLhnwKke83Mw3Rp6i3keEiYZswvD
wCqr//4JzL/csvPoU4xLC6mtfGgPh3nPpxO/WXEft9VnhybmEVppfHmOFo7X
67959WgMIgv8LbqO9zWen/WuhxIGj+X7fsvUZyKXmtbMB9j/n+kXvCJdg6Ho
duqb2Q8xaF5TViYL23/zZyi1PBQKkxcUxrYtZ8JxKybyI2y/PLSnWtcwBo4a
FTy6S6BAwk+jJyexPyaeu4fszeOAIX1kQTmbAhXE+4q8GKccKi296BgP506s
nNyWSADRYywtOfR+OMjgiubOBGjNcnicbUeALoLPrSSMW8z7G86sJcDnv2Xt
8phfnZmj+zG+N9s6EnayySSB/bS62zSFAiG7LhyMwniAy9OOoyrJUJeffYeQ
QADpLfN3uDCPtW/VwcyWZKjxe5V9ITMG6U9GFxzH+kiJRTrM9SWBS0rv2Wve
WchR4cxjV+wn8xneEz/kiWD6Zrd1XWEsOuwb61WHeaKmZHf7xyRD7DpC87Wd
ZAiWWlongu3nuXZLcGclg2S5RsVvs2yQPi59eBL3Oc59lKU6LQJM6nw5zGWf
DXyVJ12TMd6iyt+fnUsEp9ibE9/JRJjsGUlVxXp+XKicHiKRIJC5wIN0hQj9
H2SsBTEuYphx7OifVBAiThVbY37D6woXR/C9vN02Zv/9gnSw0wUPD7tssDVk
q6D3jef23JFZWp8J1r6J41swP7MTQUgA+zkwr3P+q1YmzhNPE5XKWBR3rY3m
ivkvjCmMsHSnw4ZELmuF62TkFLZPPwT7KXs1Waa3KxUm1+T5HyXFISFayWNB
rMMlP17hZqtYoJ4uTjJ7geedkpcPszF/v91g3uRMDLTee2Z5nJMK8Mmx1wbH
hWdx8f2mwjhgOistzc5DhYPO3QzyGLf1ZH0mmxUPKku6LjVBJHj2aGgzfc61
mjbMKtNNgFE7sekZXA9ryhZPSmNcsK7woaluIpCY2ia+cVBhf83jqEHsp7/r
T7PRu0mQZwDTtTuokHr9TXwhxjvC3z27cDMZ1PambzmJ+UPsVUUL8H4Frrjl
N1OSwbTcMUWEFIfaS9a58uJ8CIofZjoSnwR6QoO3jrBRUFXjddYu7GdZKf9n
l5YE4HvMlS+7Ox6tu+R70gfb57tIz40EB6CrvFNGbWoUeO+3a/s6zO/kMd9+
oCwJ8f4Jak09QIUYjcufkrA/UmXfnMNMU5DZxfvEdYJUUFYQyTXBuOumjN1n
/xLQNzUDB0UHEnwSid6oiHmUrX3DP84T0TYj2+HT+SSo3c/0dQ3r/GVmNnMj
ayrS1ryzVQDzK38V2Uefs+La7F+olaehM3qOd88LUOGA7C4/bYzX1O+zjTPJ
QGlCPtd22pPg5xtRJUHM86n2+HJjTiYKX+Pe9f5uPAp/qxAogtd9vhb4d118
BloTztHwGyYjU632OSHs5/GPohfiYnOROofv9qFnceh2iv0vCuZfET3Edtuw
GG2f4bgytZcM8LhwM8L3Y/0+SYeb+0uR9qt45fBACjBSf6uP4f5HVex5mrJT
OfrLIvhs93kK7AhTUviA+6VTM6JhtbkVqKFka1zqtxQQMLz1NhXPWftvnC8P
16pEgjz+R5hicd244uayC9uPM74q1D5ShaZ1bRR9/SjA9ZG72XOMhop7ubUu
G1ejWI4vDL3GeF40PcM2ge/ZFx93+rGr16BHVyN6k0ZSQN+OP08J36dMjL7D
VaE1SHzmeUns0zh0ep1QTCDGF20PityKr0Zjw6zfj+lmIiapZ1puGL9feNlk
j2M1snjk8mKuJBo9nV8oisR9yJPD99WKbxciicAXbEfN0+EdiwlbNe6XBqM8
rlU+LkA2S4edPndkguncUkwtxnUny4TG8ouQT9zHQJXQTLCrY/FVxn2XwY6D
rFkHStB6C6XKsweSgHBIrXsN4yaP8uPs1ErRKd67Pku1SeCprMlNwzr36wXf
7v9chlKPW20PfZEJS98e/rDBOm/SKNH1t6pAJ35+Ceq7lwlNdUG34rFuzFtq
wjP2VKK+hdO1lfuSQDvtnA0rfZ4dmLM2UqtEE/daSiStotHEitrJIIwzzB59
/cq+AgUeFdq2VJmKmtOKN1tiXDU89j3NtRT5JlmJ7ZSMQLRDDy+8wH6yirwr
f34rAz3+o/7b4zIJhvkUdvHgfDM9wilrO5OGJk2erf6aSQP2fKPVMXy+hkr4
SdzbMlHbFlfGoOdpUMurM+1Bn+vTrhB8W7PQtqodJbF4vmyROP6uDvPU8l5J
ivcjo6dFPT6+jxJAch9112WMc250/8PuSEHvXw5quU6ngczWwR1yOG9JUw/Z
ym5no85FnuzF1jSId7/vlYPzNiqFhcfuHBXd4xpwDcfzMmUic7gX2y9YDh5q
c6MiAr/rtNxSONJn3E51w/50Vb15+cQzG2ndFREc8SAibjn10nP0Oumo5/qK
i4xkA63DecTDUMWNvw62+Bz5dxnbPD5BQjIPosQ1mwgguxO1n6XPX5uuzeZ7
ZaJfOy6d2cOSCp7ii9mP6M8P2diirruQkdptG+75D7judTgFS2Kc164698tN
CjqQPDElLBQP95ez+3bg/S7oe1hoimajvzPCPEme8RC6zD9ViO1Pe2pJTXBR
kWJW7UQUUypUHAulFeP9Go8/dK1RzUH7L9uVSr4nwTqvfs/feK5RD1PzZtDK
RXqjgQ+6BOPhs9Iqdyu2F6i/ueHCg1x05MX0uw2OYSiAzyKTA+93G8cUn8TT
HKQ54z+wpSYF5Zta1yBsb1q9RUvuXR6SDDCqU70Ygp7yxy2aY9zje4XcVHMO
is5z27U2nAzsDzd+sMb4MXaJL0tb8lB7c7RW1CYSaDfT7k3juazOmdbD2JSP
aj/VWSQKECDJJVJhJ8a/lKw4PqYVINbfzw6+VIiCytB9L/wwbp/rIbB9uBCd
eXr10eJaPLRUX3BTxXOc+eG3w0suxYhxmf+5NgcJ2OLn+On5mWxrIXmVtxQp
aqovWO0kQMaSdzq9n7caWBf16UwZymefE3xwNAqOSzKMD2Kc87E+ty9nGVKv
fLQq75mAOovQw0iML0uP3CdYl6DltJV+s8B4pPA3+MZhfK673bZuCJssRt3q
IfpvPILQ3fbuDHs8xzH8r39eBvfO6Frrg1hi3Pza3//Evf8FD3SwPWr3/hR8
Zq0K+/sP/P/89+N/4zH/0/4o7A44MPRP+3v/wm++UkLKhWvgF/BUb+of+FRC
DlluQxzoKz6qWVv7TzziR+zGbnwfNrHdr876Bz4/x+72AvOIK978P3gelDLc
cUm0B8Mh3rjF/4v9/oc+4v8FH77a76RrrQKBoiMN/zc6TP2Lvf+/8DsqSt0+
mOgFNnrcqh//gVc+NmsluiRAbnTM5ZJ/7NdNpflU3v0YeJJ+et+2f9jrp23b
r27tDoPNPAq0f+C1/0sHg/+f6+DwLzpU/IsO7v9Ndfh/zYf/rjrY/4sO5f+i
g+t/Ux3+X/Ph+v9HHbo+DcofP+sERk+CDTWxP24npHTnMZ5Wfe7Hvvc3QSDV
S0pN0Ai2vHwCXzB+SeaN2uWRW/CQSTvrKL4vJE7qffqEcXd0uVUQ+/0f6ww+
0vyf/i/0H66h41vd25c1sA5PfkmufcD4n19HBhN+eEOUvnyRPOaXvJce1Ivx
Ddo3t1Wt+gItrKzvk6o3vC2TO5CPcXKeZRPf22DgFWKRyNJNAo9bd+5N4fnI
Mjz+QezZZHi/oWZ/Zloi+PLoWz3Cc9wtzmvHv2qkwUYNXl/dtuuwEtRt8Rfj
TJtnXfrVqMBuN+uXe9EddD6RG+nztZboPb/FhDD4+jPP8KfuBXi9clHgKl7X
x7YuO2I1EkJZJ1bTuazAcpsg5RjGz3seyDY5EgNyoiejDvkYg9TbmlN8GD96
1viC5YOY/62DG0FHkB6XpvlO1YebYmGTwVnfBl1tUDGsENyE8RuJG2Rto+Og
guHvdzfML3ii9fokjq9gJWOBSngioFbWmgtGwdDQ05bMhXHHNi3v/moy/Iky
yk4qo4BVx2Ux+u8s2iOsvuvFS+H8ZvIzni3ZcCWRhYuE+3PF/a/uGlhWAvuG
WsmkwXuwsP3jz27cV/t8MRQtN6+G0KOBMifJdyGdrUvJaIKGHLq7HT0aY0Gq
WOFwYYI9kPg4K5fxuql2V+aejMQB1ft15EqRM2h3BTX1YTzJvYtZ/0AC+Bcq
clCsLgPLho9BlRiv6lyZ6MH5+h86NPptMKPnbe+7m6xG5QngIiYsbpZgBg/v
zd4mY3wD+zHhjsVEKN66e3cK5u85jGJsMO70tsXtDycR1F6Lb22aToDiiEeb
THEc5bO4HXWncsAt/ssmH8syuDB6v/AR/blopbRy7ftKcGXlzBo6WQofUfe7
nAEa+tt11urC9xooDXvwYJoQDc63Youa8Lwml3QhIqyzFtp1JNXX3Q6DL6oj
+6hfaUjn6exCr1EUnHjITuN19QDJmc69Ijhehzf6DLRjPJm1aX5B5Ab8fX2Q
fRfGkxpO3Fy5FAOTvJ6Sfe9soeWI0SA3xo/9Sz54EnafNFeMBaPVbPkpF2u4
bPTxKwvGiZfWNBgfxYHMC4fBFsyfPaX8pxPr4FAUIHU9Kgn4uiVmTTakw/kc
A1FN3OdHqKxzntmXDRaxJFPqy1o4OEAd4unH51dHkU/4UhlkL7e69LZXg6pN
wUmGDzQUO9nBUhxaCd6viWgtMAlYSjcECuF57dXttL9fmCuhQ+LOhxyzOGCP
PBv9BufJ5vzIjGz/YNg4FKv4NMQThok9Fc7YT8VtUnXXj4ZCWvwh3+tHb0Fv
iEORKcZXP1+K+4PPUegT/7uzOB/s36z22GC8pLPzBUNi2P/W4ebcLWYHjMtn
8KMy1XAI+3SP7TObK/hLUJwNMZ5eetqjVTcSphz2T+pi/tWjp+f30OtPQjaz
PncC7NVn6suk5sJ1gqetHe7zk/0/MlRNk2Eju29+0OcGcKtce3jyOQ0tERk0
ZC2K4InLxmjFC5WQtGH1s9oQDRWoqjrRMkvA64qH+1/PZNisFKl/Bfft19SZ
TxzKKQVaWeixb7YJYKK4GEiff//Db15/5VtuOJ587nIC/6y3O/8FT5bcL7Er
KwIGqnu6zv4Df/g++Iy6VRzs3ixYNv+Pel60oea2DDUNFp2E2Jj+/Cd+Wu6k
UUg8EWLd3uvm/AP3tX4Y+6ImE77Xb/iuv/qfONdNDUk1AglkWIMZr/3Dfuv/
8lPgv/i541/8F/4vONeOxpEqfG53tZAPu2CcvNvjMT3Pzy7Pfb4achUGyoZy
XHBem33MV2XCuBCv+cvjxc4Q9SZny8z2cNCaZuo9h3GO2dG33Cnu0Kbl1xct
mAS7xaZ3m2MdXuWsL0NaN6E99GbqvoxUKMweOSGE/Wd8quRve8QHgks+z07c
TIUji9Vt9OdpvXW+NS8f+YGY08Ebjsey4PI3kYtz+FxIy7ypc6IFQEK5PY0x
kgBmxjxrvth+77bW+BurQXBCJMGeBftZCUM7MvG6/Po3UpyDQ6COtBr9UyEW
ujm+20Rj/CwR4hrrY0HHVX7GpyEWvHNWr7BhvKWcf3rGxQNY/Ir+PMRxZNwr
bjOAccN14xO3um+A7GUXGOmMgyiBpUsvMf6ZOy/LI9QbTPvQlSCuSOAo/LFb
GOvQYvBN+LjuXVB4azuzOSoZYp9xn1rEfoYX8hRb+gbC7oEvv4wr04FwSy3H
Acc3e2pH9IHEUDDMUH3zwi0d+n2eHdLBeKebPZXqGwWOUkG1L1+R4ZXpno52
fK/VH0NSB6Kwfx7zZ9McSfCY22SF/vvFTvGQU0t/48GzZc1EC/tp3oB8KXjd
l9peRGfNRFgztY6QxTgLNbadnj/zFlyP7fA8RjTw+WVzPB66JjrBE+MKraa1
rrpOwPLxmMD1xHhYP/zaAfB+OVeu+JOt3CHV3CXq+bd4oHFnS5Vh/PCCe5HD
kRtw0XutfXNnFJQX5W/gwTq4mBsxTAzdgvp17ySkOAlQub95SxvmHxN49bis
5i7Ya2l+YI3OhEvJr33o7yPp/anaV0oOgLiyw6V5Zplgq00ToD+Hr3QSczsd
GAJFU4YrLhMUYCg8wHEX63Drm5Zb0KkIKE6PsLdjT4N9l6JOeWH7EEHlgYNF
UeDxZuybJfbTyGdv9Cxe9/3TKxWKuK8y/zwypoPxbdXREj0Yb9w6+LiZPQ5I
3yyMklUToJ7KbV+J8Z/nE7aW27rBzETm3E1SAnxm1yen4P1eZpl5FYbrOPt5
XYU0lkRwHmDIvY3xMKdNkzdXvABNPTo9nx4Dls565TMYv336x6lRhzuw486S
dbILEU7+Tue9ifl3TjJTVMcCIJL16qs6RTKQeT93heE811uWzZdaC4GXcrNT
azvJ8CXa/Rb9eTth1EN7uj0SRuwfXyxfT4XM1i+MxN80dCZhPvaIFq7vsWV7
zjSmA/MRJbsGbC/EkW8n2hsPZct7ar4z43tYk03MDK+bt3sHH5E/ETjO15u/
xng+46nxfRjvbE8e4jFKhlrrWQ7wSIQB9YXPTVjPPZraZkIJXiDwQC2nEd/n
37X7irTxvrbX/gijsfsDmSeh2zA3CQ45Mltvx3j3zLsN/DOBwFu9NmCaHwdH
vhANQjGu5hoqWe4eCoNS7zhMzFNBiU+Y4THm/6PQqyG5KwZs/hh4WuZQYKf4
vSZEf07lpBItfS4Bel3vWv1wo4B1pBsfDe/31VeiYM7+FKjVeVW+Ss6BcK1D
Xi74vhCL0haVYUyFA+zTjK1nsqCnf1Q8DNuzmcr31Pqmw43OlXx7ahKkPdO5
KoH1KTHeul4iNBOCG8e8dmL8qqHW/Uq8blGktN3wWQooJx7q/q2fDD+SA0si
MM9dGUO5L5vvwfxHbysknQK01B0S7fTfy44b9Gh6B4GsdX2HOxsBYjqphCCM
r/26t1SqEg4SV3Zxrcf581Z6jsqCdahbVVBJ/xANc9FTpTLnMsDC1yqa/p6G
NuNyf7N0IljB4179Sio8YhCc8/tFQ4/SmqQ6ThFAK941qMiNCmZaJP1lvN9R
lovuo7vSwdXBN4JxXT7Y9/xupizg87Jl6le+PRlC/Js/PvSiAPdXzYdM2F5B
8Jx95DgFDoh9mhdmJkDGG+L675g/+OqTLX7SVLDePnGbyESA44uhPlIYb1of
oWLAlgP5ZQH3jQcI8Ka0a9EP8/h/KvxbLRUCU2bD4xMNRAidOECjvz+mix48
u/AxGnxuvVOfWJ8KJZRkuds4vhFZbcaniAnQIKErdZs7GQ7v3yD3DeNdDHIh
/L3JkG8dSvt2nQxsYd3iE1hn1vPN2cCWDjs7vx5UO50HR5UEVCV+4nhlMUVv
3U4BLkNlz7rRXHiW+iX4xzwNpXyo3WuZmwM1l/rV7/4qhKnjJtdezNBQaMwD
+TvqBVB85InWSDsVoo54bynE974Yy6sQk4wiEPesZTq3QoLZw+sKT8/h/sEv
SEwopAQCbcefzf0mQaqqyA4qtq9W/lHMT6wAz0KFY0NKabBuhnm8H/dXDM8f
bI+axvHtv6bR8Tcd8lYHGzbhfY2K8zLvxniD8lsOCnMmPL2oYfkGxzeTX0zd
+Eos5Nyixt1QIILMHUot/XzVpKcnlbxIgK5viW/XiVLBTjHg2wjW3yu/wG37
fiJMqd60GcgpBK4GO1M3vF/Pt/UtQxszwDbpwSz5XCGk/tpcV4j9b1tMeuQQ
SgEdHgOe70ulECvR8lMUzwvu2aoJNlI5sFmwhdDVmAdTF15FROK+aK6PR8Xw
VS507tWei/qbAXPrzUkbsc5D3fo2Mkb5MCHdF5K8lgG/3Os+/cbryntb/LAb
ywYGA5mdD1iyQNmOSyIfzyk1W9tfxk57Q/eGnTN7rmSB0maDhFW8X12ywlrH
tUBY+1BkFrSLDE4hvz/G0+/xhIP77rmEwd/tPr0PFknwYFUy8gXW4dSw1c7u
gChoTNc5NEjNgf4/oR8jsQ5L46zyoJ0A1ysi31r5FUPQwxbeAbzf05qhok3W
KdBNtnQRVi6G1k/B593m6O8jqTTFcqUBx5VVWS6eCji4ciiehvtepZQtKxLr
yPDevanL9EIBuNeeFn2A7YtfnhbdQ6XASX/p51ICZPjOOGy0Ded5nZa7R8pk
Ngy/y2p6xU+Gop9Lg+fxfl8VzOw9/z4fZk1dtDhCyfCsblrnLebhnqeNyudH
we7+u8cSh8hgcwGNNuJ68uD6PFtkQzywuE+8T1SgQL1P3g76fLpQ+rwTziRD
tnl62oAHCULNTo5UYX0eaGcdas4iQRw7dG/bXASbbyo5d2F+wV/ntGi3yXA6
RpjPqqAY+iori1/Q8Pmy9An40kSFM8vnn2x9XQb7mrT6OHF+jp1ZZRHqygfT
ls99P6QqocSw6UfuCL43X3AWBp8ohl1P3wb67s0H4vHfKeuwPi1CYoQjWqWg
pi8/zXiYAh//jHMv4Pwx+PBgzzWjcrAU67q+JEuBhfLmTmZs/y73i6+MaQVc
r73DajlIgS/Nc5VaeF6ri63i2b8xDmiivVrcOdlQ6rHxWSw+1zE/S2LEN8ZD
cP1uzY26ZLBtfDJVi3U4/fbrjt2UOOB541F+wJQMVYZzy00Yb5folxH2oKCq
vosKteEJoPzitwn9d58UshGfoHw+urk78oRQZzyI8I38McZxcXkY1P6sKx5C
7myyzKrMhqGT67l1sD1fvkjzUc8EGK/Uu/yYlAfD3XMFZdj+QP0N46oi3Bdt
az+zOacYTqqnGkTQf18bzfqk6Z0ESinyR3eWF4Exi+weRZz/J8STrPOeJIMy
GjnrpFgAtdMT9b9wvT2UOtA265ACx5V7Cq4Z5ALUOPnOYP4/oa7vbK0IkJw2
e5lqQobllVsLFdifpAurRxp6gtEgKTLqznACaPZbbBbF90LJbrGGA8JxsLNK
uOeSMAWCI9KOXsU6lPsWBQYtRkFJ5Z7N4+NUYBaUiFzF5+KMnrut9Tk8bwYY
xIz7U+HxlURVXszfujCR278zDu6JnVPX2UcGarwd3wTmYb1eKBHyMgp4V590
PQwkA/dWKQ/6+8zlShyDKp0EUO9mSy7uTIMbm70zmjH+Zv3q+xZHIhxgNFjm
0kmC6swThM34nIoHqR1OZ8L5LPSw04qVCj+i6zSP4nXZY18eauONhifco57K
a2Rg4azoLcA8QVVHezo14kHvTkqwAmsOeLHNicRh/3/k/inWnIiBGenXjE/u
5ABnU2yTP/3989GZmwHlROgJcgkWVkuCysTI3/T34c30vPSm95OgoPTueEV+
CpCY1eWD8XmpMmT6pfAoAZJLBMXGthZBN5P66hqOVzyLwJE3uN6qvrvUOumX
Czd5n5S+xuc67WyAm6RIImgECRfr7y+BxOtaRRI47uMD1FS/3fFw4sFYvXp7
CXyfPbphGNfJXicv/55IEmjrX1VDeUTgGr/ntBWvS5LVJnoeTIV3kreLPz8j
wgNeQbYpvN8TZ0xrtUuSgOm5TRrDsUL4vFHY8grOky0605eOXImHkvR91km6
JbBi//u2Fl6Xpnn5dQVvMgy0/pVrli2A9OH5dH5chwdZ1N42DiSA/EUZaef6
Auj5euUcB8aLisWuJt9NBbV6Z1nl/iSY9Rd3isH+1OxuOFg3mwr1WntEfMix
0KIq9+Ag1m3patufedUUaBCxMteQz4aiD7ML9Pcf2NrEN5pxJcJytHhFUkM+
+Ei1yrdifqOxLEbZhBQodr1T/1qcDKeKNv+axvEtOeEbXrQ/CSbGaB3ncP48
+qF4VAzv145x9mq3SBoYrKrFb6+JhTsvo4VF6X172CndkzZpIP2kJyfoZywQ
a6wEtmD8MH/hVMq1WODd2yWn+SYbdBjzpP0w/0/q1h0i/THAvDFpYW2ICqpf
bUSHsZ/jT56PatVHwZQrn1GBZQ583N/xsBbjHy7PKVzfiu/NK1EcW4ZxPbEW
4VLH/phFrDYePUsAx+vz6vd1CDCeXV71BOtTfoJKYj+TBKL3KUonQrLgfGwP
CqC/D0xVPlPtT4CUj7lHzsskgUZa42uE/ezzsPvCvpwEz9nXOJRwfzi/689Q
Bsa/XHazHSMkQPG0nkr3UDbsdFrftQX7vyX7o/DGy4kwdOJ32MHvOSCs+1O8
EucbZ7CjYOpWIsyLMKSRuQgQyH6Ijf4+yZuP3AEhW5Jhv7zUzXnBZBASffE2
GPPH7vrQ802JCFsufd06y0WE58WsTNewfb5kpag4NRleLGW93JJFhKyARpMO
jA+6n4lWO5QE+WIPNtzYUQhHfvLfjcP5Rp6RvPTePhnesdNeajmXgu/EWb5i
3M/kNyf1nWEkwbF925e2yxOhcM/tvpOY552SmOhQczIw1+/1I+USgXlLXegz
jN8pmpz7cowECsZtw6tquB9pNdl4DOOGG0ocFwNSwPVR+1JLOxHYd1TvyMR4
i0Id50ucb7c5ii3XrIrB8BTXNROc59nv3Y5rFBBAxkZ6v8XpQjh3RG1/Nz6n
BXeNv0s8JcGKiUfurcMJkKAOqwJYh+KOgdusqSmgeIGl+nAbAaIk+gTb6e+P
1Xvnu46ToD9Sy+CJQBzU7hqWsMT24LqLnCpAAFL/R73X3nFQ9C3oxEeMd5xR
YNU7QwQTjbhDw+K5wPptW1QVrs+Kmp/yq6xJ8OGz4NxFfF/Pyhj4s9DjuPH4
xNJR3L9qv9BnUo+DKzSLI6cxT4qxa23lfgIoOMuQzf3joLM2j/Udxo8Ndgsn
TZLgBu/epsWzcbD6dcclE4yrfJdJOrsrBdZFf3DNz4sDtwcZVoy4Tw7lM+7I
LUgBi+1ZDF+7KTCmpZ7Nitf9wHpwSfsWCS46TJ7oXs6BJh8Zv2TsJzllZ2x2
RCyoXHdVMHqaA5KtuUQtnP+8mwZ5c+6lAJVD8P20HgUOOup9O0evw/nq3DbR
RJBoYmmQp1Fg4/jjxxnY/lP/YRrDCxJwkld3GkWlwd+XJrNuOP8/PKt13n47
FRR5Nihc3JkM6nHKW+l1NUc/2XhmkACn1YnThIEcCJvwS6R/R5AYefXW7Vki
cFas63Saz4bNgR6aCzjPfcNK0tYLEOHJydu8GXa5wMx7oTIO2+8rZbm/Hs97
pr2PXsXvz4Pj15Tl03CdETHj1KzrTAWbvERtJj4CqLCx6vDjdcPMfQNoOmkg
W2Cs57OHBGwK1ZqZ2E/lP5y9r4+nQmv1NzGxtRIQ8fgYvR/ns5nC3NM7P1Mh
7owXc6lxAdj/ebMyhvPqja+JiXkarofmM8S2PWXQcT54lhn3S10JxVqshzNA
h8HS+YNcOZyIMK9wxn1Oq9BOdoG6NPjRFOyooUACmkbePXp9GGqIfLndPh0G
P54SzrpAwnNTdsQ5jAeeNZd5tSkDNHxkozfeKoLjoQWDTfi+WN0mwm45lgGR
o8HzuyXKwMzyg88pPI+kCX2bLHDLAA+RAGW+yUIoHJDaIojPhXgP+dPn7WTQ
CXpygvi2CD785D5agfd1vOjAtudV6bA9ep+xtnQyNMwx29DfF+09c9rESi4D
vM8z2I32xYGq2/YRev238ND6kmGRBX2cQ1tH3bLhcaSq8zusv93iiIWdBa7X
74vURWsKgIFaoHwKr1s4N3A7hJoFva+0yK/xvLtjfGcK/bnr55OcJ7xwnye4
stns7zQFvFWH5c0xT20/2KdnpANBYfLIq+9xwDB9LbQMr5vG0W+GFrLAImBH
p+ameNi4TpI8iPUJFW+YatmfDKdED7wy58kBrhe13j8wvyuXncxv3M9Ju/LQ
bhzJhXXIM5OMca9Z/YhZfE7VbDabXp3LBWnq9q/78bqfPu9UdhBOhjOlXo6e
LtngefhT8hzOZ4cdHbq+bmS4ybRpT5sxAQzvF4fk0d+3qQgcJF2kQJNtUvdF
AzLIZUp/2YX52xSv3aoOJkOHtra8IDkZdrV4dI9j+6XJLz4CIxQYSWVgX7ia
Ak+WPFjY6e8XLSv6T+ukAOFRqU8hXy7siHWe4ME87h+sStgqUqBnhS105nUe
NOosc3/E+UybObNeaIEM4df9z1NlSCBwpoaRfq7NovN6CtZnw5qxU1qJEwH4
7h5LfYH9Jz4ssulhoQBFYePHsUckYLY/2vQV41sKjc4MXc8G79JFNxVqKgz9
8rcbx+vaHBNhNYkhwt3Y4ZXXUSXQBkpMo/Tn2BM71utKkiDHN+P5IkcFTJoM
izngfJbZNSjOkkWB9upP8j9/kuDEN6E9gZhfLN/QzzIrG26FpufZ1aTCn0MD
6S8xv8VC/fnYBxR432AZ1vWXBKyZPInX6d8Zfe+6En+IChaLLzNCaKmgJ5wl
Qs8TgZRfPxjxnFV0UvpFhGEpPLPgVa7A56ss/a1lTVUaVAjtenk8uRgKGRa3
8OFz4e9pJPpcIht2LVnxItsEWPO49iwI6xPy6HVksBEV7lEVNtg3E+HK5sfV
zXR+Ipnz8PFs4K85IvhYOR5czi7czMH2nnNs0XvvUyHwfZB50Od4OH7e6Wcp
9nPHd6vI6zsy4Lh3v2zUj1yYdtYpoz83kL7I+fZvTAaMu3vYJDpng5vQq7Oa
9HqlZO77XCwXBBZPHx70iQeC06vP9P4wWufJ+/rIHEhq/ixSMR0PHz5mbNuL
+e99se3bMJ4DvudlGF8ExUPffI/LL2zvo+wwcmojFXQ5B74I7E+AmTcSkfT8
WXzT+zulzxFq31R3cK3kgqjNmJIdXc+RtHjSVDLkewpKzpHzYH34jgRBnOet
Zg+K69hMkOTHF+wTI9mQVGVd4IDP0TuyRcGISyZIXLW7oGmYDn+9WpUR5j9o
LX344aNMmKh/m7ebhQCrQZJGJ+jvvW8djPEq0UNjtMOuhqk54LJdzcWCnocF
M+eGK0zQ94zP+T2Z+cC8tLzzFPb/6fpu6dc38DwfGGnnX0MCv5aendHYftcf
9sdVVVlQ4WMm3eeYBqnlC20iGP8Rt43ytv4MesoTOJsoUQzXpByVbuJ+Y1Tl
skXAsAlqOuheSQusgPnCDo1pXPcMGYV6NhjjObnqvtye9DTg1lS/9hHr0Lpz
lH0Fz7MCzSyit0rSoPKzxvgTjNdYnfMTcT6DjgY6jXzSKodCuavvynCeB51O
9iNUXUDx0Sxr/QYloIgIfh64zitl1tSdek0G0LqVtQfrOjNYGVqD/aRm/7yr
/J0Mpj3qyUcuJsA+3pc8R+nfVx5gOsEqaowWGhMtHToLIIryLeYS1j91bnuK
Luky6tMIyfuM9Re6z69B/843/Yqb7ohZFpjbTHDmxSZA/rKeYxfGbSqNx4zG
MkHDaF3KdnIC9Hj4jk1iPH/fqesn5mPQs7QtwR/nqKAv6zv9jn7uZvyZNiam
ocIb1qHn/fLgoFefqiDOz1uH11TGhJzg4Y/jjB9y8uFZXKv4MRyXknqNSQ/L
WHTzclXK/bJsSDPP10jG+7JDao0/dNJRq9eNjO9c2cBeJXC7BdtLvopn+HvN
Al2xF3b+oUwGTi2tz59xfa4cf8CWGGSNlK1UrQwoBHhTWSL9CvchtWcdcy8c
ikN5xVueNuvmgYJHbtYhzPP44h/bCet0JMqvsO96cTac1BfruYrxyOjNU1ee
xqH4iFSlE3750JCgeuQU1q0h6UYLx4VMVGru8S7nfR5QuIrjlHA+jAwRnh9K
voyeJw5PtJqSYJ1Fqyn9OwU7WZtV9w5rFHnNpzn2YjrMsNv49eF+ibpi4rkY
EI8urRgsKYSXQdBW4/xjOO4DP+CYqm8msrSsfMLNXIDr6L5EMxx3Lgav19lX
E5DgQ0F3xYsVcKw0ungS17163ZAM6VdkVKwS5zT4sBx2GqT3vftOQ+v8d+uI
KV9G0pLf3y+5pkMr6ya1Hvr30bbcN3IyrqBcQqJxiVk6GDLd1H+L8cHJmA6T
kEQkHi2WrSNZCtMzO9YdwXXsRof6I7ERMrLui+QsEi6H4xy/mK2maKh607tt
mz2T0M5R68525hJYa007sR3fszNoJC0mNBuV23PYiAoWw8MZt4jd9Oc2QXuk
xPqt0JU3devaXxLhC6vVqSSsj4j2VGf7gg3yOHnlsOxkAribjvkm0n9n2R86
0ueejLKslWT+TOfAwCjTNP09SR/b9m+307ORK7XHPnKmECQcbUq5sG5bi4Yb
VEVT0KGbXv7COH/OzsnzUeh9IChXh76lIi5N0zTlzdlQK7CgDDheP1lqt1DD
7ZGbl5Br7O8EcGrpDYzB696zfT3yVLQEvTOB9fPs8eDBdjXBB+9riZGLXUoq
C3G5nec40U6Fzrs+2ltxPhim7fJ0JAai7gc7m87l50PbSctHXzC+YLKK2+xU
5K66OHpXMB+CrBYaBvG6a6LLPvcayUiwxuRvoDkFPG+GS01ieyaF2nsn2lJQ
ZatGoUNdKuzV5GWXxvlc9+GYnM4IFX1UE9rsdoACuTdEHx7G50jAOSbBVpGA
VOt83K9dIsD58ZtD9LlvaitHrVlRDuLXX40rxfME4drPbCOsW6120cs0XQqK
Hhwaj2qkgoQTfFDAPEdUil1D5ymIVfu6ksG6PLj4l2PaGueb9NMWa0osAQXw
I1N+xjRwiB1DK/i8n/ntFn+9MgfFhZxkpBzFc+fXD5qHMf8blR8oZ5KA0O7w
H0cOp0NP+hk/+vOQ85EmF2bO5qKyq+5R7/F8LNmk/mYJr7vthIRV0LtsZNPq
4HzVoQiayD3W4ThP1qlx3rL7REWnHv+uibhXBkxzUWmncD4/JjCWCzsR0Yre
ls+XedNBSlrjRzL9O/29+x7eP5+Ldve677G8nAbrNo0mz9L59cweMw4TkSHb
W4onQzpYOwhtC8L2j2x5u+wl85D3cr7Bdc40aBp5V3ID2zPC9q2s7TloskvY
zEyuBK4f1+Rpw3kelLH06ti3XCTy/aVuxMYiULBQfjWAz13GSS+Vp+dJ6KLD
upKfs0lQp8l/kT4/Fl3z8NU7moeQnJebxSAJtrNfEirB/G9WNT5wlpIQ9Y+6
zf7GBAi6nWi+EZ87XYasa5zP81ADYUiDKpYARwKPj5FwPpgqyJm1Z+Shj38u
2O2MyYVDt54O1OM8jzJY9NXyyUdKjqd05M0o8PGq5NZSnJ9FVftaxCMpqIOF
cbGIkgBxPKwSfbh+rpdzYS2PzUeTFHg8uzsBxP4uCbFjfmU/NrObmRWo6Z2w
7gdZPMcFxHlU4n2JugZaJs5UIzN749ktYjGQ27d76MQYDT042bT2vTAbdbw+
Z+0kRoG4t45JC3hfeve6hHOouch1lUOwYysVtAXiolaxP+u7OGfHn2air3ui
+92N8sC+KGLoHs7/40z21NXZbLTSxpowEUOG1eKcrXz077XH3CQWjPKR7Dj3
ot7GLBgRV8l9SK97rJoBYd/zke6WxdAny2nA5LZ4jP68610pqfHBrQKUnp0f
F3g/GfJ0fabaMf8zZ8ZVr205yD6ta4ttaA44GPG848P2VWrPlFbz8lHU3Gl2
gUIy9FiP6UxiPwlZi3cczuYgw4WJtq7NubBMdXXOoH+PTOL3K15XiEzETbZW
fqLCzLexKE6s/6C/P7G2uwCtRPBEZvER4WfI8W5evK5acr1Vm0Ih6u14fcfz
ciq0PZqxo3+X+vmiv0HJ9jz0YaloS41iCeRqKB0cx/l8laKyfzioEO1Bjnpb
J3JhfEWJfBb3D7MHqSdfuechp4Ohm/RFSyHzSX153zfch7xkvTyeX4yMC5ru
C1kXg18s1w2dCTy37pVZn1BZiJgX9dNuyaTCnue6PWv0708VxEI6lIvQuPAl
PaElEtzprXhE/y41SbVc+KxdARpO6bDosCiEiAO3fmfiPG/bdUnw6rES9GTG
dHu6bhE4fte69gDzW2n1FU22FaB2+QD4018AH8Uymu9j+2wZic7nIWVo2dGA
1cM4H0Z33OMex/YbrD8N8SYUIaKe00xGdDIwzn8bEMU6RMUHl7/5VYR+z6f0
CF2Ph+XVTh767zvvAtnDVrWL0PzWFNZBPwr8eU84YIt1znLVBp6fZahXXzYq
QiEXWlImGX5O4rlpb3/Mh5QitOWlhiF3FBk2zWntof/OpbOJdfeuCxVILaOE
6wIz7u945gfuYp2pfUWpr54VoV5OxqdKJ+PhT9qb4iy8bufE2kTLcC36bLuP
I1UhCiTkE7yOfaWhna1bdNUbClHIvg8Xf4uR4asi6VssvgdtLxilduWSEeMx
AeUKp1wQvnNv6Q6O+59JvV45rlz0yrTyzyGdHBgfFo/PxDqTjzKM6dgXIcrc
i4gmPE/r5B1w/oF5xMSkR85EFSPFHysMr4VT8PyY3HkM22/6yzEhdbcCFXu/
OaI0nAZR58OaaNh/OT7it8b6YqT+DMI7HyRBnq3lKW1sL2TDezuIsxLFSa+z
kXBJhDALHto5HBe7V2XH90YUo733Iy6mDJChlJbwqhzX1Y0+LOS7FiUooEcn
gSGdCjX911nt8Hk3fBozOnStBOUFr4lxVhFBuWfrvkWsZ2yU3vdQsUrk7a6m
xROXBAqfWHJ+YH9evM+6zJdSgpIPhJ8mKpKgJEl8L70uGX5sCxVNrESxba7X
zzYTYIzPXcAT5+3G4JQ3EaJl6FgM957wAwXgvUs+nYrz5BXxueuKVzni8r5D
7OsphMIohn2bcZ35IJlvIB1dinzfnru3/y0RmvSJc9PYf/9LsMHhfiUSbfr4
JT6PALp3H92UwvxzYk/J842lqNp6ao/dUyKAX0BAC7Y39Dr4OOt0FfqRU3u5
9yABfgZssf09Qe/H7hh1VFWgrC0zf6zO4/taN/vserzuDYUvdyZ0K1GCyzr+
/XG50KXlHrA8SkOW4tw2jdfKUM96fgnWpHhQstCs18b7/atkbKNtXYXS/W6c
jBRJhpB5c9JOnJ+blIwsY5LKkHOIivNaYRwg5rS+M9iejfdZTOXLKnTwnJNm
iE4s9Ma9rfyB/ZE06JNkZa9ChBP13/g6yNCYqb0gP47r2Mq64QvXq9Bd4ZV7
iZfSQW7j21cRGH8xSnU5f7sClfX4icWfioMglU/FP3Ecs2ac2blFqlFnvflj
xq2xsPfC+UBRzD+3VK3MbVyAmLuDPLIFqLDvOd8SK87Dz68Urs5NVqHdo1+c
gg2TYUip6HYv5je9+P62nGQ1EpNwt6/7Eg971Mr4H2OcSNVcqQmuRkltIsGX
IpMg65jOuztYt78a+SVnnlWjjHrRpsTTBGgql9G6inUbWRDR2qxSg7zczc0j
RlPgbfq+ZI0R3F85PvEyi69BD6MoKqUrSbC2W/HJy2Fcf7IDJbQnapAS2nrA
xSEO3k7YCiVhvPfS2sENO2uRzbDYm3UB0bBPnRalifG+Wtb9Fs0YP+2i6tQQ
BULHqr6H4fO7X3ij9P0zwfDtM6Fc9mQW7Ghx2NaI7+VgFQaN+xbBcBbJhSZa
UIDJ17P9He4HRPc26kfkBkG++KXa6a9kUEwMWBbG9lkG3+syT1ShDX/rnz58
FYXkh1yfWuJ82yNMknmaVobE0tmLbqZFoCMCd3vzcXwjEq5pMqmFQIVOUmLO
ZQo0Bg2+pr+/dEvomiPvdAh8WRSoOfE3E+6pqfnVY34p+SdSR7NDgbdxYb/u
WwKAPxe7Eu6Hv20UTDrLEQadKE3x4PdkKJQNn4vBeMOVDjnpmDAo0qQ5PP+Y
DBYPdCIiMc7Goht+jiscvPODbpYlpEKKcUoeGfcVf4tJv7J6wqE3lL+tA+/r
kSdPD/3vGrGxHnV9LVWBOswCeY1EYhFL/KH3JfjeMRfZYZPaEggeUupPRdvI
kHrw0oQc9lO+76rDVnIIZKal5LfZZ8Fb7RjpXIwH5CrKCnwNguDAI+VHFTOB
43AdN/2773qiXzsxKhh2LtcWNutRQJz/dv1nvO5h6fXnWD9Hwd+WUzWRkRRQ
71dfuoTxHXM7eesiIoAh+o/9NRyXDy6X2kkYp9FYA1jdI0Fr5iZvANaTXaHk
TiTG7RNEDzVnhcAPquSHHGMKyHYfl+uk/32qsoMHh9mjQYu/I/ZCFI6v/e8p
C4zzyxVJX5UPhfPNm/RMTClwxXl1spXOo+KsyiscC4K/swktyRQo014xk6f3
t/Z62qf4oyDt87MXjDheV5mEXLzxflVOfbqd0hUFjLulGAVwvDxJrgK/8H7v
tK5z/8odBq8+e9ca8KSCv+gLlWcYDw3jMbdWj4W/5X2vA3AdXt1W9YmI+U+a
Rqm3kcIgpF+0+KsEAZgi+j7q4TgSWrzidsfFwYnEhoOP7hGg22GU1oJ52gf4
368oRoOKZ7GTmkQ4tKyb2BCF55Srt4zvkPSjIae5rq7xXghq7la5W4Tx8BHT
0j65cODzHXovy0OAcTGjVm3MX87K9+hYRhywK56ddL9LgO+jX981Y/5G8YVb
2jHh0CD5qdSEkwBGTlNXztDft/x9bfykXDxkL30+42pGAFrFWPx9bO9sfMCG
1h4FWWUec8JFKSgruPerNLbPVU+iSq1EQgvbTObOY2S0vkd2H/0cORcdy2n3
ioCkmbhj5NIs2PaO4ZcN/f0uU/1LPWfiofTamlLJCyLwKAmXuGL+u5eVbGK+
R8CNiy7nyTh/6mw3lKfRn0ucMomDLQnQZVnkoIPzx/1KCWES97ftXZN8LKGR
QLXgCG/A/T4b1XuSPs/+D+LeMyqqpusWRUUyKgIKCpgIIiBBycgGDChZkKxk
UCQjIkGRIEimaUJ3k7ppco6iKLAkKJJMmFAQAxkUUERBwVv7Gyf4Pvc+7/e8
9/w4/nGMORZr1a6atWrV7tqzBDg8Q7ujYmCiSbXZuiARE5mkH/FF/VOaH01/
bU2E15cZ+0Je0SCtTuoUfv7qpQmneUbMNViYqo8MTs4Bit3T4VnUzq3Tx5bH
70bBbNuxw4UTOWAh6TXbhnBilJLZbiciiGxXcNL6kQuHE/yCc/H3e+n3WG6t
xoGHbB57GOIne0HSsVhcV+21xeEKcSLs6dDiE0D8lNHQGhvF9W2aDjEcJ8UD
b+L9ZWnEz6MZEQ64LsQvaseagoMpMIW1HQhG/LRQpN7Fv3+sFdbzbf1FBOfn
JhG0lVwwCosUx899eTB1tFKepoDatR+1+9fTIf6lo78j/vvODJbE5pMAtyXT
pLkQPwW4Kl1D8O/TJ49LPzmWAp5GXsYqiJ9jzObN/Cju+y/KtWxLCbBuzv5J
KeLnjwu7U5jQ+C6VukvPH0wFpcJQlxOIn4bpEcv4d+hEgpdypVUqeKjEfeiR
zYGsut6UJ7hu1YWNCawsaVBnvF6UDdXJusdqYxjwcy/ez1mqeBLhpr1l/ImW
i5j3vhUlht+onhx7WBytmAqnS428pND+6HPq3hVmFNd7VlBxyDQRlG+HRdYY
JmIVlFNyB9E4zusWP2csS4WC9lCuo8mJ2Kh81W43ZM/bYBF72TYNhMpsSgwZ
yWD4s27XIhovBv41czkDabA5mNhTPEoC2RGvQ+P4+UP10sNj1gnwjcf2puO7
DOzVuuQFU1yPzsK8Wy09FfSjTIkdasnYw/5Nn3GerwioBzqNxIPly81GD6dy
MLmQ9YIXkB8HKaEp03sp8Gm+mqfGnooRNtu/oaJ+CK3rirymlw6W1rEP9nVl
w4fua9tJCN8b7FQquJoOR9QKmV9+z4WJUt3d+O+/OQvsd/hDYkGE8RGbhncK
5uoBmS9Q3IzRqDo5YgpgjJsY1wVkY4vvnGQEUFxv2cEPIdLxoPcwR279hiRs
xiweO476p448cbkzOh1U+qQ/PUtKwm4lb2Jhx7/ft9f0MHifChsX2swnROlQ
ubzfUATxZPV+v5ivZDJMXhbxjJTMhYO1XvfVUDsHe7KiRlIIQPIjb0pLp4KY
xrllJhQ3VVnPf+frVOAaqjvn5EWH9bc2rF3B3+d7PWa2W5MMvEfYzLyG6cAv
ttNRH/mPUf5IKEonQR8l/dV+xNsHKVcsO5C9zYEsHQ93MvyudnC8zUiHHaVL
P0gIPzjF+NvMKB1qhd2JlMt0uBvlotKAcCs6A6++ezK8Lb8frviRDkfjtrer
If9jfcxL0f7psCrKrfzlCh322um1VyJ7yVqOXyEnibC/dO634TQdgswUv25F
9hf47o7RF8hQ/Xl3zIJMDoQzKImsQc/7aI+eoCidAquPgt478pPhbThzjzh6
XkmrqTPCqO6sbDL6WWicAZvZjl/Ef7976K8naFRMBKrS95TLzrkwVkm8j5/r
a9jq3feqgwSvbEcVXJvJYNV2sMAF2d8xfbfQb5cCg/1O9V26FLBcu8OSBfGN
t6J3X+YoBb57Vxs00X3hhfPwdTxvb+1Tz37InAHRextbh8WSsEjZ4Fj8/DNL
mj5GzCBDoJndkbbrZMjcNJCM6wSeE4p6NZqdAqftrNQvqVHAdkaKay2yF9bN
XLSrJgOH3p7y4+FkSIydPo/r0ny0/XCqbWcq2ES5XM3dTgGpy14HFhBuMnXo
ejmBAjO+Cu7HSkiYYierkhbC1bbud43pJ4Ow/S6dNXw0LL557Xf8vKg4q/kV
s3EKCB4MIM3Tc4Hg1jmH//7y7Me5dyWBqSDFvrWOWToLrA1st+J+0rUKFtXR
c4lGJsS/9KTDli9O3mzIfs019mUz5TT4EV2QshHxZ3PtjCyuT7gawnRaLTID
tphNh388Q8akRROjPqPxekbnLPt4jQIavFGbew8SMFelvbMeeJ4ZTSgouR8A
2yss8xnt6dD75R4TEdkTDnCMPHyaCj07gqhG0jS4dAA2KSBc9ZrKT729ybDl
QbATPYsGOwoum8cg3GqkQb043QZ62PM/8/Lnwa0Tz8eOI9x5f3ez8ZVM+FLQ
IsyM+LmnMDOu/jta38U27FXNT4MFZwX6iw90qM97xEFG7VcT+hYdnpcJjjlz
CraInwJ8JjH49+ZlKefmHWLSIe5bCG1mig7XDrFVuyH7HSoMzNmHnYF5tnvb
xx154DZPdddEcef2WFu6aNvBcr1M4vZteeDuvPOhNq7Pc7zyl1d/FqxdR617
cTIDVn31utgR7uMvKWn0Lh2shavoIoifURSlDGU0Xi8vz26R+JIFXiaD0tQm
MtRt0rmF/877eYmsyUkhgc/dY981ET8j1IvXmeDnbXxzj3ptcYacj8VflXRy
4HiUnI0j6mfpfvV1b4TsQGGuiqE0GM2b56EXfBFvL7Bwin6UyYZLV6r4Y60i
MdXLMWXKyH4L0+7vLWUkqN+R7vrDKhH4l4qkJhEeTq2RviefDemXiPtd3ydh
vRaljuW4npKS7fotvSTgLmRVYnUlYIw8/ipNyD668Gx1yHVHeCqX8dLcjgLv
3yr/xM+ZR5pHjjSX2MHbTWfvVFyigNjixe94ewZkH/WpTWeC4co6ranBHEyq
RkVPFfVD0oNrAa0eJNjdVaVNK0/FXn+N9MbPETUuWu3k7soE55aM6sFIGpbK
6SV48weuN7JBVy43Hb5KPY399YGGdT6oysT5Xzpgfti/2Blk3i1r99+kwcxh
cMrAdVTWxUrneTrA76bXjwQQf4Q6t6ni45XypmFglSUDdgfGHTjaQcTIxjO3
l/D3t6d/8OrsSoeSQBudGzXZmHQdlSsfP6c9aC+s/4gCPXMK73ULCViQoqIX
/r2M2IZL1UmdqfBInX2Zf5WAjTA/NZNGz7s+feeDmYV8LCDPIZPxRC5wnTyz
yX8B9Vvt+0lVs0DoV3UyJSzSgPx8Jc4C11voSj4ZuL0Qc25f01uxhw6DZM4z
Cl/RelRe1fbM5Rxs+MTnN414+MZSYB9eL4VM+Xf+8nCEJg0zXj7Ew6qY15zH
EO7flRgl7laIcTBE7+kQpMN5ySaZtchP26ddycnPirBr93d4eq+jg0XwXBD7
l1ksrfOGZK/6OUjAVO7tRbzyoMqI2KPnGiwMkI467gjq91l3pSFehbZQb3rj
50kmpbwZhIsxw9GkMn0lKrj1SdK4kX+/BsEbJkYlmHxRjbTpGxI0fHh2uhXh
q3ULygViTlDHs+I7wqeLibckzv5A9YbVVV3XIVU7aKOoD1PmCNjNUKPxQbRu
NrLZZu8KKcFOZDlMJXwhgWXr+Qwy8iMRU65qq1eKMXwR3XrZkgw3Ajf8HkLt
dwixsXJ8YgrBXCHvdw1mYg9aUp9+Q+3315OdXtU+DXwdYwolP2mYHbfWYBD+
+9T85q7NoaXYW12brAMC2UB7I2tRj/bjt3O9qF75ZZhL2qjT6V10cEjSlZ/A
92X9WzuWE46A0zzTDiF7ErY15/X0IOqHCSmaRPI9H8yyuptVdk0yNiWkx9OD
2m+aJIeZqJdj2/v8VL9X0KBFQHFJYhbtFxqzovS/lGAqmPnKa+ls2Dmrc0gY
tT9dtvCh4hM6dveyE+vtZBqIs1xcklhEdTWPi9ypjeXYNTZPVvdfNDjPZMEh
ify8yNe/+lS/BCv/1lzHaUoF0W+fd4giPxesGBSGv5Zh87/iGmy20+GsodXF
QtR+Snh6w/nTFZhqU7rzJwY6TJvz9vt8msVe71bmbr5bgcl+r19XPEgDZ+G8
6HqEWwtVPeJJL8EiDWeDQnSowCy8be8s6p/usy9uBqtUYtocWfy9/TTw+2k7
cAzZJ1z+mWWtUYatmHjUlHNQQXfv6/Js/JxA8jxPU1kF5t7qwaRwgApeX8i6
7qg98pO80YUvK7FeTTvNppckCBK9NT+K8D0a1oY36FXYKWH+fWNPyGD+QIk+
i/zbbSm97XG5DEvnlXJuS8mGvYVFue3I/0JmedbYmmqsMD1Ud4tqOryJ2P6F
BfkZ1/v4O+JxOeasb6y981oq2qc05tmg9t/MyPpetLUKC/B8WzjKcBWeD7Lq
FCA/bJHi7OPnqzCrxc9V/mzJmFZl7gYP1M9n8vll469UY/sbjhh6NqTD6/bg
6O8ziOdYShMslWMXddglasmpcG7LILMC8s/nFrJVg1aNvdi91erJq3SgTRqd
LUH2HmkVk10zFdhTS59Nu7nSoF1ji74WiitcJ3I6TrEKA0FuwERJ2MB5cdcS
1H4/i7Q13OsqMafO0iX2bCpG9BUrYED4zTWd+lWGNdgdz2fYWg8q1PPJxtlP
zmJS5sKZlmKVmOeGjwEqV9Phkmdbby9qP0+F+sKH8BpMKlfN/s4PGrQeHmzH
31d/29Jw0SmxCvPFiiOcDKmQZlmUmY7ambnAY3z1WDUmvz3h11tVCraVSfcM
fo5doeBq7pm7hZhY0BrLAvEYLCqvYJ0OWjdvhTVrJLTkYf2nyZeitmaBVpms
5FPE2+GN6u4cQ6XYyxiP/ReR/wMerGHv0fMWPF/39ezNEsxX2NHH/VUWhO9S
vXkW8ZZbWapb+XQeRitlTXtpkw0P+WbbO5CfxYrCp7+tajGHjLMRXWifGCes
8ODS2Cw2xVtqfelFFfY7bzGx8wgVPoqFFpxE7dS+JuDZSKrFekSPyUw+osGh
wsfds6OzWNG4LGkUqjFmktHkOyYqUHvZfSumUL0EZ15+NczHHs8IV9aoZsMR
se0EeRT3aTt0GQ3kYzfI/lLDYtkwqnw87/03VOeEqIjG6NZhl55F0jf1koGz
r/jnCdQeG8d9QR+HqjEmqZe2OonZQJVuzelE/mNDvEzWXK7DNK8dC62RTwfx
tTtEDJA9n5+N8o3rNdiB+cQZ5dBUCB2NYd45jeqfoUizp5kFmFP9gbyLyyTQ
iu0dvoDa85xFWmgrSyHmak0a1dFLAdFjG1oWEB5kzcFvV1WHnchtTdywMwT7
cuv6SOT4LNZrlGgZSqjBVkVm+ua3JMGD8xVdgPwLSmY5ezXUYR/MR9fuVidg
u/YJ3cpH7Xm7HG7KVlaDZXkfy24aTcCEPwy6k5D9/oZmjs0phRhjNs+ybHIK
3KZl6caguLymv777vC/Eru2mFQndSoHehZ40XYR3cQp/erpSi+m+N/PTcsnA
WqWPq9Yi/yGZPEJ68TXYqHkwo0Y+AVv5VlVQgPyPri8ttu2sxTaN8VMjXbKx
CpafMnHIvoEYfW6mrxprorpWeIlkYpvDNh/3Rfa3D1wvmK4swhyuyic1t5Lh
g1lV0nO0ntqsaeZa3VOMPen2mKJbZ4PNJZ2Ma2i9+DjtPDNTUovF7sJI/n3J
mIDmD8dviP+jTz9EsXRVYz0JUuPZChRsb0EH8wfkn5H7gln+JA0buLY8yf75
OjZ8t0/nB1pPT/HJzdeIFGBLA782ER5HYb/fOkng58bfmQ5/NiZnYu3z4byj
5zIhYrqrHNc7Ur884fJpkoJdMdA6fqmbDId/nA5ZQrgME8vdZIF8bNOiwI6b
Qxnw64MPwxvUb7v7GsIrsSzM1Gyz6nBNJrwsveH2AdUzn6/rreF/kY1Z2FXq
WIVmgP5Q+dD9Jfw8LXRjW0sw1xNn+IKVsuHN+kPqT/DvU9SOXLpMK8EUZi6+
zxXOBkGhzJfnEO7HFdyYvzMHc1ULVrJIyoRUo2Shy8jPYWn653DbHOzpxvYf
wf4ZIHK8l1CM61m5qgR+cs/B9ux6uPg0JhNqtnFquCG8U9LiE4WHhn3PP8Jj
aZoBquvDIvBzQSaS7ckPHUqxsNenFLf9IIHSRMwEvi4zsRy343xUitVXenGK
6KTATvkXcQZoXHxmNklLT1CxHimVZ7aWKdB4WpgvCe+3ccugHh0atlW9YtR+
lQQuRTdmKLjelLFV925eGrbdqS5hrRYRznxfyCxC9tovsnj5uXKxasrcw0O+
yXCYnXmdFq6XLvlApPpzKeYu8Dv2wpMzQIl5wl+AeEJd+fj5x3IppuYQpvS9
PA57eafU7y1qz9Lq/SfWOTTsDNv9RJkoIsQrcBaY4+9L2wLD9ZVysQyG1wq3
IpMh4czDU/sQXp5ZvFa8noaJdr0y35FMhCUf0zod/FzrxFbZ7Xdysb61qocM
O5PBYZrUM4Daf3+RIe38rlIsoPHnsOnLFMz63v7OByhuVKCkwbP8EqwmYqCF
O4WCfXLond2L8FzXy+YWYblYsSqDVHZOBjSPD3d4I75Za43fbP+Wi2ERwVcs
eFKhKKPovT3yb2OzmjeWk4uFpYVcNanOhKBTLq6iyH7m13Z5uSI6dvtNYHRn
SAZEzj858ATl7XHstaTu1yJM/SFlIRnVvRfCY7KLvuHnSMX6xFqKMXstbl+W
wkiskXjd+wfCi2QGWtQNc7Et0rOWnoFkYKr+cHcJ/x6k49PD6LkszN2z/7C0
JAV4jdebaKB+2DZU4nVULwNjcPvE+lyUDAfmN99mRHWX9KurS5O9uVj2ohSb
ZwkFdrDYiwciP9pnhdLkk+jY/ZWE510JmWDrrf2xALVTx1R71+tpOlZ+oZt5
wi8DVIQmRkvx7ymOxQ2jQgF7Jcrdox6dCRt1dgwTEL5N4Umd3+M8TD3WfJ5m
kgEstyu0xBDO3zlHSY+jYxf3psR1JFDgmN1Vo80orv1rZfYHEnnYM7bR0K1o
P92X+Sb9FbKXGpstWvDNw+SPHSdpWqTA6xtX31KRPdvFofkipnxMobJ6a88v
EnAcWdIPxvXPVwkuP1PysLlvYWe/ahDB/QPnvXr8vPTJn1KDvfmY6/2cAgaf
ZGiWuSXPgX9fMB51mPVJHvaAQcpO2yYFBD23STvj5/1GP+y+eTgfS+4rSuj5
lQTVg6tNuB5jaPqBef2yPIyfgfSG1ycc428TfZGDz4sybOh9fz421/t6TkY6
AnSmZ5gGkf19nvPDTbfysNmVm/op92KwRI7awKP4d0x9ugcDUR57vtngt0Vf
NBZgVUw/h+yZT9hfrq3Ox9rZx+6yyhOANLJ1w3GEh1TpUpfYCzDD4iHFVyXJ
YHVMjf8Nel4xiffm79/SMSWrnlOK0+mY5UV5N3tc9/5BzAfd8XwsZNMHnx0x
iZg20+1dWggf5C+0k7lLx9a29yywq5KxLNW1yfI/8PNjla+MpfMxsfPbg7r3
kLCorvM3Y5D/rEyXxnfUAoxFIOtZzloStO7IKc9BeXLKdeXRzwNoPXIUNTtR
RIEGkqHFLcRPdrVP5HVFNIxMmWnVfRSLnnNr/SLiYZvjvPxkWh7mtXPUk5kj
FftUnvPSE8UVToiV6rSkYsEXYvdTOEgQwbvNmBfZC+rKX/X+Uojt3avlFhJH
AbmO83aKyH/+Z2sfT2IRdse92vD1YzIctB2uGUf55L2qtClZsRjj2Vrz2eB0
Cly24bp2Btlv8zSf2V9ajM03zd+5uZQEz6IHtK4g/MUGmau/PxdjVXfYejc2
OmD5vMIGWov473oWg6Evi7EUVXMNVHthSRnezFHIvkoza8sJ9WKsyD/ch18w
Dcu6ye7MhXCf0bUyoTlF2InqkYKF1lRMg/DzBwmfvz9ji8jTxVj5/HGZeME4
TKIx7Czx23+vU6SxS8KMuVwPsOoguT/1hf6qX7TA5bHWbGcxCFe/aYDZC6BF
PRPZh9q/q+nixOCeWsCs5jdTXl1G+9ndqgen/9CF2+bLR/LUAtGWTWV/+p+6
Pfr4XdBBNK+7Rv+JDpLDSZqbvsNO0NN6+PNPe5UCt8vM5Wqwtjyn90/cnC3H
ed/1Y6BouiPs3+kmCd6Exxk8ZLDfeGfmdaUH6OoFaFeu/H0//Hf9+Z/qQf0d
bkB4NnPR0wGGUoRqlv/AlST9scF1/lDLYXLj/R/4pE5987ugIyAVKEz683nt
uEIWjG4ZwF6uzTx/4n+nQ/V3+IDUjy83bkTAE5dP73L+wCvndtWdik4GqTD7
9N4/dEimSw188fE6/pfxMgv+HYaP12zZv47Xv/6b+2/x4xWXRvQTiZCVXV9Y
9EdcHj2R+x/pBMjcI684/afeF4O/hF+KElw5pfH6z7h5gyt++g6bgIh3/5+6
gn/TD3+H7wiKlpSNioI1z0+Kh/2pP+a/ptN01BuCDAP2fv4DX4i9egqfd2Z/
mXfB0sW8+HzR+Mt8+Tu9r7/DGccyLwvVesC6ylylL/9A5/A/1Xv8T3lu51vm
Ged3Abhk3phP/IE/Nr++iUq1gjXsMqor/0DH7O90/6bijTn8Uo6Dq/Ea13/C
Z8Jvbs2xhkSgzvoI/6lXcyPqgUHpzRA4VPuQ6d4feO3/0E8r/It+Ws3f4Efc
/RCvZECAVXn2n/BcYXej1+gOApw6rPTz5x9+GEuv5BqxE6Eqrdr+9j/Qdfw7
fT/9v2nP3/F59XNA77aCYGjdv6z6+A+8W3E7P8NYHPCvrHc99A/04v4OX/yb
8fo7Ppvk7TtdTz0P+owVMwt/4KwmetzOLV7wtddEc+4PvOFveP53+P+tPO+s
n1nxoMwdbJrfiX39B/xndvzFg+cH7b/kh6st/SZ4PrH/Sz75T/P8/Yw72WHE
aHC7TmR3/f/QD/wrz9UCqV54/kz5S/6MOyu0D8+34X/Jt//677/P80I943KX
RgjgQlWjffgHOpZKPOYR+Poy+Zf1hf5fef7/vR79p3n+x7ftF75fiAB/ozyn
3H/A81dD4t/w9XfHX9Zf2612Lfh6LfqX9fo/zfMlV2/s+Yn4MxlV9y/8+b/F
c02197NDqD656WLwL/XJIiOfQgCqZ9q0BP+lnvlP87zu39R1f8fn3wK+w9cR
f6IVWHP+5M/xno2tmzzD4encHt6y/4M8Pxr4TsovZS/s4kXd/A94zu6sX6sU
nASKDCGKLH/qpA2JG7OgfZbuisXWB/+A53+X/7/9TV39d3xeEZG/W4nGK1Hj
8b+M182cOiEz3hjQ4jGvc/g/yPOpLedrmqk60OndbfBPeN4ZsHuWQHGFsKLU
tm9/4Euhr3o0b3kCyVtSc/7/R56/23cqYGyTPSROMn3TQXF5Q5Ndlv8Nz0dJ
/cLKBm4w9ypNb99WYwiKtNz85/wKJ7/dp4TqutBXDf9S1/2Vt8tvZFVxP1i1
jJs/qwGkUTcG4H4k6lZ3hw55QOni2cZ1vYfh5Antyj+fK8/iqXtDfhy8cy7+
qvFv8vD+4ouquB/nXoqmjoEqBFkUv8f9DHjfrv900xP+599J7rvyL/22avXe
cX84ATRqL12Y/Td8+1bR3477MT0ktRSEeK4uxqmE+5EZ1aLi+IXExhmcVxoa
9qt/rr9Mq+LbD+eFwpeq1J7b/4Yn4WynK/+rnYf1KZJoXh+Sy2rD/bzS6+q2
U/CG7hPuSyKo/weOHtL9s5+jmXXbXxa4gdqS/YaFfzPuzgsK/blllyHzkcJ9
P3FTMIrje9eN8O4L2DXBt1HA2kgZ/6BtBS5sXYSgf8OTlHt8e3zsQkB6WIRB
560ZXPs+crwD4dyWrzLDXsdAJsMFZfudduD+guHZKYQ3aPnXOqL2f9cIUkw+
ew78BnceGUP4R/UzKd+u+ICaynlJJ4ZAGEpleYTXmU/Usmcpk1ch7XWXgGuj
EfgtR2gCwgt7bIhHfsZAxvVfKlkqtrDptKe7CcKNxO68bg0PhTUHreMN0Px6
8KND7A7Ciy56vuObiQOOvXxZfsdN4OepTTRVhFsqjtmyhPhAjs6Js2MNkfCi
l3XVH+HssebfG3WDQdsPHCopKbC3N0HxJOJDg7L72+MdoTCdtcZODeWT3Cvp
2Y3InidiA4XxexxY7LmrNDd1Eu4taKng/j8n9UywjYb+L74xsQjl38L7597A
i1LX+P+Fx1gfkVBA+I3KE3tbUFy9mS9cL3yJwKCowHEFxf3cLtaaRI+FXbdP
mdxdRwTfvec3sCF8zcXf/+W/0fZgkz+qK5pXz4Tg/lM5Y9/g/teesiEYozpE
ma64D/evOFKw/H45FOD0R9X9godBm/w46SbCgVHo9raGeFiRaGQynTsBR1+Z
YbIItzXIkbmD4lYb2bwOSYuDnpc2DgQU98q2oO4SjmRQLDL/tSHCF5aP9w13
Irx5MTDm05UwYFu3kFIKJ6Hrc/OxWuRHa/tWwnxPPFz6rFxiXaYHB2zZ30kj
vHPgwsUFhnCILZ7cK4P4I13JNlOOcLbmytqI9EQY45jJU0H8MXaJYtyM8PmH
D/aUorjbhB5OP1nyhksKvMfx35dLJDY+qkyth+uCm48Kj0WA2PNvJL7RWcxJ
9GHC78EEiI73epT3xAmi8se0cD3hvNe9k2+i/MHk8f0aVUET6JTRfvMWj5uv
dmeDdRTcPO/DFTVnCT2Z591DEc5aHNTH+jER6nJsRB4OuQAT/3sjVoRnrTSa
h90LByLFTT+U+yJoxGgKxyNc96yLzbGbibCTKLvuo7oz7BJe3MSJ8GdD40wB
h6+BnkiqjmzmFTDzHEvE1xFmZ3IW849keC8Srcp/6Bos6K6tMEPPJXH7stPs
ahIceG5az+7nCEW5O/fgusEx0V9/qOcRIGp1waUpxwrOeee6TCCc/+AFBgOR
WHA7Nn6mfiQZBj5XvsXvwxKTuzgVcZEIZ8TjCGebrsP2QObTQgifKOx+cTWW
AH6ndwhOcpGBLlb/pvTXLHZOp374LDkH7hxXIbc102C9vveLb/j3evaCcwwd
BNjkpUOm2xtBE1fmq1Hk5+4QS2wbqif+J5/Z+3XS8brCp4nx7WZTMmziY7+k
GE8Cll/Cu3Bdi28+d+qbR6hg0sdDJtTSoF3F/Ar+HltmQk0zNSkH7h6tDy1q
IUGVTk6VyPIs9kNryI/wshTYpM6rj7HmwvLR369k5maxOT97VcoyAaoTrnm2
6KM8f2MwYhjFPa26fsliezL4UjlaswRMoECycWIA4bJ6bX4Ckblw5+A5ckNI
DDAp26sn4/ebzKcePKBYBrNJIz7GO2gQybJSbYn8b0jfkcs4RYc1G19Ot3Re
gg5xm31H8fPz7mcD5DmqQeGlUEzau1CwNzq2J2t2FnuTKNh1OgfNi86oHdmW
ZyBnvbbcfRSX82Ce0HYtIkx6qAdHIv5cNK73xs9FLydW857aVQRp5zb6aihe
hEPd8o1RqB/8BuSpzC7VcId1dH9LSSj07fp6fvwz4uGx7WFJ8jcgUpG/vTc8
BnidnNkOfJzFxLVGtskr1UL0vBezan4iHD62XGkwNYtlZ8eEnE0gAGvwT7k9
NR4Q+sZP+R2Ke+Rrv5xWTQLkV+uufDnrA/ncbPmbEA/LKw/UKO6Nh/69Zjuf
CTiCgEYZ90F83XH1+OWC/LTqiptYCXlCgpxPP97PT0snklWRn3HeSAlylS8M
rWi04jw3Zhcv2nA3BTJvjHlyhFyGjo/9wtrI/mvk2b37e9Jgf9+4TygJ/d1S
KoPOCsqHDlFHGcuTYc7E8aGEjSMcIio8aV3Ff792C1pvmghp/NmSnqI+0Mb7
jMSM/L+TjDO435sMY1kW28+hdene4f70FmS/9RuPk+jbJPDLS1c9EeQEJaO/
Y/H3BmmKvMTy21mQ+2GCCiKZkMbAwYWfcz6F6TwPeUyH58xfZhKYimHh69Jz
r/lZLOpKhPo2JiIcHXka/uKlPOykjf7G3zPEGT//NYnm4/MLcPq9vR3c3nHr
De5/n1P4iyT2/63LbbWz0wK3N+qTGVXa+b/nRZl5/Rxuz7hmd6sJWwmkn3DK
9lQqhswmt/vrPiHevnfe5qNQDb9KBGSCyoqgg+/duc6xWSzDbcx4+AgR2G4M
CW0INYWKt5/PVSM/bSfluSgyBIgLNxixIirBzl/1jUsID9mnNL1BnwjMHFa8
Mdut4PAOEQdcJ3aH4q70m/YEUN/cuKd5xA6+2BaI43VOz9bFu2ZZNcCXV7u0
d5gGm19t1N09MYtdeLBmTZBwHcyV5LB9unMd2MS3UCIQnr3v3ZUMtxTI75p5
vNbRDaqZAviCcf+9F+VIdQSUVyWs+VecIPUS8148D3QfnL3Mk5QCBCf1998E
PUHI8tAh/D67F67uSRejk8Glpbf1LOLPYOKblgY8b2zvv8q9px6knutFb/WL
gqk7t8J2oH7YsK2786pcNeQzNoiWCCaD0Jlbmd5oXije2VCa0xEDcznFnY4s
F8GMIGGhjniydnuoHmaUBHm6q3dfbz8PhLqDB/Bz3Tu2fFY9tD8BKjNlrCZG
vMFFPP0oP14XOXrIuZ+LBf2xpIjRExfhSDersTzC2xsnvZJ3k8A47PjSPtlk
SDIbZ21FefKi8C0tgUQibJblL13PGAZct02P26L2+/3Of/U1iwSzhedumXOl
Ate6jsu4npXVLdbJXPc00FpaSVVvp4Ckv+rPLJQPMf5r3JzVcSDD2jnBsNEL
0u9/OIyvv4NTMzxCB+Jh5Iw0T26PI4w+69t4AOE2pLMS86Q8CC55vJ7RpBzG
8ptm8fNL2jc/nwt4RwGpoCKzue10iJTzrNb8gdqjEMbBm5oPizqvP9qvrYaw
lgUj08lZLHa4SY/vNR30rWZVV1B/HzSaF2F9P4uplosfbUL1g0hLZs0M8Tjw
9xml4P3wWHsqo+mPuiVwXvu/6ooEvk2D9LvV0Idduj2xoQrM4iHKeBjlPRW6
vFx8IegqJEnarKmHalrawtLbWcx7/Op8dUQNBJaxvkxJrAQdy+RdEggvGul9
wVdfBacKVOJSw2qhtOyF9sPXiCeDBLGsO/FQOynDdp7VHDq+Nkfi9cNV7Uw+
gZV4SPtouML8wAX83zD3iCB8dYDxobB8PYTqbTjxaCAdLmNg7zQyi7mS9tda
0aohNH3NBq3EKjAIEODkR+3Mc1QjLITUw+nVA9lMTEkQv7voUhuyN7tZ8KPS
rha+6yV95d6SAoXSk3NeqN9GFYpYxm0T4bjwx1YXRV/YG61EwnW565fbZzyE
k2ApbnN/I+LPe7abcvOID4WcNPnOozfA0cvAl54QC3tCKxSWP8xilECFwVhK
LfClKpjko3rvY0+FHCPyT46PDcxHfHZipR2z+n4BirnTuDWR/2Dl42fyF5Nh
6sX+ifa6FDCetGNURvmTQ22d9rmcFJjtDVWuf0cD5XfXBfFzttfP3tMjBmdD
iubkSGBlDfg+jzNlQf7PBvXL7qrLBR8xLZ9Jn1tQH7fypeA54vk6v3EusxKY
q7Qq8jlwE8LMRnvkn6G4N3KJe9+Wg/zP9p/V72uhMLO2N2cQ1UtPXf2yHlbB
z+kJWQmvPBANjeE7jNadh88I3WXG1XDEI0dbaTgVDDMMuWmIn4ZUHo/YNaj/
tdKFtqF8duSLfUopmr8bue6J2N00gE/Dz1I9Ud1Ebjkjw42eV/LRsMG6vafB
g2mqVi40AUI0T53E9eqHP0qqrEW4QNyMsBFrEtiUiHFzIJzznoxKmXERUDeH
n7BpIEO7xe9MXMdPgGFiXVhcFVza8Oae4ZMMsPAgHqSi9uT0Ne1inrYH3fq7
uQ4lMRBVWGFhhvyQq4p/sSDcyEituGIxDhKnbwfj91O43axizrzjBIzB0lGL
DUS4keG4LhPP8ymFYbkILzknrHJzNh1sWnX2TOM6G1udTJ5nnQeR7U42Pr8z
gIfj9vR2XKf3Du8cjlv05o8/eUUB7mfH2nBdaM8QGcZ7dt5AmKu9o3eXAmc/
RjDg+Jvm+9v71uaB7lBog8VkOjAyTAbooXn9QoNH9h7Ka21LFZ5VWUlgXVoY
iq8v8buN60jRPjBdvPBp7wkCXNqqHPtx9e/72cHdSD1W3w3WE6Znj/YngRln
xo7vyF551qurinoBkp/7nasqJsBl+kfHpwhfn/oZ7qN2SnULmsRwonXVbVFw
EOU3a99zQ2LPLkAJky7/ZSYqGP46T8V1CIc82GskJ71A4do8NqEYBy/1o97i
eSPLe+b3yho/MB6w3HPuGAEKp8J4cb33B9TDi9y7fWDUa+ZHamoMNPv5btDB
97POP2uVdgVADb+Ks9yTWJAqnnoohvDstHQPSRR3e5tihNf2bDg4HcxIRnFT
zWo/mZVdgoHOb7dLDclw4PrVNwmoPzVusdt4PfUFS555MY0AIrCmiNSmorgi
vWW6Oq4B4Mii6Dl4Ix4Kav3KcF69G1rpHFrnBzOf+tbJBKaCz1fX1sPInuf+
lQPm6ZeBlOdYqmGTBsYE9cOM+L0eXR5P7VFcpmks4wyyl99rCcoIT/pi9L5Q
NQhOyhgMiCLefjnjum8E4S2ayw/Wxl0C0fBPDOMWFNjFmd9uhdrJxRlAfit5
BSpeKvvI708HHmvp1rcIZ4x5Le1wIxCadAcuK+7OBM7+r4aL+H2pD2UMSXbh
UG3b1PDEMwuCzdi/hiOc8D/imvwlbmrj7Mh70cvQEGgisBPhlhuG84cQrr7e
krjidAVeXJezus+YCaN1317OIj+zWVEKylXhsLX29vSEaxa47reRDUN4xOxF
yQnvq3Cd8GLQeSEDJEXPR0wj/MG3ovCNR6JA5uXZJ0kyWXCtMksO19v/n3Fv
/yWumY/01uDnEVBqmBX+2CoJnJuvvcJ/x7yZ0iHMp+YD4RDkLYnWX69J9lf3
EO4lLFj508MBxhxSjbxVkoCPM/Adft9HjZqvVCda1/eak44saRDgvLn4N3yf
MsgoQYin+ILzldPBL06jdbxMdaQJr1t+rAsP7A6DaDu9LVGRObCGHrwR18HY
9JCs45wVBeE8gSfgAeK5U6H3YYRr32X5TWGMgJNXlypWHlHBpzZHswat47OX
BasfjccCF1dfamkhDbK2MlPwe4SXP4glJyz4gRaZcHfjhSRIn2E6+gnFFUq8
Qf485A9OntP5OrNxMLK6R0kAf++x3vFgjHEk+JZ0tTRuyACW9k7ZcXwckw2u
iunEgeSZ9O/jEjTIoN1wkEZx2QISv1YERsEQY0v/7FoyyDSPs2sinkCu7wYN
kyRw74iuKd9PAbMPDpYE/F6DgsrbQxqBkNDM8zNlKRm+PdVYl4baoxvLnL6Z
LxiGM8Bxh146EPamvnuH5yXmxoOh66LhAklf59ImIrh55/qL47o0Ua/UJlOT
4FnwVPAXGTK8Yxg+0oz8Y5pUb+vmaFBOC7xb/zQJfPRM7rki+xqDkbttG5Nh
p7RYrTDKJwl+Z+06kf/X/Ku/Bt2vwr5qG8futxQweqD4XhjhNeZxxDfnwyAt
U1lOhpoNXTf3XjmGf1/grizNMxID7Z5hmwuR/wUS4wFr/L7jNv36k3uToXl5
D/Me5J9tkYmvA/l5Hsbz7cn1WGgSjpDNRvaLOepPjJG9dGcDaeAYEcoy7jtu
QPZjWS89s5A9c2mpwj3/CPCqcNDyCMmGNoExKVUU12Zi46XP/JGwyPBsRdkp
G6xOZpNl8O+Y2Mn+h28RoGp/VKnqNgKMtm/aOop/B73Zu1D1NRF4vLibD1QT
4Nxp3ZVIhH+s4mcKJxFA/5vVyWh59H+y5ARur5H8XZN0lggC2knUu6if0g3Y
eGIRbsFOPdep6w13BH/bZTMQQc/n6Yky/F5spthC7mYvMGauc+n2IIKsj1Nm
FsKD73pcNWHzhlOHX3iko/3x7T5i9iOE/xjcXNI84A1zFXZ7tDYQ4W0cXbEY
4SMiJt8M5C5Aiw5XTCEQQbDL2z0G4TJnxp7sT7wOtTvPt4suUWFd12K5P+Kb
3o593QFXY4A0tE8pxyoX5JMV7HBdnfFcEou0nB/sC7d4svgtARzpCTz4fGyX
eRu7TswPXH6KEW+9TQa/6UQNfF6HHxKy1u3zg1B3st8McwKcm+NSx9/zKD95
KFbXdQmuDPg8VBFPhMuMg7L4voZ1+P3yp744eNsxozCYnQOXrkawp+H3d7v2
1s1XJoBxHtNxRhW0ztpz1FxA49JlwFG2uj4AXBIpmsE86bCk5Wu2gPoz6AIX
r/WNAOi7/ertzKFkWHEiR+P7KQ1RgZ+dKQEwMnX2qpUSCd5Zm622IHsn3jvJ
oiyXgVy+OqTKS4bJAoOH+LjkxP++8Wo32g96Sb35PJ0GPTZ7FyRXcF0srosx
+wjA63dPyAzlme/h5dJ9CHdMmA6xjAsB+tFVG8GubJTfLuoaoHauOX5aJafp
CiTTLwxd+kYB8TOmLaLI3vJKEUcp6Srojokc39KdAxm/yY54XmoXT+7QXhcO
GZ9y3a1/UkFIfltrFeqHxOedeUcfEsBnq6iiLoqrXs3Ifwu/71hhh5L2yWS4
fOt1oCbCG4Ju0QsRPrL/F4NdSThMuvWs1czKgcy9i9X4ffFiBhfXDD0Lhy1f
teq0PlNh+zXu4DLcf51d2xnJCNhdUOK5OTUHbiSpPsR15u+GzyU9HIsE2SBC
ingzFVobN7iRET5ioijegXjMSpOgvCYmg5rK7Z9FKC7RT2Viy9lkYOoJNglp
Qfu/A9QD6fg9MpY+JPvei5CVwetZbJcCc8oP7p3H11OM4b3/YzdoMzOMO1Cf
DO9A9yK+vy5cea1AtfUEcaPXdt/MibDnRAJXLsJnzM+rsmejcXc8fGcXPQXE
ShRpFgi3PXaav5AYBV67iCO0SsRbo5nr2Yi3nFwXt/kPR4Hcdr7lzAQa9EXO
PDmI2n/pQ9vPM5LXQX7/lY8v2Olw/HFlugP+PfLQrQ/3AmNhpmKN8bsmOuy0
9G/pX5rFblzLas3LDwaXil98Gw2TQeb3bHY+ijurUhPUmhQCNQPtqdnUJMgc
FCbh7y0l6J+jT/vHwohu6E45tJ466EREiaPx7e28dMXlfBzUzt3J/JWXC3tF
e1/hOuQX+NvlHTbGwW/vi09HsEw405gk64DsPxTOqNUyJIEvf0C/sVEWmD1N
7/yE2n/koA7D+dJQ4MownD4ekQaJ21pq8LqUY72G2emfYZA7HvPMXpQC0j97
IxUQHnypf0uEWALUvN2r234kBVy4T4jg/Ln+TnpujpIETXCegcaSAaXxF+3t
UNzkQimLhZgE8CHnBjzmRHn07tyrYWQvSXAiOywQYKTmYyMr4OeRrq8PQ7jZ
GylB2YxrUL3wUMREIgcSP//wY8Z1CbqOfcK2Xwd9A9/80200oEg8L96C2v9o
knroyqkkOEVJP9iK/JeOZ5LwfL57fZrNR3nEHwmBh4zI/691BdoB+D078QMs
1oVJsNFLWawF2ftw1ScCwkP1J9YESxChtiPHda6FCN1qTWZm+LogTZ+VKY2B
uR1TW0YraKBQThXB7wEnnKqN7xaKhxftd5k0MmjQuXPx1DTqfw22T29W3Qgg
WscvL2hFhLlWPW/8fp8Y/yubhRH/GAOIX1qfEYF4Yv2EHn4viZnzl9laAmzw
y3JsQnk9TlNIH+f5osKlA/cZUsFL0HjkkmgKvHkQtwbXJR5lOaBdWBEK5dco
vOMZaRB3UixrHMeH9rumMF2AMUvtBz4CKXD6/J7t+H03XRfW749+FA5Hfq4/
rr0nHUaaM+yakb0ARX/pzI4k6Lvf06LrTgdGk9IMQPz0cuAIt/9NgE+SS1U3
c/LA2Iw3HNeBtDZV3SJ49BrEXyrO4cxPBXGWYYlZ5OfSJOHWLc3rMKXSdMIJ
5e2gkDfeeB3Lca/+FF8IEXJydDdm36TBs/LVQl3UP/u2R+e//5wCT9v74jhr
s+HtjzY/BlwvWnircyMxGu6YD3TFhaXBxsEn3hn4epf2SE7bNw7G03YU7VbM
gh7WQVMxxAfmtF9b942mwmYut/5wKgmidX5sw++vV5nYGcHZnwZsv5yOsOem
gFNxoCId4RImTaWWXxOAwvDsVjyBCis+4xtUUVxo2jkxRk8GgweKh4Nm6GA4
790njfrhalesZi01HXTObRv6RksBh9ejlbj+gOmbKep6JxLoR5878RbhLD7N
TtYIF9HZ1L1/iAhMDxRSHr2ig9IwRtyA/EQPLLOS3dJggM1Xo7uKDjeevUsF
1J+azPbGlffJYDcWF/FpJAVsG0eF8HtJdG9bqqgZZkBYkXuttGgq1Gn6Rt9A
7VyccDByHLsGaesVTiVdJMGByV/W7vj9RKvMIPo9EkwXymStosjAFMPQLYXw
e2L6zoWxIeDAdMfR2zIN+pTjX64g3Itvep7wJArEH7ctGXeS4I6Hms5xhB/+
GL1brTIe+MRmfwXnU2DQrSwP12NpLYyeU3+TDt2XP5nt+5AHQkdpQp3f0T5L
hWPl+wcKTKTo7S0RLATXypruO2gffdPBunX32ViQaKogt19IBZaiqxZVyH96
nt+0hHYCTH/miSRsoYC2j4NgPfJ/01COo1wtHuIFS9lEFVOAveGONV7vfZGp
/3xiIBmmI1/MerWlwsRB7VObEa65JfzFJ5NMoBi5dClg+bAgn8Fdvoj6WVdF
5+ThHAh0zHxu2EWD5qfbmRnx+7uxV6xnq5LgYvFKjtGRTHj+PV0X58mNgUMn
3+wmwtljN08t8adD/I2dvg8RnvB0nx2uA+5grFY9opwDAv0nuv7rO9O+yk/y
31NB+ZzbWLsKDfj1Oozw7xqmRLZouspSQcEu6L5Naja8zBpR6URxmzyunp+7
ToONQtEBkTvTYVV+qfYx4oNxj2DwjlcpwF/8vPPXezq85rbaj+snsKUsbfG7
mgar4mzkjDc0SKi4dvkufm8UZR+jkXMajI/eaeQ3zwfpVxc1W1D/f1xXphPz
KQMy3da2uX0rgOGyS4E01P8Xto5LcE/RoIzPieyI4k4+XOOSjfw8Cr6z1rsh
F4bPhzRz4+3x3NWzH9dfrTxbn+xPBjnx819fiOTDadtTeUbIv53uCQsX70yw
rvtw5MCnAjjqWaITi/wPPCq/uLRKgeoA6kmMMx+KNhwq34zfw8ITGPTchQba
m28+XksqAHvl0/a4bp6fl9xqYRAdDjradmD26SBLVHLBz/mHrA0SXGIvhd3r
XJVjd2fD0BMXx81fZrHzQSM3Fj/GgX1gbMRQWCakxY6W4Lruds+fEMzM0b5V
RTZi+kk6hP5K3JiH11dnW32XYyLBUoHQxeNGBt66pXxF/DvuZ/eb2pAfgr0l
YxdjFuwwmzksidfhV9ZtaM7NhpaDlrrfbhdClaGcEq6HZjyw1GRfT4MHh1Ou
HmMtBNIRQXl2hJ+qo4qsOU+FU80b+puhCFrcudONvyI/7hqSFU/RfMj3ptyl
lMDAZTfvjNlZzF/NxHM+MQnOCDyfz4+jgKTLOY0gFHf+Y7TssnAyDO8/QQ0u
SAfHmkucA3gem3uht3wpF6I5t7f2k/PgmdqSC65vKRDg7vNWMB9qrLZH0ieK
wUPnaPB35D9314tjt23psHVM6gCNkw4tijFq+LgPWHyu33KiCNReHPIihOXB
17nDs8nzaB2U6z/3tY0Ibacp/i2ELNiTc7XWC/F5m5+0wHmDVEjZsF/uV08u
yGgycnvjOi0HZQaXQvJAkvt61KZ9mfDVujFMEo2vyw4JV4bAIrinvausv40O
klcVBN8j/+Wm6Wv38OaDdtfZmIE2Etg0LrBeQfZcy1n3G6JK4NPqfbOSLAqM
qGzfjeH3CJieZ+w7R4Iu6V0PFBryQWQtz1tRXNd6k+PTRb4M+Ni0h5i5WASd
0XovrVH/n1u3cOokWwFM11ysOov8TxYHuA6j+d6Y734vsaoEMsta5ZKR/940
bjch5D9GwNgk9VoB8AbVMOxC9iQ1ts2JyD79jVC+jnUZTBDOqLtkUuD9jaOE
O7hO7Cp9qFU8G9YfPebjeq8IovZzzL5Afq58Cdu4NYsKBqPV6neyi4BfR9jX
FuFP3oa+nBIrBKsrBXIuzmTg3Hfo9m/U/3LhUReu+peBoO+yD7mBAlbHPrXm
IP/2dx6Ml1/LA5RaFyq0qRDEHqCohNqTNXxw81RmIQisyWIRP0YDleQ3+UPI
f9IukShLg2gQ3c4/ayqbA9+l87xwfeDSvohqh4OhsEdITKyHnQo2G+4dWka4
+A1JoXzOaIj16cq3fZsBZfaVmvj9F9sE2L/fFIwB0SyMkqSXA9s8vH7h9zJg
26ob8jdFwuZaE6psFRWKPokP5yPcYO8sn1p6Lih/FViVKioBR70D02/n0Lz2
s7znuyUPjlUni+r+KIOQqCCrTZ9nsU73x9VSowmwuLBcM6tMgXWvE5jyUdwn
vHluhzyj4OQ9keGDajnwTnesG9cj2jL8yi/zWiJY6r1QE/Ihw5nDyyT895Ha
j/dO/tgXCzuMWA67XqeASw3nDH7P1OqCUMupsXzgumEYZv2hGPTX5BYEI/7v
fngodq1yIQRcVzo1faQAGvnelR5A/Wyb6L4xeDEZPj/LUF62oUN4fUuNP+Jz
XErQOXJDHHi+Y/guxZ4NC5mMB3GdENKF0cl7ikTYbLl8iuFUHri7vlgzhPJS
uc0SOeB+IuR5YWnTh/OBO8e8oAjhWQ3CNq3ORbDfduo+69tcSPz0zckX5Sur
o81rJw8WQ57OSn/0Siac0Gy0vI/rdooLO0nPpEOpuU/wI8YSCCXnZOxFfL42
dOLCuTsEeMKxa4vySAHMOybOuuL3qH5PjPD0ICGe1fMceFcC9OcXfXA92yOf
hSK3tadAK0En/gFLGYRFp7mxIzywIijcVrwEWBo6mKd/ZcKK0FYqK8LH/d2X
7s6UgHXMQ2tbhLdb1V73QO3U+aa2sexGJvgO9z0dySiBuPyyhRZcx+DOQKTl
r1SogfflTN9KoWhqQHIK4RmCAR8ilLJApXsfWwOxBDQuH39XjHBHN47BJE4y
rN5lAdaOUtDlrV2NRvg3mmAVu1Y5PEja9JAnJwtkbPN2GyL+xBwxHX6ztwxo
mvDlJEsu6r9DizNoHOP1r7C8Ho2CqI73dznO0WA98fxH/F7dvMNZUTcR/xfW
131Q08sGJma2Ki78/rUvm15fQfzvttR/aIb2uVn81hvYEP6DYctUml8MtDiG
R9dG0+B24vgePuRnnzq3QV0TDdIJ3zbfo1XAWwc57o+fZrGqfsOw9wkU0BBs
zqmdKQMdr30XNBB/hr5+tIxlzoWO7iz72+qVYJdZ4ySG7K8piehIb8qGfXzn
3ei0KvDQlbjOgXCRZ2qBn5PjgftRZ9UlkWy4wdop/gH/Xq/4d1C/Kqo36nK/
m96jwI+1Xzvx9wyNQWYaIxZ5kPo1TZJppgh0/ROPyqG4bl+lHcIcc+Dzpt4k
l6cVcCb8iFUQml8/JD+2rC3Og4dpFzquzxfC8QjXxkZkT8vzI67hzIUey5di
axaKYLDGQSH4C/77F7N75QgBTEKb+QXKc0GHpv+YAdUnILWZe+YaEZTSY6zV
yguhOoHdh4ryj2LQfTUZ7gLQCvnmaiKB1r33tfXfET9jup9vnPDLheO/0xSq
GAvhGHOVXxGuqyzA0y6rXQAtlGG/ymM5IERiTTBDeW888JHqpQo68NyyT5Uv
pYKdgHICDfn/drb4sA57GkS53JI9iXg12coUOI7aqX2skSTTR4LchiKBT4ll
UO6qFTeBnuuaR98u5exCONWfKzd4NAdmw+PfuOG6H9UK8/Ib84AnUvrpWuRf
T1p7zAX557A5mLHufiHUVN6ntCD7419dpwyQveKA8XsmxnxwEb3YcbYErduW
15yfoHZqVz8TCLXOgHs7P1lsdCmD855lR/H79Zjszd+I9WUBh7lea3tqOWQn
HP66jPiZPy3wqm+MDqcNfeL7JakQpni9OBvF3RB9cLl7gg6desti9tNUuNBL
8vdA+EDa04Sfr8IhLkTEYXkPDXwySp6k4u89DogOFTVSIdE5Tjm3tAq0rfXc
7GbQvi+PacHbMReydJS+DlythqhHuQGq+Pf1c+rKd2fp4KzjXLdJoBxE8wx+
MiM+BPSH195Syoc8oS91IeNFsPIjcz1+T9DWLQdT7Q4VQCzBmWMJ6LCbXtKD
6+1Trusr7F5bCBKhJg9+X6OBbZBRO55/Po/6VW57WAjrjcIibiD8vizne8pX
/L5p2+91yUWQw6qx7RzCB/YM8nIgPESi8FRlYSmkG+0vwzppcLOyiusKiht0
1ufktv0EWHOsjFN0LhcO28RGf0H51pR2yuHoIgHa7KY3ZB2kwdmSe464bqGm
XKmt4HIS7NAZMBGCXAg7xrKRB9fZnhN6ca2IAFd9fySEobrXgrrOPxDXO/r4
KifJOhmKV18l0rtpsCY/1eU8rj92tO324dNEeCLSsX7sVwEobn7cswPlz03i
Ywc1BFPB1Obadc7QMnCoHk/CdYP7JliJp66kwI8haq7uu1JoTlfXVULPpWm3
Vi7jeSo0+JYOL2uXgKn0JnVD1D/Fh55vy2ZOh7BnRj+r7hSAMZsh0y00vn6+
BRx7npNAZu8js9oCCkz7u76VR+MrbD1FzvEiw9hBhzeH7qbCwgwXM/6+y0WN
MC39gQydIl+4KqpSwWggmzaB34MmYbKxJJgCW8bjOHaZkqDW9vuQKcLftFvk
JqP6x7yO8ylDNRnq3OV24b8LtH8eaLTLyoADPncV0vah/cqrL+nz+P3jbEX6
gmsz4VqJlMcu2STgfyzCdwDXn/lkHdHsRYCPbvt4eZxz4Wuh9W9cJ8pny4vv
ob9IMCfUz9e1SobZTdHxhvh7vO6FBx1bkmHR37ij4wcN4lb4Da2R/R5JY9Yz
r5PhqhXPkOGZPLitNhSH33ep37drIvQHEV47naZavysCjvwTQpV4/aPzZNp+
igxt+XS6ICkViPsIq1N4O2P4z36SSQV3r3rbJ+fLQMD09Y1CNC7JtNpl08A0
2Hc0MFh6sRi4+qm+fqj/tzgMq9olp4NXvpEpy2o+HNX7Dvi9MDOWFs61dAp4
6gqL/0BxFHp7r69B/g+wHz0bIkKGzzlPRVYiyBAwWUaxRfi7ji93TerJQK1P
hMdo3/bzgs+9UYTf51j35c5+ClwuIwzYnCGB8+kcsiPCL9ryvOCqzoBR6T0H
JSqTYb5gcmoV4ZayVsY7uilw/17eHYkvJNBMLt+B66odWlLF+JwyYP0zs75q
VhLore13xd8H1hQS3Q1fZkD5C6fupl/JILGH3jqN6zEmbO7KlsyE3xF3csXY
CSDYOj+zHb9/rUdqoWN/PAgPTL3dxkYHmaiJg3tQ/y8u8/da0eLBe3Lpy0ha
LtjGYvQzCOd40CfsNp0AGqVtY7Go7vb4wjzxBI1LVU854ZxFKmhO+Bb4sdKh
i+DCht+rKEmUYmJ7mgSH7Lfc7LhbDLdvnDzmicZrQX1D8LkKMpi07SRZ+ZGg
tLCZFIDaqXKA0/TAPAFuhL1q2+paDvQfBvaaaLzWRp69fIqBCCXsCmwSgyWQ
AhYvj6HxmrPYzRE6SoRyutgoraUA5Hf+dFbA7/nd5J43KZkK3If2XLjlRAF3
R+fBj/j73pnr/h67UP09KXGFX6cCeu4/XS+I8snDQr0oFnrq/8Pcm0dz/X3/
oxlKURmKCBlDhshQUjqRojJUKFHJmIqETCHzPL5e5pfxZZ7nIYqdUJIiZCpK
ocwUlajueX7uvWu9P5/1a93vd93v767772PttZ/77H3OPvu8Xuc8NhinhuYE
18dCw1GTJQ+CD1aTOef8plj4xtTZev5QAux9X7iRqHv7AtldpENjQVHh4ID2
qwTItjcrforxabf797/aJsL7hF1Hr2jmwJzsZ+sKPN659itmW5jioGr1x+qL
N/HQJ+uZ+J7oU3BkV7GhVRwkV+g/5sskg1WllUkJwWt3DOVv4o4DC+/IrN7k
KLDP5j9Ih8+VF/j4JBb0YmBiUXXCKzMDvi3eU17C/q+XDjVSvJMAbWedvvb1
J8Kh2IFHW4h+T+qzz9d5xMGd1DuFGvIZ8CD28gTRZ+Qi39scGed4YFT7tb2x
MQsEHJgriXluX5x3T/g91uNxgX9jfD6Ix4mcvYDzVQRH4gXZkDhwVdFh3K2b
AHWOCz8qif8TR+4tHbtNgc5px8uWlsXAs/zKFvD+ZdSw4fAtmWSgea38yfZJ
AfRpuweV4P1unny3maM2BdZa+M1f+OfASdqciRQcx4PDx8wO/0iDpR1PBEja
FEihJEgT/IcP1k8G27CmQq/1pzHPTyUgetTjRACuf46qO6RLGKdD02y0Mhse
3w1+wyCCt//YxfVsjCXpQJ0Z6BjZmAhuuTTFchj/eWzW5mh6IpBUBVvMhsng
N7xOmgn7+YhCkGHbdioYBYbMhBYnwql1W9uI9/iTamW6Su5UsGnwtHpZR/AQ
PhnrxXixu84v/5dU4J95bGlxOhr0rGofxxH9bgQelHVLZ0LIocSEVUUS2KS/
4+Ig+qz9eGk81IPzbXPF54aqTJg7nuJwDvvZLlXHgBvHaZbXPYpeJRM+TpLP
JGB81apmMZguCaZc/kwKzmWD6A3ya+J8nRGgp8BqSAKOdd3v6BozIVlenuUB
tkf13qP+C43JsHVkQEhjayGsPbtmco7oR1lQtetmSipYBUutrXCUgsMZrpn9
2G/FT6xMfx1Nhw+RFV/szxbBHvp3Sro4XqlO8Zb++XFgday4stSvEByvylgS
/FSbDl1Vpm6mQrDyjUe93bmQpDl5IAbjyiZlgiSpDCivRm52vUlw6rhC+Uts
P/eOHne7djJ0aaA3SaxlMH+256UTrh+4V3QdSmIzICz7JQvds3jYc7fpuRm2
X+9+qp3s1wzYKHTl7VlnChiFHtucg/WcT356jsEqE+6WbLu+JpoE89Y2k0oY
r9JeR7u7OwHo08WL5OzzwNrO/ywi+sh8UxdMH8qER92X5L6KUeBEa3P1Hiw/
5SUsOyyZBebrYx0SrWKgzkxCjxZ/95trPY97RCZM5cpRdA+SQepytWIdxnkM
Gt/fkwqDlc1/Qo09s0CljJclD+Me8RbunGlhUO128sK2lUz4Prat6RvGyYc1
TsZOhgNzYljS51c5oKaqxriG9+uSnuGFB69uI8vQA/fvMmXBanuzN9F3LGRs
z16xzkhIjROuauEtguYCeTFiPxJXqdzcNEOFG+Fs+VMkCkAEaewAwUehJjNz
Yj4KXORd0hwFysDWj+V0IvanhXr7WNFvEoQtznhuuFwMbG+0lhCOu4LI/oTT
Y2Tg0M7UfVqWB+NXbjSy4flD7nCodcX5cE/vPiH3vmQQHKjaSOwj1R7Lr6nL
Xojn7slR/mNlwCTGdIbgKyu5/sSgjBoDsQzthbklCeAtoDdCnFt3rgrzjW6M
BZZQj/2KwUlACdP+rr1K8P6tHXNYoUKA6J7bBTkxcCpj3EcDj1c264NGbUgs
+NBd6uPflwzae64+247lrz8ffElljAP17R47ynYkQeFIcCfxe3j34CUhDpwP
Q3K6HPUkYuH47fD4k3id3l+QIXfvjIMfvPtlRfH67aKMXaokfkcN3rH9iLQn
4iMnnnv7NAv4mZS56Qh+wkEDx253d2ie2P3o6WQyOBnx7wrG8uc6Xvo1Jvuj
ncFJz3IFsyBOZL5VHsufXb01zugSgE6a8BzmEc2Fbd81Dfnx/NGREn5QnBWI
zM2nN/20L4JPffy8HTheChcHEu/cjYIVqeVB7ogk+GYlN/sD27/r1buMCfpg
lGWVkd55vAyazC9wdON4TZ9QrrMdC0ERep8fN5KLAbZYFaTgeNEtutwSSQtD
afdILGV9eeBCf7MgHMdL9eu9rj+ilqBd+LlQ/VoyvBiKuPGK6CN5j9WrTDcS
lc/E1mT9TgYP+bQSon9N5FqWA5UzCh0a/H3L8yPeV7eqapCI8Vp3K2cbR6E6
q57DIlNJ4M9qeYOoA/XpzgceUw+G4QdKcs2ysdC+0+t5Kt5faKjHRaRaotDk
x68Z8g7JoPOWUZ7ggddfXNxxdi8J/fgVnKojnwSKPNNuxHzoaK99fpxEQlpn
4uo36MZC5ZcSP3qCT7inwrbcJg5VGdBGn58mQ7Hi/QHifxC7GDrd476paMu1
g6Pe/ZnAKbBQLI/Xy1FjtfJl0zR0/Ynigw7BTCjToau1xrhd86q0n0U6Ejh2
Ksd9Vw647qdY7sbrXf367OPEUipas1fuzz2aAVXRL5MnsN9muBO67GyoKLdA
Le7wrkIQXbl1i9iP8tLWb2z9HY1GduraCjYngbdQIJ8Ntj8vt2b1R1gG2tDN
yr62WAIM/UrRGdPzaPTZrHfw/UwkcU7Bk3F7EWyckL0Xi/Nn4Uuasztrs9AW
jZyxpYhckBZ71pWE64f8kTSlLuEcpFE3ExTllgRhOh5hJsS+f+NS2yaUjR68
W7l7QrIYdErl89Kw/mA2F+2YnBzUJ/6wSTwb50MXb+bnWD6xW4Z1845c9H2p
j1U9gwIlXRw8Y3i8zY2fXS9k5yKl2u6Yc0xJUBtb8MeC6N96ifzN9F0OmnMr
SH3kmANvVWaCib4PmhsGPq7ty0Pqpe6b/zxKhFZutoWjWD77qewyJyUPxcmM
rvIq43yod9xxHuN9Oxcm96TmoaejmkzXxkigue779HFsT4TiRZob8lQ03y9T
oJOQAR33Hp0j+hCpbmuvYonMRU6uG7lGEihQm7PiHIH1eHeQhGPMM9D49+xG
iQkqXFczyqzE8o8npS02yWeiyOBfN2UfZkHV4aO1PriucI8QzWgzyULbKoV6
N1rmw61723OvY/vVHvI8j4vLRfvMA8WFHCjwaeoSEP1qJ2xovvkXZ6MrSXka
25aK4CaPaUgQ9udMt/Fhn+25yLOo6zmLSgGwhllYfsDn3IJt/b1VJ/OQylRM
lCN9DsiOyXyWwfqr5Q8nlG8uQKKd6ptY8b6fgjgrO/G6vsv8hIX0swh1vk87
WOdRABs0tte+/4TPTe9o9rzKL0AbL+jot/DEQYeZV+4PLC9BVmaelihEjUfn
9rMuJcCv0n6u9RjPbNB4PFmQj+Zk+KXX2qNhbsWtURzbrzM92CHUU4ho9Jz4
RDUTwaSD77UZzgM1NKnGW+4WoUuRZY/3bk4APsdVv60Y11HlkfHC9uSafLfi
xuuownToiTPGM50NMw7JlyBRAUfdvooosMtSPZ9FnMfpNKrCD+ehAoNBPu+P
6VB0USXEENtz/IBHY2RQPlIu59vVLIXro1LtlWqs5wB/etWpggLUHXvA6VM/
ju+dW4eIeuDM0SnXCekiVPPo/QWPumRIdy2jJ96bPDUWtpM6W4S0GSxrlRly
QbIjlSyG/T94bAOdJn8J+s10Nu/n3gIwk2XOYsV+W219dNt3Qxn6sqDzILkq
F5gYDtwTwLjPdXfvJydKkEYct1DD+Vx4M9F8RXASzzemay43BsvQlYiy+MA3
mcCdWGnK/Bnv12VsjJxMFei90G+DdqF4eFtypDAQyztf+rBNnL0cvSuazReQ
zYNcCzor0hiu65oUacydKtCFsVnbppVoSP+2sLoTy9f0Ntu876pABX543WTF
wSGbqtjXRHxpBLuuq1Wiqlb5J9XDcRCv+TOwdmIenVxzz6o/X4EOLIxWHF6g
Qv9xU+XJ8Xm0Ved3mUptJaqT59V1zYoFOveXLq8xnn0teMORrVXIl+7yZTU2
EpDfTXKUYFxj1sDsUHwVGh/vutK5PgKeFd84Eo3tDNXLPGn2pRDJmj8JmT6R
Amzvvny/hf0cYyhzo0m8GLW8M0pi2pQC3HrZbRY4LvdFL3TdDi5B3DeepqWy
Z8Ja+p3KGuz/jyGCBl2nytB2AxHpBbkcGCmr+FCIx3VzrO2ZIlclSmzo0r2m
GQeKUcoCBzF+O3W3pbNJOTIac0Wznbnw+/rc9f3YnsBddcaTZhWoPW8i58Xr
LDj/RZ9vI8aze35FFypUIu1XEXFFDHif5yjtNMI4cr96LU63CjVJxnL7UKLB
i/PMOSrGG0Zf7xyFKiRc/+2pGD6Hbn6RbvX0I54P7ybueUtUo49h1pavwuLA
jnm49svoPPrVV/NVrrAKMfP+zi5aHwX7Gi9wHsV6lvZfCL9cXI12uChwGE7G
gKfNOaHh9/OIaWFo/9SeGpQR+6E45yUJjv0ykv/zDp8XBmZqBd1qkIjpdplQ
jgg4wvyx0wnjKu7+OrQPa5DZyrPK9suh8MTz+e/xEeznTs01ZpMAkJRUb/zc
hc8fOUcPEn1yq1ePjgs7+EHWC1mS3hkqyJNYf376SfBh8od6JAWC9RGqk1dy
GlwaOMURTtxvzL7IIXcvCAIyBnu8stKh10+ykR3jbW+NFu6WBoPt/hn7ydtU
eHqCMkD06TgfGcGX1RUCchE2P/tlUuEDg6fLQyy/tdFWRkM4AJDi1Y3CuB5P
lf3e64v30w+29aFp/aGwZf2f9gMhCXDd5HP/R7yftjvm6T4LCIMOoZOLpRdi
4dOZvq/E//LMrYcct+iEg/F912W5tgTIv2M8/xjLC+j+ovtkEAnxU1rj33dR
gX74iYEjtke0oPcPh0oUaA5skl00SIf9Lj032zG+O9TIs6YzCqY97+RfukUB
ZSunUHGiXzw5E8nIkaBhgxO3q4EfCOmgzNu/59Ghwt5PJ8zw/lGhmfHrhDd6
2cxCE4jx8awT9IVLUTBhbZCpkZeEGKXldYjzeGu6XMvGiCjofMge0nM/CT1o
yZcg7gU1tOpc8KP1he0B0VzZzulgvRhCtcL427IebcZHYbj+rtw0eYcKaqZz
szbYztMv9trVr/rA94dhuU4HqWDge6WduCejKO3Mu2nUF0a3858KUqbCi+vv
Pn7H8jxdp4Sn0vxg90/Rdf6PkyHm5JOzhnhcjOzPUs5cjIK95rLqARcooLNJ
JJHo19BvMsSxeMofTP7Q9b6mjwf5uKFSd+zn0OVujVcv/OGOykjiraU4ONNa
xneXuFdTvWXF2TkAtvA9MSEfSYIftKXGSVgPq5O96RvjCDBiVFZ+LesD7BGi
gcT7uyx2x9TN/EFwuebmdMchKnDJsbAT/regSh459iUIvj1svu2QlgZ7kqs5
3fG4SnwGbFNzg2G2o2dDnFMCWHDeHyHqrsehPVMCeZFwmDrFoXYwFe3e2FtA
9FlY/aE+2DASDNGPmdh8a2whw8v8m8YffL5o9uN+0BoMQr8aD7zaSkIf3J/N
7Mf2qPyaPGOwHAT7Rt2LFHoo6GW+oHcMtp9L9eWVpluB4PXSTZfhdwKqkLFf
WY+/K3dyavBiTigU/E4ajnuRDiHHP24n+gRVhlavzE1FwIUu+bm9FCqclDws
fJDgXfRlrj4qHwXnPgXQfUqnglhMUA8vxq9e+eg+pRUDC03ZYtoSGfBJ8meI
Eq7PTakZPx0/YHl+6Ph8MwWqxHu/e+FxOa0To3VMDYXdm51WAyMTIPPS0PQ4
tvPnxx/PD3mRIFf2EW9OeDz06ui1EfWnxinpY+GzJJA6/0jW0z4ehAcsMoh7
+GGfhPpdbMlw68eJFs3uJKgab3xB9Ov5RX6amdoQDZGGnKOTKVToaqCopGN7
slrlX+/sjYfi6qO3n7gmgESX2KvbWH4LQ/tW4TsxEGG1n71bIh1yybncBG+5
ypXTywd3xYLfj9uVHRsToU3ReGMnYT9Hp5iVbyxMMxRS4wJvw86vD5j4sf97
1q6HjfLFQ4Xt/V0vbHEdnhQr9Qjr2aZnxP82JxZ4l9Pa/fVIiK1fr+43tr9P
6ODHBtZYkLxAR7fRNgk5NJ4XJPjn9UUDOA5xxwGX/4neyaREtCNBVzIQ4+E6
0T+HE2Lhic53nT3eVNBHz48QfU/ckLwOTUMc3LeoemyM67dYo7vkH/gcekBJ
/efqpji4Nu2SCpcyQKEiuI34PeRV5djycfZ4QCExUVKWGXDgvalCOsZZ8ua2
n/4RD69j01QK7qdCPk3LDlZs/8O7jFEGUnHQvmm72gGlRPgu9dM+nrjfclhs
SbwlAbgKSCUqiQnw4svYXmXi98wlpa09lxLhY0mW3Jx9AjzOfZEqQvQNUQgV
QnwUcLyn71mwLgVYa5fniPdEMobHTC03JgPzwPDnDpMMmI5zcyV4KUuiXS3D
Usmw6fGnzLiribBnu9p2AYKH34/9R9qfZGhquc+WO5oOHWzj+wn+Q8vElhOp
AynQpMhYs7qbApv+5LwfwP4R/Hop/opcPGw7If3ahpSEnm9b0Z3F373MxnR8
TiwVeEUeHXoSaQdxJkYTV7B+/hv3FVq4U8Hzyri39U8SktFU+7QP25/Pr/6p
VDoFCnnDVSQzk1G9YI+5M9a/b8HHQ4I1Gay5jyjQtlHQNlF1p11Yv82H0PE/
XJGwz+sg6zPZDBiK2Tz8HsufZrKYrQmMBH/F1z/ntmaCTo3S2EWMt+tVFb3x
iYI9HkxhpbhOkHS62KyM8Ze2u5ppywOQdIldS7doJjBqlMw8xji72KEZBWES
DPR9DwsdTIOh2gDDj/i7Jxr7rWiqSWCSodV2yDMRpCkHhA8T9yqtTJyYBclQ
10h79b1ZIuQ6Z2rLYvxRQBPf4/emaM0tJZB2NA2e3zKYIvpbbS3ZdzOrmAwm
VxtS8vlTYYjjEdsOoq+HUrn9mc0xsD+L508+Wyac5Gjf3UjwlGrsCZmsJqNH
85u1Oq4lQny6qTIP8V5jT1Zk3MMY4Nr2w4SK5+3kzsd2gUQfapXC7ITzsaDg
qnTZhSsJUsy1li9i/T/s0i7Xh8VCTvPXA4r9dqB/hzOfm9inHPQS6Wu9kPGJ
Do7buqnA8OejiiDW/4Lr/P42z1goML24ma+NjFbe0r7vwrg/28MAj9cxcEVV
0eJZRQoKot0e8gb7Z1r18+/osWjYuePArvmaJNStyzxE5NvbPCJGGy2j0Gq+
7uCfOxkQr/bhRRq2c+zkls1+nLFojw0PY7UYjkvy925/PN41p0Gpy4Jx6ATH
847lXZnAVRNbdwXj50SMqbUFeUhzgWeT/RQV5pksfzrhur0fHQkMlohHg0ek
DZ69SgMySxwn8f/XpRwXIbqMCFhme/imhzsJzFu2ae0nePXteJrf8SagtFcH
tNduJwKnlEyzLJEH1Kyia2sS0FqB2I3W+EQwft42RPxuTB6NGpIwSkTM6gXP
nlxPhYuBvn7viL7qVxktpFmSUACvzaAqPqe/fbuN/gZeX4xmO+XflpcgS+vF
Hw2q8ZDDAT27cb3q/i65fB9XMopkEbS74IP33zUPJT48rl/G+ntqBVIQzSH6
K8q0SdDRv3KC+P12hllZ0JfZE5isnsR8nE1Bs/YWdcR7lhFj9l/n/6Qg76aY
qY4cWwgy3a1ljfFLC3mmpj6paIdTUdVcYDQK5nuk8w7HZVf1qAd/XwraIbm9
kL86Ba3vofFiw/oPCVuxmOlSUfIz1ZZz15LQ3pS3VsbYni/9NqfeuhQhvyuW
m+3WUUGjytqzY24eFW3j7vbUyUGdyw9rEnwy4EGj5OM3+Dy1WUvm1HRdMfod
vM1t0YUKV2ZUhyxn51GA1q5UBqFSdFVt05ztFSoY1bVw8uJz6EuanocNUmUo
aYflHdLLZLCVaxch/ocdW+fFWlFIRae+K3MokCjgwiqtegnb84Kj6M6Z+jL0
snyHrtifOOjt4WK2xvI+GU2G+gLlKEBRonnKIh6aZEuHiH6diwZFHMczylHD
wHF/nsEkGM06quuNzzt0xy4e27FYiIa/HmaOTrEAwdLT5s343O19odfM6HMF
6ru479xrcyo0Xms4/wHX2x82im+/FFWJurYIkzzvp4Fvs1U5F8Zloh417xKp
QlMSTAzHLycAo5xtpSpRnx9op7JeykYeF/f01gemoIALEqcd8XnfLcyBdtCy
Cu37JKumGmwFWWZfj37G56CdLFFHVqyq0CYBa/lFBzKanhJNj8N6OH4vyfB2
VqKgs1WuhVMUJPbawzyROF+oWy8P+lSiHyOubm+8EhC9debMK6zHx04xTYYh
H9nvXrH1/JACedKP/WtwXCbu32j1UspHEwqGbIoP8Va1wdOfOP9e7fjdt+5m
AXJxfRLIHpUKCVLBy7fwOpoxVNmcL0RFR7y1G1xjk4Gj8eev/dj/1heV/Y1u
FKIDufcKRy4mQvVybw1xX0tzl9jBjqeV6L1FgtL5gXiY1hb6rY7t8c6hxhjo
FKESncNCfsoxkF9/12IYyzcqRql/WytC8rfjPoRHx8CpYuoicV+oh+mEmvXb
YuTbxW9F45EAI+ilQzVeL5NWojZG+LysZKp7xSg5FS5YbJRUw3G/nCltOx5B
RYfX1jFuriZDjtARDeI+p8yc4Cc2chlSebg/Pm06CaYlnlW04Plwp6iRcpWp
HGnPCNi/c4gF1byh8+uxnvMtA9VJcuWoKotZAI1aAG3C8d47eN6Ky6IL8h+z
Ub7W/n0vUTw8qVN/avFtHklw7yyXEC1H5VapSe0yUSg6LOZiFNYjyO9WoZxW
hsKXepUry+ORpVfqqi/GZRkfO3WGlaI+Ht/HDvGxaG0l7k4SXkc8Zmht2jsZ
xQ8EewStUCBQjrxrFdtfnMeRqU9biAYKCt/9DMHn34DaLinsnzeO7KyvnJOR
/L4VT57xJHAz+9XXjuUtY718L3WmoE9eTawOHUmQsG56wRvjt+mm7rydSUWG
H1UlKFzxcE/7rIcUzgNcjkN/xETLkMXG+ZAinlgIt2pxn8PjNbsoVFM2k4Yi
91UhLUcy1PN3FpUS/Q29pZ9dMkhHffurKtflkKE6V4/LmehvpRFLCe5PR6yF
Pwbocf3y+vaf31n4u65nowXK2TPQ42/8Di29ScDEVrnnLc6HMTWlAjsuUBF7
i1Oa9TkS9CpplvATvBxn+BUmKjJQJM1Yp5htIujdJvvREP8rbf4+pK+UiaKM
g3J/xUbD2OMb9+8T/YwWaM/VuBajvptmlZ1q8UjFbMyL6KMqPLrVQ8osE317
3qlj/NACDBI54jgJ/nMmdvnyM5kojPLwJsfrMOSVMiVphO1kqNAMZ6vOQE1R
njyCsbHo0pyoTzXWP+Yheyc5iooKXzWEH+6MRk/qnw4S49rmMTMV75OMjLNG
G/dLJMLKQ0v5i1j/6zzfVkXWNPRmTHIn52oinOd8KhVP1A9/Vid11NORh8WP
RNd3iXD6KPMkUW8czukJys7PQrRi8RyuKomgtV1t82s8r8yiQh5VLaYj/5/b
feLdY+HhrQWNaqLOlxmlFIdSkU/rW1tmcRKU33hgu4ngee7p+lj8g4qa/Fc8
a6+SoH78mH8rlrfbciWOmZKFHI53dHznjQGLWF7fNux/6uCJzVs9MtAy5fe6
4cIY2MjHSV3D4/1wT67AqjMTqbjMK776nAgqzAfrlbH8g5Vvjlc58tBkxW/T
UyzhoG0Y70b01zazpud95ZuFgjztdqTnx0OHkojtISw/sSPg4ZpYNhLdU+Iv
oEAG55pPVkQfK+1FFsMj3tmoXs7+UHmmGfhVDZ4h7tt/8X+uYKOXi7b49HUe
oMH1/gLd5hbi9+ruVd2GhGx02WN3/cCmUPS+eZD0G+sp3/b+ut+fLMStrCV5
aXsM0qmVow3COF24jIFISDZKc+w5q2lKRjltnFttMF6nNSd5PjYb8dzrmksc
iYcGdnoXD2x/nilV76FHDlqLk1RgISdAkJTBIeKePL3GZAs1KBcFPvhd2mMY
D3Xrl8wUiHu/dseTFs/nodw56ddtyWS4Uk3abYrx/TQrQx+P5SCBP4fp9IdJ
kF3+NmMd/m6nxb0kya35KPCqltMZ2XDwCLXdaIjll00sG1Rz8lF8bpbQnQ0k
sP5VFRCzNI+O3LuareBcgC4eXYlJy4yB5xw0XSZ4P5qU/zXtifffUAq7Mg8+
V/UrVVvtxHnAbtbWptu8GImsKcy3D8aAPndX5jM8/y85Wz2oFipBdtYOJaaO
EfA7qX3xA9Ev+KkDdXF7LtJJtkx+lhWLkkYvvenD9gRd/WqyW7IE0RVLSG24
ZYLyb9mQG4nfUSPK36H+YsRKW1U3fIGMxDYE/2nCejTupsWzvShCa2ZnRNke
kRDLxR2tz7H8Uo/bOmWFImS3fkvuychwpCJxbVPVl/9n3sXPx/MehW/Shvb4
27v+yaf3N3khqTf/kn/6H/JJtfmZswrq8PPnGdd/4tyfm05eG1CASW/JD//E
BVZfKF0bWA+bKoL+/BM3CUw78L/CXVV9bxB8s/v+g2/2fbifhiHvMbimnZf1
b7yaj+Oy/6hch6l88Y3/5PEjxRavbjL0gK5XDqLt/+STpOF3GZcKh27mEgGJ
f+ClixZDftdIUDc7xvLqH7x2Dyxnd6r8jAINTtHGd//A/Zw54m8weoGdp04R
/JOPUfIWA/01W5Anh8T/k9fub7yXi7l8moT9gQv/bv/EX3ie7f7C8/w33mA7
n9qt3EnhIPch5K3wP/Djf+FfTfgL/+rfeNFFxVpm5RPJsMc2ijXnH/7x/QvP
ob9ilsfWWz5g3KH4b/yZ39KaGwLGomDYXvrf+DaX97MeOFboDhP6qtSOf8j/
jd9V6KZRP81EKBQWzlr9k2dY492mk7uy3eCM4Ny/8RL/je/6b/H678blaIH1
v/h1Lf9D/m/xslLM3EfwjnqL8v+bH/6n4vW3uJxpYHH6X/GZ/y1ey3+J19/i
8lrW2pKwR/o/7BH+S7xO/g/FS8NM8ckBPF6W4tp/G+//1Pp6H9DjS/ghlvPA
/6fx+qEZ6Pjfidff1pdOetxVfuznlE8T/+bnv8Xxf3e8/rtxkdQ+9a/1ZfVf
XF//3biocg/YE3r4/0PP3+L1N37Xv60v37/Ea+kv8eL9S1y2q/f8a32J/4c9
gv8/yYd/1isrCJjeBqtdJ+mPYD3BuouSc/+FeM15/p9+GP0PP/zvWl+XV0aO
P/RyBBF2gXiCF3TjvRnOj/8v1tfVh4z/8rP2f/iZ7y9xFP1LvE7/F+O1PON3
vLXVHqSkkguEd5yDS70SFUTfhAM9P23c7pjBjQd7PjWJ2MHPCFT5ieAlkwru
22/kBO2nbc1+sJyFiMqXae8wrrlX2mwwwxmOfd3s6zmmDsrCoQFvMb7VlpMH
DrnAWv5MlQKu95purkq9wbjPnfHxsbXTIG5kzvd7MgruCXkLjOJxBdUMt/FG
u8Bvj/DfJ7A/z6BDRwl+4xcVYo8J3Oemr9cNHK+bm4K4Cfzd1nrYw+EKaieP
fj8frQFSuUHbBv4Qfdlahg70OUKJHV1ZeC8Jflo8RwRvwKbmpFwJRTc46rJp
11S0Hew+8cCkEcuPxBy/Vv/ZE1h0jU5T0nwhePoUx1WCtyp3iCTzxg8Yfch1
6yPIwGDKPKuE9bRkngkU1XGErl0PfWgnPMFB/sf6LIIvSyJ731ueKAhTjyCV
LkVD+OIw461f88jesvl50ZY4qHpOw+j3hAQhsu0Bw2vzaGD38ReLbYngR/90
8vpBbzD57tjHQ7zrD+XaH3UvDaz9KY3G3vbA+j3tDvF+R2m7bdnXqhC42HH0
yzqyMRx+M992En+3z/rmN4+QMDhzKtvFpfYK6G05kieD8QdC/XqXZ8PBylg4
a5v0edh7YEl0F8a5PS5y8tpHwaaaoA1+zFbgYbrNleA7VUeBlkP4fCLMwNAt
e1cNTM/5pu7A8nqNfXo1vwJBZFFAV4IrGlp9QJOO4E3V9OvQeBwBfT/Mwx9q
cUNTfKg9wX/F3nWucPRHBEwGed/Wwno6aOaamDGuyyxdgnoigTPmq2qanj68
09z5h+AP7KRrMB68QYYmseuuF994gA+DzWZHrP9ckZ/belYyLNTv6mjE+kVu
lETVYfzjgXy/0zTx4OlQ/uNNXxS0uKhu7sH+YQvf9fpQURqI31Da6yuUDrtt
+9YR9yd9qVUf3s3mwHROOmvxeyq406r2PcXnIN4iiivlAwmEfiiyd4heAs7m
F38I/qJAMeH0zsFiqGqX6KQxTod2hjr/kdl5FHJfNUCmsAwiUxO2+d6NhLq7
5+5mY/y1n/KJyzwVcH5Z8vSrSS/4KmRWtW96Hr3k2dZ7zycKeOIPz74VuAkT
DMyfCd6w6xrzlEsV0WDYXNfCQ+8Fe3zj3x7CuNNNm5Hs/SRY38bpn51wHVYV
x2xfEDw/D8neV+jIcLctjdoxZQKddfNuBK9jkataNJsWGewcII5qcgayMxZ/
lxI8xsY9Amq70kHN7aZ4WW46aI5tE6Hg8+8++PKVzokMAzXKRgZkMbhh78tP
8N6c7LX3/ZpKho2CTBce25wD4SubP2diHMSVMgTEo8G1lCOjysYUxBpETUKJ
/385a2Z6/eLgMq/FxUsXQ4AltUrxAsGvotH7VT0sEk66hm8xwvq19+8XIPhF
nQXuXT7inQxqLLG9tqYpEO97wdBhZR7l3zztsr0rE/RkeOPONBXCj72DqBP7
c1WJxUzMoxx2sw3237kQC85dwpPbsD9/bB8OTsVHqIdfHpx0e1UMcW993EPG
51H8m/05IYcqwJz1yfz7oAKo9Oz+LvZ+HjWXbm2lilaBrveLtwYPE+GaqOTC
ysd5NPYnWivyaDX4UvzOuBaHwkVK2OsfH+YRLZDOdOqGweE6qougpwM86e9L
5SPygBRX/0BfGBQcP7JB7rUdOMk/kiZ4pXwnh0SddkXAFZkwo4TdVvDygQcH
wWe+PU2ai2tdMNy9WxG7TegObGFvNSf41mzVvfaVhEbAiOEN+75+fbhpcWSY
kJ91/RPU8DQCRFSPR87YyEKBofpmYh1FdBrTJXNFwvmgZ9s/ZhlBvGGkLBPG
z95adpLJDoXy88cmv+C4i57IfY+I9b43tSqFIQrU5azX2lJvgGQU3/JXHK8k
vszsO7zRcNv6msSGG9Hg2dpD5sLxilZJdJm9FgwjbU7r5/F3W5uDQ69gPUXj
l05MeibAtqt82xhvZoP13EUrt284z5+qvWsqRQVWE5FtXl8qQdHHot8Z+81j
4bS7n1oeOIcq78t9XgVhO9Sdy97MI7k7RQOvsD97p26tdM3fho3LbA4En6RH
bQhtyrcSKLhSNHPuezmMUKtlW9/OI6/hfrPfX8pgc1WQK3siFW7HqldKTuL5
731nHe2FcmA2flIDX8mgmShe9hTPB3+hu7bZpAAYKQsRWvzqBLrqyvXGWD99
D4/sQFggrLcScjx/xwHaIytLLxN4n3Ww1rUgoMZY2LMKmYMLh9sTc4yPbq38
+YccBNK8nxkIf24W4Vq5hvFTjAdZL6+nwonJcUFO6yoYUkswuTg6j+qnDhf0
5wXBFvVfHsMbj4AeVeURIZ+s1vaNniMYtOlHM3MCLOGK4MJDQ4yb+TF/ObAh
BAr1Rwofc9hD/UzsQdU/xD1hd0O2G1HgVic0VaOUAq8f1k0mreL9paZKmrIh
DlYqvHe+LioB9Ca7wnR+HkkJdeQdG0sDAwM76/HkesiSXbNO7ZxHvRe/CByz
L4PvUizp6lfTod/qVvL7qXkkc+I4Y1xONhz0u+2QzlsLbcfpIqT655F28OaH
l7IL4Kgniw3b/VLYYlx2Rhivo9ULY2P1zEXAGc+/pvogHWxeaXFq4+9WCO+8
NL2uGEadd3slnomB27IvWQ4tziP3owUpG3DdpnXm4W7b2gjI6dF+SszbkWqv
Ey/HrsLlr8CavC0CWrIyrnL9ow7Z6XXEmZDnvr2f5599Ja7F148YlYfjPJ1M
FvoHzpDCUC8mGAoknux59X/gtK7sEa/LwuHUR0sKIf/V5BtT9gYb8FB416W+
NRZOhRfdPvCPemm4X80/+BkJXjZ9i2v+B95kv0zztDsBXL8tV8f/oy/b7pWD
3mR3CnyYJ19Q/Qc+xTocFX8tGeYbpNYTvAT/N/52q8/dmzYpwHBlx2DKP/DE
+qcWy0oUWBYreqPzDz1VS4NV4a4xcH3uesOlf9iz7f/yD89/+If9L37j/g/8
u1M+i0+pKWRlhQxrbYqEdGWLWoJf3cXvqZVBrhmU7ua+qcKbAgsKaiIEPzmj
E4dPCq4Ddue139PB/h8aMgwkeN31F5/syJi4CUrOOov3hoKhaOvVek2MO52d
KGiYvgWZYkzPT+pFwe7xNosJgr8ucSB0ok4HeN44cp45TQEXvkK/03i8PSZB
AhRJOwgy3qvlNxsDmno/Q4i4CAQ/OHyQ9w7Inorj1/iVAPuF+oWdCL64ZAO+
rYLO0EofzWAXQYH93Sf28mL8wQu7o4Hz9pBklRDj6BANHRvqFGyxHqPv2ezt
uR5wbrhP6t2tFGC75xZgiceVemTHdBjVC0SObB4w1EyBF16KqgTPUkHgpqpd
4T4wdfzEzRivBCjZrulxFuuXn9mrHrZmDiXdjyX3DEQA45soVSLfDu26yPdz
2RdyV35c3BwTDY9U7Tbw4u8uvD6eEi3lD/OWBpfplSJBaocgK8EXVxtelbdX
KACm7yi9XzkYCdVSpcUkgl/Ln4amcyUYmrZ8dZ65EQn+Xre8rxJ872cSU4Vn
HGD71ZhrS9lR8HhigIbgBc1HHiI/fjvCDsULHnd/RkLoEzEOov4vMzfVqFpw
AaHMbqW9H0JBX3tDAwe2M8qVY3ZHoT20G2zzE+uOguMeGUcJnrpGGjs5iyk3
6I7YzSIbQgKtn56pBM+qsFJN6Sq/H8QVZF5415EA+ccXA+UIfrygcCE7U08g
bePsf3g7DhZjSe3txH2t+7o+cpY+0H7O69jmzxSIM1FW6SfeUaq5fjpN7w+/
jNy1mxKSYf31ngRjjPuVWl32yAqB6/VCGgv5abD0VTyFeD/IX8D8y7LVFb5a
5G7rexQPc213pTMI/rSX7leHM8Jh4vmNY2PhaTBve9vyKJanvG7qMFeNAjHX
wy7etykQu6P5MnGvY/lrED3PCRJsmAq85skTC0Lics93EHyAqoN6BbY+QKqM
79v+OAV0zRxVFLB86/GJTRNiZPiQ566v/jIKmi7urEzC8i8WvtpFLpOB7uXz
iQMYn8hav+EexvUV5PtPcUQDnVj7qPB3XMd5PG1ywPhq/YYTbLW3oN6gdZmh
nQQ7Xgg8rcL+zORLPRX+LAg0xL0ZM2TSYb+5e7wW8b7VakVI77wdmLQsLg9s
IoFjQ9VoO5afljltylrvACG7unhoSsPhpaSvKTHfgosV31QzOcHbOe6E7Doy
/A5YW/Ih6vOUa1wtrZHQKuA/fLuWAq81makHifsqS/NDuxvwualO+JLWWjy8
S1c3JPiguMboP55Y5wFwoPbtUFEytJCKVol7ca67xd/XxniBc7o+vblrKsj5
fDLcifEMZV0r3a3+0Lpp/57Po+nQF6Z3n4fgDbM/dFo12gPOxpdyBO5LhIXO
z97aWL8O+1e/Dw6BUFGaZRTYmQ7sJddrmYh7jCPbho+9CAaJpBbxK4LJEMHc
3qmC9Yuv0G0YYiTDNXfdw4idBApbHMIJ/i4U9unsjHMojHyODFx0jYOrjevY
CB77+I4NuuXTYUDr3zNkNEUCsr7oyCzG942siivKRcDh1i1qZzF+o8dteQjj
6gHf0w/g9cb2U0VoIxMZNvkHZj3B+FaRXL8cF3u4caHxdvEwGUYrvtQGEPlH
lf53q4EjSHXfc4jhJMMD3W0biPX7Jt/U6+JVF6ATF7P8FRIJYzPuO4l1V9/2
VrRd6x74f1+aTtOJhtSmddlEH5MtUwwhIOsGbS2v07aPRMNdQ591BD+/dLeQ
3FGne/CNYfFa/K1EcKx24UIET9cHn6mlQW+Qy2X2CXZIBSPGspcsBO9Bq0Vp
5FlvmJTe3OkdEgM/JubXM2M9pVqGT5Rs/SDAsWzwzt500BdwnvPEfk7e3/un
43cwnH0ubc02Q4X7ngsNZ3/Oo+70wVzzdwGw+5QfbyNvEhzojWkk9iO6/APj
3L/DYEQkXMtpiAqd6sKXZLH8DRkHO7PVSNhI29EaO5ECty5ZTXtj/Xcs15sd
ZCYBXTu7e9FoPETXHHYh7iXmKig4ytiHApgUgTsLFZo2GjvXYD2b6mq/s/0i
Ad+SvNrn9dHQGfnn5jk83sTrJ4wePCNDzYe2tD6Mm8rfW6+A8V27h5utFqJh
qDNkKX9vNHy5Jq5Pi3ExJg4GxWMe0LW0yfWNWQxctg0pEsd+0PBtvrpG6w27
aE8Y9mVHQ7JBcJQC0S/AVmEkzs4X3MeL7DhFSXCM/u0hgj8/bPN3V+/zfqCX
shAkfTsWAtTOTXdg/U5AH+1Y6g/5wuMnP3nFwt7Cg0sPMO7rNKS/dwMJwo0s
nJe0UkFc28+Z4NmY2M592PJEEHQ9uCcn4ZIEXNNS067EfWbZvs1v7MPgmcbL
G4kB6dBLt/J2AfvB+xdJ/epJfC5V2L5cHUUF2iONW4Qxvn/06Z119bh+4qRf
SbuVCRmtudtv4vMpXRrb430fwiGTR+Nh9rZUWL24t5e4Z+hdw5EYxxcPLrMb
eOlMM8F90CV4E5afil3U1whIBDufVFdrtXQw3GCjdRafp7qq79gWOsSC4R+Z
7UdtomEsP/NoPcEbY/zxdtiRJEiXqttR+i0RjNYXiBH3BM6x2jwWbkiGlKz8
LcaZMWCSbd7KTbwTF95boUWfCgFL8k+kMF4nvL6wi5A/E2zdy4DH6Zl56MxY
DCzQVHAR90W7GS+5Ne3zhcGsLe9Ta+Jg2ePR5zTszy17txbKx8RBi+PZj/f2
ZkHqK//PmfgcemveIVa40B+kv4tQE2ZiQYrlzdt8LP/ratGx5twgcKfp9vki
Eg0mx2j3rGCcO6OcFYWHgumBbgeZ7/FweGvuQ+J98dVfW5hX1SiwGhAgGBOV
Dqf4AuKI93S/eDk0RaYicJ3cpT4dlwrxCn3rr+NxJd6saz+3iww9jOyHS20z
oPX9CcdrWD7Nhmnhem0MyBtxfapKyIQ3Q9pdZ4l7fbXvxepyUmHKb3xHensS
8BsO39LB8hmtJQ9CtCjgc8G0WbIwGzYe9HNcIt69CpAnE06nQMpSQ3VTWjZM
H+BO1sf4gPrI9mBeHCe6sBvTezIg+9JW8TZ8noq9pF8iMZgGDSo9yWmHYsH2
9brzJ7A/h5rrv0qJUUFk70zEzdVk2FJ5LI0X25M2MK52gyUDAnbFWLGsjwfK
C6VNxL3WqNiyd4/fZoDn5wPuD+jjwSqek4O4j5dt52+11ysT7gTJlKPz8XAq
zUd1Fvt/jS9nR/pKCLhX3iSdDk6EX2airwieYe2FKyFzpZEQf7rz0bmnCSD2
4VZ3KsaLZboLxgTJMFRtlNJRGgsm9u1J7zHOy/nJm7kxDJRdzVnz25Jg7pKz
phTGZzZoKGnsjwFm7ksv2tYoUJk42k+8U1jf9JVfbyEdXG+JxzwLygA1Id5q
YeyHXp6fIQ2UOJjUNOP22ksFktx+f+J+b4RSK2u5GwVkNB5tV+nJgrLbVOe7
WH6L+uYZbf1U8Fp746YvlAPJHKWhDUvzKOVqrNQ5nUwoeq01FmyXB88P9f7s
XphHxxyOXLyP80xeSLBVdFAmhJFkj7th/4xTW7eg8GyIq1nldbTJg07qp2VL
fN45X6Jpn9+VCxobTeoCSFngrWlj7Iv1FFfQcGyzI/iCPi2NmqdD891ryUX4
HNS3IWB3ymQSMDEgJU3lPOgSlbvY8nUeLYmYfrk9VACr+XabxFcT4eh620j2
Lzhv33c2mWcqAgqLUpTWz0T4nRh+gBnr2b/57tfV4yXQl0d+wetAgWte/V9n
53Aea1K8cnI2GGhcfr+xy0wBieDPaBL7U4YcZLvRMAMW9g89CXyQD7FNeeZX
sZ1Kr0otq06FwqbyjhfJ5GSgfjEVYSfq3o7VjeSqCKDY8zz59SUBnphb5WVj
/IzX3ZPqyjjvvQhtmj+aBkpc8unriXPoaeNQBptc0BXncothzYbhi45xrlj/
KTvesSd3omEl82O3xFImXD6rOnWaeNdv483L/ioOhBzi8h7T5wF737WpRRwX
DTY6tk+/E+Hj86AJicB8sOhPnBPH/tldM6N1+lo6PDm+PlHsUBHY+GuaEO+5
+ouCaHrXIqDxg778VrVskA789vsXnrfvGy/W0+zLgHUPX6SG7ikCx8ChPzew
f5q5vWarBjIhcmsfv1h2LrCfVk3jxP4ET7WSZ/0FcKJoWNt1lQId0XRFHzBe
d8vNjf5XFsw6rjkujGSAyrg5Zyi2x3fF5P7eX9kgZcr589afFBBtHheZwfZr
mZN23l3MgcoAtg2vf6eAndNyCPE+UYj2eJ9dQTY0++m8rDRJhblvYXe24PXe
e5eFu5jOGz7coA/Sn06DN9tWvIj3MoUHN5x5VOYHVvwsRe6FqWA6/YaNeN/K
HK6tv/VlINAK8GgEAAUk+FzKc3Bc8rh3ZggYRYHkJwZuZvF0SKycnRvB+YFt
eH2UoUsILBc++voQ111xFpdnxjFuYNJm5+YfDq1lybFXPLNhv05+wAz220KV
5wvlkySgxlWpp7XlQ9JU1WdbbL94xflzD1tJcPXOAl9XSTpcnV0yIXhj/HMt
NEx6o2GPM839GctCWDZqDbmP5+2YVd9lZ51EMFZ6sfGQXglUTZoHcON41cuK
UdSrE2CrPjebsHIBeK/4TAxg+WO8aVtKtJLh0Kw9Y+rBEog1VFiKxvEKZ63T
W7FIA/+GgtBn+vmQnZuYx43lc3XpjnZ0p4OWl2XA/KEseHln5Kok9ue8sSTX
SZoU2Ld/OizNqxDCG2goo3gejtx3+br4nApfPk7RCPKkwxuOiAe/cH4oc0C6
P+MzwIdPKHWcOx3EreWrgzEuxmdlsbc5C4a9kyeY8b6ZpCIXwIf1B3Qsrpdz
jAL2E3z8y5xUWK3Qv2iM/eCrcs7hQxoZwtJ1wqK50qGb/Up/PMZvFYWU8A3E
QJzl4ZYFMgXCOT4yhBL7tc9kgLpjPPi9hrdl5plw+wCL9g/sf4PoDfxsa+lQ
SrcnLTspHxaps4nE7ycB17c4bw6lwJj0oqCaagHEGH91d8J+qK3ZKmcmlAbW
yZ9VOFULIWu3dkEcHu8+c3uHqmoqJNhNBiz3FUHNae9AduxPbXPh+/Unc4CF
lH8twbcMlrgzp0SJd4Iq6zXbCvMgLe/Pt+KIUrC2lt08NjGPyCdfizB2FcCI
Ue2xu2F5UCgYwa47jc8p68SffPfOBvXobUdaTNKBmuAtQcbzpDxLbMc6tSKQ
M50suiCZBcqZj7oFZ/H5S/Nz3+XQYnhq6JIwKksFg5gbO+9j/Myoz5rwqxIY
2XIDDmH827CNu98Mnv85rErhr0vh2la+ut/2VCg/f7zDBH/3Xv27J6VWJNi3
e0/VKzwPW54sShL1SblNasuOFDKEz05WMfjngvHqynGCP/DR59p8TbpYKOMJ
fEt1zAcNw2VfIWzn1yMrv9YlRIJDcBJTeQkVdM5vUCH4YYyld7Yw+pLg0xWa
9gTbTOimvxgwjvPVo8G43FL2CHh03Lr6riUVFKafihB81PkBFhHt6QlwmOud
wqhkDIjlH5Yg/n/h+iUwshvrkfMqeCSB8mAs+TFtMraHFtHcirhMAfe+074J
a3HQtYdmlyKeDwHch02cL8SA9Z8zHxoCs2GfdF6bIJ4Pr9KuxEolR8AJJwYp
xWMZcPQQGztxX92TDRiSK+NAXF++f2gxAc4wp3AQ+2Z0Tmis5FwknBlim3kp
lgVKTwPycwj+B87qVIOiWLh4XpK13DsWGFmSAwl+3QOZInlB1fFwl9ItMGGW
ABd+9hbdxXo+CNafOI3tYY07z+XNUwBufT3F93Hek5t39ew0SYBdxjFHD1pF
gc6NOGGCz/bYKw864bZ42C2xIurGjuvPl0MFnPi7uVDaSJubAm6Umlm5k3FQ
YrGQmkbwIG2YrTtZSIG6g74TArIFcNrOYL0Hns/PxQROLR5MgSdhtYme8oXA
JnJ/lB3P/8ElhgvSuemwj8nf3Ts3AdwnKXtOETyuYYyJGQdxXiPPel12yAVX
1zf3NbCdlKs55C82qfBqX/f9gh9RYCfDWKiCx3UskOopifPgzaUMauaWJBg/
v5mD4MdoG60Qs0xMhGL/fazr6HLgZcMc7TCOV4MT97NexQyQYpxrU7KiwLbt
r/zYsXywf8jTUwIpYL0wu/tYahH8Gj905R3Rh277WI6wZQaE+om9PF0YDU+Z
DXRksZ3SpSekBiIygXc2pvnaJgp4uQUNX8HxDX6Ua9BYkAWRXiUVdX0kOOPw
XGs71o9rFf0PQfegK+pk3tz9LGBI+azFjPUkT2ntqWwIBF8Rpge8r3Pg4E2L
VE2sx7oY5d8ZTgDT5oE6IasEMASPUmK8njeX7aWTLUCQRQ8ZaRVBDqeaDMFj
dnSiqgtdTAV26bxH2dVJoLs04GiJ9U/7qTq1OftDwFdG3a7bxXDuDVPVb+z/
a1xH6AI1cZ2XYspcQJME5m6hz4l3cLcMIiQu9ybBbaEeBf48MsB5DeEUgjej
2zddfJyEYhmkf950zMJ5DMXK43El3FX4cc4vFF1I9btTzpALiZTW8e8439JH
XDaZ+JKIxBSqO+MsMuHbz+5odzyuLzlZT+7130UhFwTbh54lQMG5KAviHain
TMkXrco4pPPRPUh5rhCYeTZsfYbtfLqT65Xq6SBEsX+soiedBCuPXx0h+DGM
e58mHJ5MRc2+whdIc7mgPH6CSQf7IZqnvZbCkYamIxuYm/QygYHWU8cE28Mx
a2JeJk1BR5tTmCqOJsPrBI9gOTzetIX4+6H16WjP5zNuL3/guv3Nm3PbcD45
YXxLEU1moBtrJ7y3/4gHEb3ideLEezHfIqHIB2loQfp+PlNnEqgOmS8xYj8P
j+jnFXlkIfeIky+MyYUwalViGILzofR1ydVI0WwkzL8tlUefDF+OhbWVYT+8
C/ganjmUiZIU/Rw6pqlASZTM6cLfHQ9lkn2UmY90k7m2HAmJAx2pZwwP8bi0
GF8IX9ydh/TtVZ8V2eaBnmIVM6Hf5ufCVLh4PrKd10n9HZYPreW9X9/jvNpd
LZX7fKYQVW3WPeO1LwHk5LSl/bA/lY2fSEVsKEE6u7NODd/Ngh0SXs76WJ6c
WLCVfLUQjRQNtYzvIcFs93QLP/5uwlOfx6iuGH1MvyZSdisBOLqDaAYJ3qQE
k8kQ7kIkbkMjfjMEn0u0Rw8LYLxOR4vpUXAZup/+kYmbPwH6qW+WknD+t6tR
1FCglCG63PfvZYRyIetwtvAVvB9d3lv9LaW6FB2+bWi37xQZVE9e+P0N72sD
zf5iHPSVqCjX62LIQCyoyx8o9MT7WsiNL3ZRlAr07Z3BAa0rkVCUeMjq6iSu
S5MPPTYRq0LzBVYrLZMkKObdkKE9Po+sJIPEHR2q0JZL32ZDaeOBO31MvPHj
PNpRGbOT8rYaJX7QsDD/QYIH5oOfXr6fRz8NalhGuGrQ6gqdk495GFwbqmtL
wzg9+4e5H7TB0HtOmT48nAqXM5jqyHj+KN4bLugcDYSUpEt7LV+nQM2IIu93
4l22H+2+3vEQuPTg66HDL2Og7DqHOPG7HPWe892J834Qtr6w/jkpHT4k2W8i
eGns676U6l3wB1ZJoS/3TlLhgcUWow/Eu9Tvx/udm0KBcaJw/oA3Fc4o7VEl
3kFfVRLYdG05BE5zsO+z3o73a9Mt9xHWY5x3V2XhSwjEzCRyO4mkgEdnsT3B
9yLpfnRLzMcQsG1Q2/IujYRW9lVGEf1Mbf0Sglv0I+GD0VBWVUgShO+kPNyG
19eelnM/9kaSQNLv0oajG6kQwD/Yooq/+2TnuyCV/HAQF9WLoRpT4WN5jrw1
xu/A5ZY/tCRw/pC9i7OOCgU1U0nLeF0M9nFzxF0mQ1loX6TvznSYLPVdSv9J
9JXgoNbxkMBG9WA33cJtcEaCis9+EzwM9MVmD6NBcEzv2CrexzbEAhvBa209
tG0piZEExw9bcNI5JiKGnp9n9DG+q1KouNUiGnLf1+xqfkyFFxZfdRLxd1NO
qSXcf0kBY3Xp8V+QDoMTuVov8frVSShp98qNge8t2W8eXEuDt8XdGXexPVda
5yNRUjxEf2uKnyxMAADxejvsN6PTccamPCnA1z5+q7uDhPycl82Id3MGBoEv
qZGxUGwB+zdTUsC9PszmMdYTZxpx7RBnEuxa++O0zYuCDmYJ8JlhXL58B7uv
SCLwaV7uksjOgHt26Z92YHs+Z6eEeq8FwiAtsxfHzkx40DxG/5D4XYJxTSdo
NBEiBBoP6hk4gPbzvELid1FxUjj7yal7kGv4YZjpSiJstf+edRTjz9p7d1qt
T4IDY8Og25OM3M11rkxgPYUZdVufBMZBfrqo7lgGGfncixrPw34L0hxyPjWJ
8ZyYP6d8klDZZpGFX9jOA6xNEfQ16Sjg8duBCsYMeHaVIywU589d4t7Mkf0U
ZKZSaiIylQGTHoYG8TiPyb5fz7XYEYGEKLr7HgdQIS+2MpXo67oundqcUJON
Bjteq6swp8LMC4ZKTrz/vrl/58r+7luoziVRQyrVDsTUZ5qG/8yjVEctiz2l
VHTeounCjpUEmHggE1uE/fMpdkTM90gC2tXIfHieFI16to/TEL/nM7U9HSV9
CEA+N4tQeUgSUndq1gvAOHV877uGtkK0Mzw5XeJYOmyUapZtx3mJX7f7wbq4
EiQXO+czsZMKO+gLx58R74NSfuU63CxAB4+u69z5NA0eDLrWCOI8+bFvcZ2/
fhlS6WQNuCeVDm/nVMIUpom6zu7u+5ViJP9h7SZvHQUchIekRLH+F47BkYsf
K9A90vEntGNk1Okw06b2eR5tH+9O4F4sRQ+j6WvzWSnA4tc6YoLzdpruaozQ
nyz0se6K6N7WZDhdfOnwO+yfYu/OLRoj5agmeDy2gZIO7kLSQZU47009PO5F
w5aP9nyvyXOVT4WB8IYWCq6v9B7o/1IxLEfXN26kqaEkg1mv3v9R2ZvHU/V+
/cMhEZIpjSLJEEoaENllLBUSIjSgIjJPITOZnWM+x3yOeRZKKcuQqTIkhRAN
REiGzPS7dvd9v57Pp+fueb6/P63Xsq611zXsdZ39Xu9lPovOw3kXLvmIdw+w
A+u/zOyXMADVNJGbjUhucJlk9PFbDub3vpS/ZG80rKWVnRxF57yp5p0wu6AS
jIHosfIGi8WkuIuVXn9D+cw3fVWxcTIW4ZHOVWlIBjud20/s0fxqD8tnjltn
YtrW3B9ODJBg6WrfEV88v+Jzf8krnIo9JcjteckfC8vBIao0SD/vpuXcvmep
2HeKs++QViTYOmgsqiN5gBMWf35XBnbchemQ7I0wbCQ3+6YE/vtMa8wPjw9p
mCDzYrGUSQzwZWenSeN1zXwSzCeiM7GTXdlEaYloTPL0typrtD510lNtlcoo
2L3sQ/3WPAnwhOmqejZan8XVRcxi/GmY4g9NB2I1CU7kvn+B80D6RUqLOxul
Y9k7VHrOBl0DEUn53V7IvurcK/kTXVRMJnXjJtlUAmjtbOR/jvRlM3g/r6pQ
MW7L13J+JjFYziUlkVtIfnnXDScdjQzso/VQRdzdEEyE4deACJKbWa3U1P6i
YFvP8p9efhSJuckLrOB1PZtkcyfmBPIw54aJMynkGCjMOH4sC82j76pRhhFN
LraKkcPHDNSh5vLPE5YonodLl25pfc7H3nwiLLGsRWLvFxnngtD6vPOgIN9W
PRelKMllOarhWDPRLOD07P/zXfj9UOnv+ovFP+ovVH/jSyVg+x/4Sc/2Q7/r
KST/kP8Nz6nibPIbt6n4B87W3LjkN87W+A+c5+lhFkk9OW/IbxavLP+H3PrN
Lnt8XN4/xq03GO/sWg6Btd1dUnL/kP8PPvzAH/hMl7/Up+gWHzLCcZtSVv/G
2d4PefG/4oQHF6ePsFv5wOBz3n/hNruDrx3AcZjm0if+hcPkxjRFcByp3x84
0lryL1ccb+lT9J/hYw2fVeziQOPS3dn6r3GV/xvvyvNHfBROHxLFx/X4Y9zB
7PfwaygEpN4zmf8TF+pd++k3rvXIH3Gr+4ufPBLbduBxm1j+d9z+hq++8Bec
6t9wtkcHVz12ZrhBT/38v3Cqllpu47j/VAvGf/lPdub4jV/1/W/86pnDk32F
rtrgM1Bvdw7F08tlv+Yqjm8cb+Y82K0MdToW1bo8itDYayj+z3FNHRIIeJy3
nOL8HeeIp8+Uzb7cgu8J9tNy3UdBKeb13D/ra4RKXMTx56K79F/zbhInri8U
pQdCKylyLui56KW1PVb/oe/8+L/if+yP+O9xPPQ7zgrF/+V/nJGJVyGTFxzU
fNAZelAXEjt/PnuG5Jfnx9etDbuB18j6Dr+Ms0DxEohvRfI93EMRK4v3YTN1
z5aVi4bw4L62wB0k59n96gx51QHyVG7viyvygfTTbKJh+HO9u+L4S94fOFbc
yCdcleAgG+OzcCR3yxRfG0yPhJrIH1+v5hHhRT4fN37/Ol+dLm6oEgiWLR4v
o25qgL3VukcWSF/EINr3k2kYHMykyBp/NAFC0dm2PUi+VYM2g1PEH8ra3MXV
V+xg+9uHAXeRPJWUeWQ1Mxy4d7hx5m/RB2rrSSreh25/6PG2uutEkKIz1LXZ
FwysCeMjgiieRpLxg04GCfCa36WxzD0ByMFHPXmX8L4Y1gtLJwlwxfHTMXXk
/636DSZ4H1WBtq49Ht/zQb5B2/Ghmzt8OjV5Ha+nrjp6RdH0WQS8yns9bPvM
GvZ6a5rM4ngM6StOX03IUPCqYa51YxzkDThY4fzDd/WeiI+1EmAvWU2uu0sH
duSfJeH4zFsH5C5ZvCfCwXVYQN0dLYhb8R0FHO/BrT7c31wC8ky9zzlEc+G6
soCZ80d0P8ovgpfyRGjirbhUpHQTMtsvdbbiz6Wvsl9YpwxY9r5SYzsRCNfr
3ANC0H3kfmWoWMb5GHijJaL62ToEBi7eHbiH98Vr8aTmu4aBqslyisw3M5gV
NGLkQXHTffKpufd7LjR7Z7JbST0Alnymrr6BSaxk4FVOACEMegWeJn1JNwBx
rSZ3fhyvUjBy3M2jFAptpX6cHEmG4W2HyC5fUJ52ItrgcHsRhL2KvUhFzyG4
1fCaTt8kVjamqWrLXwqvh8rejpujfN+8OG4I5RsS9OmjLZRY4Cnu9Mzekwe8
3hQ1d/x3XddXj+aysqCiuecyVacCNitaz/J0oPvjuQc70u3zQGvr2mBPdhFQ
tg17+KFxyxYdKANZhSC43KReEhIFtBoPnreifIlmdibVPOAYhHN9uhokGQLs
rx2nVJD/0a/v8CrmGYL6gYEbp8ZDQcf8ZAZef1cjLmW6O1YTKkmHLnfUkGCa
bYfpLRS3uizSCYdhC+j/qS/U3hIBhifDp+fw+EuEhh5Rs4LsnVfvjAkGQ0kr
IR+3f+uhbqavpD1c+LKk/84tAu6L3RXA+0onZhCNTV46Q7+3W7RNWxLEUC1r
THA+zxfdY82sjqBHZSJ87yDAeH+iFH5PCYz08Roz9IF85dcnQCQCbvMufa5A
8ppVuDnJ7Q2NLhP3N/cmgJ5bywDOk3yVi3rQZo8d3BqLSiRvI8L6c8lCjXjf
WPGMrYo1PoDdG+iNFEuGZ0Y8+ttxXiDhMtknxi6wV/mTnLBIKNhKHibg+C7p
r8O1WduCoWr18vEN3Ckg/SZuWwTOv/3jRbA3UwjQLNyu/uwbDTZvVeTScRzL
Ocfcr/He4MW4cS/H6QRQv8gv8ALvI/xYemPPLyKU5Dv4SjkQIJhJ4kgB0i8i
9ktu4bOBs9dS6M6IRQLP4YtOGTjemMdwOE04CPp2WDs9SEiFzCGVTRw4PufT
c/Pj1i7AzEq+YSgeBcXWAR/xPoOKG/g56Yw9YKpSnHyIPgmct2hNuuF9o6Za
uhuHw0B3i9ZoTwMRPn7wMP2CxjVXGSfuf+UDEQ0STDm5KdDUbkzGv5vIRblW
kykEcLd97v4omwipQTl6pXh/OmpN5LWSAMj0FVull02DLvtiFZznpHWFYc3/
w10Qz9okXzAdAYc69q68Q/6kKDY5mqeEg/7X/LjRi3EgpeQj+xPv98f6iucT
ox88eCyElX9Phl0RjcQPaFypTGW0yCKgvXzE+OihSEh5MNpcjsYtFj0yQ+dP
hE9czlounyLBUPiYthnebyvmS+PoLBGq6tXmjz+NBP9yBZsrSC7DfHnnfksv
6KB++JEnHQNn9u/dv4TktEpPbX1/+cI5xluJ9+yJEKq61cYC+cnjefjYh5Jo
2JYnWenKRgXGCxJcGShv5FTecPKJXiCQdd5+e3g3FsJ8jxHskB3xoq5jrd9i
IHCTuCCNMAkE3DK9MpH/+4651mzaFA68u8ajJodSgfC4Oy4L/76MaU491kiA
ewMeDyuto+H2B1EeB6Tfevu4dSlnAhhS10muPxQN+Xy73gYjuT3tuZkfu/yB
XU/XZXd+HMxFhHBcQ+PSeSnyjr4JAietoq8mAVHgOhc62Yv3xyzhU14qDYWn
wl0HpETiIdAsec83FOc7p/YUJsQlAE/SyJnO/Rngfn/iy3qUt4vFCZ+KriWA
3FvC1M3DJGDZ/O21BdI/cDUskjUqDRZdL0Z/qoiF7sM2AUL47wm8IvxFGBn2
ZVbVs0tlQAH/B0llZKfr/idvwvVQODVfVH6NPwFs324X1EV2xAxUDwuZJENo
4Ju6O3GZACEGNOYoT35dJbRryxcibAFfGiaJWIh/NeuE1xF8S398Si+WCkeP
75B+1p0Fu/kETuxE+fb0VFKFGncGbLVovNGrngJXzydoS6H8PMs0MflVBQno
3C2qTnlmQNX8nesSyB+X4ddkwUs5sG/djmMtB0nQOsya5orzmRgePtfA5g+d
I/unKwOTwSiG2WUcxbmsRjbu5zEqrDx+dVTxTh6IPJp3cMS/b8bOmSf+Codv
tn59jZtTQZx41Y0B6WdCiZRiUQw0f7/x4YlpNriYPc7rxb/rpTbtSqRmQjHH
jV/jHkmQP5zUHYPknN82DFG0Y2GxkfLwTVEuMFFnx0bRee5MfZBguiEPXjx2
61OeSwTu6qo759DzklYZvR3Vk6FTc9X51nQ+2HKFupxH5/aN9zR+q61BoHH1
W4fGhgQ4J5M/i/f7+5DzXiTgKwVOdven9BRQoXce08D7UmnP0bQ08kXD/Uc+
xnp78yCRFV0F0LiBnqGY/NcMsNCnFeQNS0bvGcWcHrzvRuUJENengNrChTOH
plLAQcbjIaB4vv9Cd+TGCAXiaOXGlepTwFP7o4Qzkjf7/ro02ZcB1TJXPkj0
FcFRD345Krp3H23L5iuzyQS/534zwmlUGLTKtNuOxmWV3XVadS0P+m5eunGE
LQ3MPDBnnGd1t2Y20dE/H2Tph14vTaXCygr7VBOKv+pmVzaL/lCozRRd6JhP
A4njB+rw70pZD49XGJwmgMhZgo9/RRoYWrZKsSJ5oOoZy32jBJh+9m37Hc1U
6LCfX65AchO7UxtycohgdcH8M48UBeSvPZSMx/uINd/9MVUaCRKlNw36ErJg
LnR5xxhaVx1qq9YRk1Hw4aI7mGnlwdhD6U/103g/ygb3C/IxIMrAPDNyNAeS
9mqcPofPb8oJI2cNAhA1bvG561JgaXA/eveie3d26o9oWgLkVa9cE4pNgzSX
sV8iyB+Nuy/Vh1niITOn2zuvJR7uj9Ux6OI8Zg21rA/3EcFBgvWM+n0qEBbv
Pcb77imwRFnTG4TB4uX6wYMeaaAUq7n5GrLzkufQO26U75H1snLerVJBTprv
4dsFHB8rtGGPGQE6mAZdLvGkQS1fS+EV/HehRFFyfHw8XDZjLrJRjoaYz3N9
eN/SzcECanbsJBDby791WSwWOC60BKTg51JqEDUMPVd31cnvRqnZQFdna+yK
4pOp4FT/5kQkMO3Mc6nfnA2pInFPMvC+fhZmDWH5JNDTyjhUnx8PjL2yiTgu
0e+ZVMlFu0iw6V1eS6/OAeHyrnY8bsceciV+MImCsz1OvEl5ebB1ww1yOIpz
K8WatucMGSJ8fIt/ucSB2nulmH04vrFMj1JcR4acilPCDm+JYEJ8YfQTyZ8W
vLx1rj8Wcl995jkXQgADK38DnPeyUHKx+3ZBDJj/ulW662gGHMi9/3bP/CTm
tFWhquNaFKjZ76Tq5mfAhEGaoQTOT8WTZ3OVlgSy233rmBypoHJDiAfHTe1T
J/d8PRAHj1U2q8ii+eLau7gNxwESrB6LnSqMhgAJWe2a8yT4+Ei89g2Ss1Em
rtIfiALPAav1O8zTYY/ZqWYWnM/qvb1AkU4kuL3bMT7zKQ2M5Nu9itA6WZf2
TiO/JA5Ge3TJjftiYPCj6p7NOA6hzSBXQRjFcWqaoZkQB+Z+042hOJ92J1+d
hFAM6OlfC+VJjgG1zBsb7iB990Pnpj3CY0DAS+zzt93x8EPuyAkcryJ+YWqy
E+LhSFlW/UbReIisbGPAef8ipR0NGrbEQm/Xkes/y+PB7SXTJbyPZ9/5ihzm
n7EQtYt6/pBOLhh+WSjdhs5P7hTFX9wpMXA/upbyZDQfdj+Ql9yOzqu5Qhu9
KXUSmHKEWdw+GQfOG1d9jZGdLXYDHy/Ox8JxiYdUP0IkaNn/rIzD+yTOTQdy
74mHib0/DZkkMsG7xZeVAZ0nS9Kr50tZyehc6uk0lkD7+LjwIy2kz/gx0F/P
LQZeu2/y9WqmwFO9nx8KcNxL8Kgjy08ScD17ppo4SYJcihvPM7TOD2zo5Jrm
IcPWvIeBEakZ8PIOrRk9sm/dsXGleigWkvZ/ihHQpsDW49iuUnxefpwuN8sg
Q1/O6YWS7bGQlrF47ALyP0Wtc9hYPAEwllc2PGnxsCKRZVCF9z05+UXkdVkC
rF18ix1NzYUfLWv+oygOi9JGWya1SGA3HpDd/iwHltOYk/eguB0Zy55dMk+B
LY26Fq7TeaDwqWMK7y/2wlRhK91PMkRGf7llmVQARIh9b4Pk9Vre4hLliaB6
M+uD82ouOL2i5Bgj+/sVGM+VhiaBSI9iv0dxIRDObdN4P4HO+SfKTPWuibBK
mc0/pxkPNgpGav7Iz+FN8sHxs4lQUZZwdCctyg9tF8fxfjp77Y9orp1Nh33f
LM7GzxOh7NrArXMoDlvHd9DyKyaD3KmGCI3yTKg402OBv0emad+UttQlQhpb
VrDWMAEGFTYV43nO0ZmgoHnPVIhJIh85FJUFbX69qpvQ8yrkvxg/ZXIJvq3d
G9sI6bCBuPm+Is4XVHky20UhFWw7kytOhpOB9SUldBeOn3TXrjVPS4Nb6tyk
Sb8E6MeSTA8gf2hIuS40EbHQaEnOPyCfCfm0ezJU0DxOPfq+nhofA8L0z05E
eFKBzFMxIYv01+ne0D2VkQosdHX1XemxYPLko3Yust907vL3A9cp4KFRYLq2
nQxuc1purEg/VfSE/rMD8RB6crZ/5608wMhMbgsozrEbFTe8MkqDuvSLntJ9
JAi6NcCE/x5+hiZ20aqdAiEjakO7msjAcNCuNgedD9l2YS8wlQR4R+1O5qnK
h+a2cxTRH+j+0lpjohBKAqaEJUuO4CJg3Ysp4P3dDux027CxKQ2YFJ/p1YzG
g3Anf2PaAt7Pl9ZHZwcFiPr2dnpuUbBOa27MFPlfxSIvwaJIBUzE96xLDwk2
lCkmxaJxhXdI7joXQ4XplPQ8b5FoONzoEXMb2VmuPtOiEJgIkh43Q30ls4EL
s7qXg+bFcYuMbqIbFXZa87wL1CPCunxnGrxfkktBxpzuagKW8WPlteA8FaLS
Z2vKUJzZ7UoZFy/oYGzNmWmX1mdBd8olhodo3HTD+6EcXy9ghltI0/6M6bBl
ZflVBf69u7l5NWJ9CoQ/D9Uv2hYPcx3mxQtIXuffK8WRnAJLlDHXx91k6Olm
/KKC5KSKNIpQ1Xls8+u9PaO6+fCkclXYBvmpzyVB5y2bCg5yFj9UIhMgSSaK
bRT5Kd1ooUlTpoN1RTnFn/UpgE1SpQLX0PtCK9yWfqPnRexbvUVvvUwxzN1K
GfXH+zDGXRS0D0uFGwq/XNcHkCF4YKJpHuezulbOT+5G9oe56t8+jQbWHfcP
f0L+LH+s6Z4XTQVy0PjEgFskmHW0N0Xh+Fv+Iz+yqlMwSu1HVo6DeL9pDhl1
FJ/0+AMzbaxhWMzsqa45QjoY3xQUISD74m+zuCs/XsVuqNIa+08nAuXDpdFy
vB+6umbENVcCJqmsEeU9nAm3hPZZPEN2HAlyoT9zE7GV4ZKwY0pUSNs+sR3v
DyJc6iKwmTMZk+sEhgmUdeZ+Tb30GO1HS6XJX1h5BNY891y59jMVth2Ut8ff
+/fOrUhfPH4di13tik6pj4fTPSvJMeheoB2/8eVLA2PszID8YEJdAry+9qRq
HvnjsbTnw87XKZgDmSNWG+U55zOTV43QujUbuOLTr0DEZqbszB9J5EP3Wpip
GYpzBem7QM+3a1hTw4srPrcTYWSQdxjP23+GXaqq3UzBDs4e7q9XyIcbBSYx
t1D+NqgsY0SOjcS+vcy8uY+jGPyNuzTuIfmjT7fLBBlNsGOLdMkmIgmgsq3c
fhvys8k//axwhQk2vWSq5KAYA3XEsac4zlxLrTsraiYak3Y/gDG7ZkPmtsz8
bygOavJ6azlOWVjD8/b2tY2RMNMrPrYb71v65TJZZ46CvYhepB0qzAK1NxfH
yWhfnwnxpOtyy8TuVNSOKJxPA/NWXqbbaL3R7u00aS6IxWgJV0g7vRLhon7T
Io67nhs68jxMJx3LYvA7IkJNAAMO4f5QZD+PEethfZGGcSmK/+S3zQBN/eW3
fcjOWRGVLiJ9GjbTHjPFHEqBLecPBm5F+h0k/nWvdeMwJkc6uksx8eBt+yPV
B++3ZSW2k/o0DoszrrwrTE6AD0Esih1oXEa6ON3ZxnTM6lVDfm5rHGzOdwph
RPuO4OaRbiOdgU2Ut9zveEmGIjVLKSFkf+se4ZPzWDzGNBqprLUnEZw9dx9M
RHa6O4JexpRmYPHVO47fkkuAlECHp09RnrZQdsOUejkDi5o6oz+3Jw+Ufpr0
6qNzyV9wSUFrazpmMJl8p/Z7AdC4Z3LmjU1i26uUx1/PxWNflH/M3XxDBseg
Tc9wnuGBYYP7tkmZ2I6i49fsDKLhIxtmbIz8KWufvDplk4mVhB/JWVeYCceZ
T+3lQutKhotNru56Mha79dZu56JI8IhnNsfvU13mr8CLm4L9WmXM7rhCgUCn
p08TkJ9rd9/Sk1mzsXOCo+crzMmQHqspI4PmPTmCTqSqKRsbFjKaU7lIhZGh
MuMwZL/sLHWNTpmK8e2k/DIsSQO2YI1X55Admm5i/6P0bMzuV1tu5Egs0Edp
jtvj+4hseLaeNwc7H7KZStNGAs2Yn6QANI9lMUYHL8rmYkY61CzfyiywFIrP
x3k1ZXdfMS3VysA+9Ru3uAvngH3NE9ZVtJ7vMnT+fFBTgDVfIKsd0coGK847
tZ/RPagxWmgloSITG/kUXctHzoeSY0ofeVE8U6beXw7hzcbKmlrGmb/mAPO7
ad+byL60U/vG7Mk87K3gEYGBrlzoYxqw9EV2Tt5csaJezMX4yFv7a/ri4RaL
xVO8LyrnrLbt3fpcrKb7e/B1ryjoE0nQU0f+rz+VHxJinYMxWUiytZRngN+x
rFVv5Kcni6OQ+ptc7BODWshRDSJM9XZFROHv61U3ipBSKXZ92wx9wFg4nCGz
9nV+ncR26tqHbzhZhH0RfJ3SqJwOz1fj7dW+of1yR9IQU8nDPuRFDywpkOCX
rKvwANpfI0GWMib1xdi63nHbU9lxYLuSNHEUPVcwH3b8Fnc+pmoRW3fsAQX2
3b9w/BDO97ivpUWxLxc7FRszFhKcDKM8N9+wIzvsL7NyX6I41NW+3Vz1Pgak
KE72E0h++XjYHWbvEqwkxCqm4XgclA0G0T9C/jA/ng1CGxg7PX7aekAhCxjY
egcyR9E5lsh/7OzeAmyKO0LoKA0J7p/Z0aWC1omlbnSK4NcSzIi5RmnNIw50
T/Is499nn2XvlvMdLsZ+ZtKnr1RnwuyBcK/1wyhu+1ln7vcWYc2nC3LmtHPA
PPIEOyeS7y351ZPdVYB9O/GI5lVlHHiwLlz5gN47wwRrNy69QiyvdmxfHjkS
qmbO/ZRH4x75GSLppPMA863rjJIQQXnxscOxTGhcn11HuUazHmBRtD+FrroS
IUdUJ5YeyQlPPDVkq0qwudX+3U1lFFi3ZqL9Go2LNYc+HScXYZpZ2VzzHgTo
q/q4rIH33a7yMLutUYoFpC2FvpiKhBpWDpNTaB5bg5qn6opLsTPW1WvdV2Ih
ct7ZqH4I5Tk2rdNlQmWY/Jq+s/5iLNy54/zE68sk9hGjhldRyjD71elHFPZo
eBxt5lD3eRK7Py98MWShDNNy+E4ceRQBVUKMum5IzrhiEyLnWY4doFgqOTGH
AV2amOaJT5PYrwplcXaJYFi71Eqi1KTCRtErzFPo3KDXo2NiYfQH8ayrEZV7
UqFGfGQ/ztOux4I1ZPH6g8JK6sOSw2lQUbvBEq/rObvOYViIKwDa602MO6+m
geWP9BOtSN5S+PDcJfb74KMv/qqQkAQc6oupeD2Xe1KMgnz9fRB2sdxNkoyD
4w10Xnro/bKVvaG+Uz8QdKvG9C99jIFtJY5joUjuk/Nlx4QRup9S3x2x4UP3
MkJtO86TWRTI5WMz5At9L5ROcgWlwrHnF2gvIT+tAs6U2g0Hg+j34XL2K2lQ
lMXBG430K994lnGNB8B1vmNxqzoon33b8Zufv5hvO+MR3TDYoarRVBqWBq6V
wW8vIbls97PsxjfhsPNus59ldBoQyxbLTuDf5emLqRdG/OGlX8tW0wvoHDMa
mcXxgR/Ydjke/hQC18Rbpbt5U4FhVUNVHPnz2rDb4nJ+KLTxufc+VCLBtgST
V3jfK9/Pg7ZSjATI+/BzMPxyEuyLXWJIw+tBtpqftG6+DwfkJoY90P3ggtby
mCjSv8z/PicNC4PoafU1RUVPuDdPxzCB3r/Yo+SEICYitFWN+KuZxMGYQ6QN
Xt9E+GlJN1caCI67L5WThNB+3LFXAq+zPuLfJ+ImEAYDnBNXLvOEY0s/Xo+c
RnbiTitQa9VDQf9dwLWTAYnY4lGGpo3ITtGJeuaNFtFQrPTdbD6chG1e/yzu
NfJz3ranikwXDPsMJe4wGyVAM5t9rznSPzVZaaTqS4RguSZ7mycJwPSaVfQV
0jex6qZ+40b752Qt3Qo9BX7cq19sxPk/abJf9raHwAoxYKb4Yhps7E+RCkPx
FC0bXTleGwnbRhlFnIlpkF6T/+PVIt4nMbh2b1IUqO9ff/wsHQXYzDueWyL5
+oKkKdviSLxPttfUUhrQb700Go3kRHf2jRMDodBut49N93UK0NYwdB3H+1Se
XkplKQ8DZjbBnIFUdG6nzWU8x/nDffJJ/WZRcHvXNhfRvanAf/UYH44re3vN
o3CWIxqaKeqVHvPxwOpPa7uK7LxPLVvmZwmHdLd9HzffsIGl06S7m36hc7WM
ZbjSPBpIX6KrxSk2wB9esnAexXk1n9IYlhgDPbNsKiuzccA3xgLfkZ0Dieqa
wzwx0HxfJySBKx60CtJ/4va/f+TgVhELBy3qI4GlnUQsNFc0YR7N4wZWRile
mmhQ5++6rnopAdPm6l/2RfrXtNZy2g7GwlxoFaemZiJ8dLhdiO/rp19DfxiU
hACzms+NNHESZpKSKdqAnlen5jOLWH80tFfIDTLEpUHLsttNvO95Q5z+tu2v
4oC2SKqV/VcamHxdNcbxw8wSrmznRCPhbkRh5twoBaxsPCR3L+L74lYds3IM
iM1cKt9vT4HJG6Iy+L1gPJ8M4cXxUDKy0Jwcngq1pTZiOnh/t7yYsRdOJGh4
daL4fAoJIlSm8oeRn/dTN2j0D0XCmcDCqazUFKhNteN7gOQJj2Wf7hCIg+Kh
6rdWX5KBHFyRivMDT3UlB+/9GQUX4vY6RQmi+9dD1084rs/iRjLn9c9x0Jck
IQjl8WB20c8G/92jERPdxeQeD8uLH1wsI+JhgrI4ew7Jl8Q3jxp6RsE2eSt3
PrRPo47Ry9Cj+OR96mFh+0YC4Yx3KudIRExAid8L759SttvmhogkCfYaWN8r
G0/A6EQmhl1wvPdARPCTrzEQWVaX2BOVgAWpmqgIIftq+wJUnx4lgbXT3QkD
3iTYGNzZjuNsGWIOWPRsI8OIGQg7apGxhdxGahrO21/AqJZOiobj9868G29I
gmzb0dBBJI+2cxiD2xlY27B1pHtqGmzeYSO8gPIEej9jRjuOBHAdGvyh4EIB
x6kjAS0oL7375aJEG3cscF5ph4/DFKBZnWL3QfMi4kX/s+XHdVBuuPCCcRcV
nIxf1+H4NIbD6yPSC69DhYOcW+tOKtD4+zLj9Xc+litH7iwlwBG9fQ+j5lPB
brbzpQ2yc/2q+MVzrnEQ8zy23mWQDCxPbJk3oOdtVxainOQzBRWvG28dB1Kg
8s61YLyPgLeUoez2rUkQcOXqEC+NHewq7LiA1+Eeekxa3f8oDiTZb9nfjrcD
IcPmj4/QOu8ISdk5GmkMw17lIrxmJJg0r6JxRHLFsQ37jVuuweHbPw8dRuuo
lF5QAq9Dbx6L3Zy5IQm6V0YoPhyRGNeWDRFWyJ/mEeAL25EIxeWenxQqEzGJ
SOPNxWgdemec4JtMjIPCuUu3uoIjsZZ7KeauyB+r0TyLe0OxcOxrLK22WRKm
x3PxHo5rtfBSq6LNMYF7/M2Tj7BkUD20tw7nVTjOPKx2dGMCnON4Fq40QcZe
ePB4auC/J8cpxF2IzsFolIdVi82T4a6Sezfel9PnML23WmgW9sA9eFs5IwW0
Ddp2yCN5R+J1P5JmJqbaS3r2lJcCC350eZxofgsHPKmCBjfg6NmXxWN+aXCD
fPq1GHouQVBSmps0BabZmroXWxJg/W2z2ztRHDjH+K5uu5aNER9ms+pBEkwv
HPiGITvSb/hK1JZNQOu8eMjtAlu0P1hkh9F5RUfweTy4mIPNQ7m/pkQ8MD45
fV4E6fu5Ml6Jv5qDpb/d3MyB9hMwObaWInmY7eazgbpXoFpsf0A1bxR2m6Mu
PRydb1f1tzVNL1yCih83u2WGkrDQoak3nnjdRFWNc6brBWj8TA5SS0rA5Nd5
7cL73TyTyU9fyKBiX2wbeAzME0FypkWuDd1T9iUfCbOny8cOrS2oK/qkwosr
G4OdUB4l0k/3eJtfPibdxcjxio0CSbdyx8RQvvrG8WRi4moB1ptjKn68OxVa
mRTH7qF704bzDo7LHTmYgpTHau6pFFBaztKoRvlq81s/KWe6PExqd2mPz5YU
2D3w5GQbygPfxSc1t6bkYwxPtz1+N5UKT+zKbEqQ/Q3EXntNYgH2c1ez4OOb
qfDgQ8D63Ug+NWQ9X5pQiN2MD65x1CTB86Fr/F1I3rDyWOUUaz4mKpZJX1pC
AgVdsz78e5mcZUtF2f4ibGCIt6YP3fevryu3foH8vC2XQ1soXITdyhXMMrx0
E7K/7+LEeZJP1Nmvv5xVgB0SqHR6/D0aPozZVgQi+YPvJHcf7mKsckuAfoZG
LARdfTHRi+yUuBWkt+sXYRWZCvlVnFFYPDlU6AiK25mK8c2BHoVYRTz/adPj
iZgQpluqi/xcFGe/S7tQjBXMKTEu8ydAE/vgs+3oHnSn0D65wbAYq950XoHc
FoPZVNtJmSD7pzdeL/kVVoj9uiZvO0xHgtnCO5dmkJ33ygqSDIMJ2KWwL46W
GSQYTk+tNUXrfz6Fdnz52APstS1Bh+dDKjgsmwY3ojx5n07Ss1rTYmx9tfXK
7T0pQP0yeNIUjVvDKl6y+DAde2l4ZV2nWBJYqLC/m0P3RLHbYde3vqNikz6O
zsrnkyDESoPTA62T9mOm4WVvHmDFqVVc6YXJEKob38+H7M8PFOk2mJRiTYab
bn3yioODxVsHzyO5wfOQF6Jzxdig4ziXuGIi1CY38A6gewohiZ/sYl2CMW28
TDV7GYPy4j0qu5E/vndWdz9OLsWWLV2sCZtNoOc7y+5PKG+PvT1jZpRYgr14
f9Svss0EWksOPiai+1TmeU8uhSeZWEdGwLXs9ChQ+HIk+Dbys3pLAN27/ZmY
d6ZAm59RFBxQjuJ5j+TJ7LCnLK4UEwzYaeU/ScRO5oiYPUR+7mo7+NZofQm2
8UGRsui+eExomF6GhPwRqlnkJLplYQVKz4v0PeOgJ6ZbXRrFRzj6Du2TigfY
c8LMHDc5DlNKlhn6iPy82n2qKH8pAfsqnRejVE+GC3rv5vDvdPGcpXsiZHIw
+81XVv0OJwHpOZfhI3T+BFyT3Dfel4LtaD+oOHCZDLPm8854Hf3arwyuHc2J
GOv8hCVtdgK0k+y+4fztL2omLfNocjEL4WYu03AymH5eT8lFdkoh8BhNWS6m
8W55U4ZjNGRpf0k+hs6Njbzjod9CU7HCaIbND9piYIfcCE0fsrPhsPPncuUU
LGz8jvVwbyw8Kp1Z4Ed+VluPWXlHpGHNmWxX7EqI0O9y4PMs0t+T5nzumXAq
NsPlzF59NhK+k9p18N9VWs4+dqoJTsUGeNaO2btHgg/fMykcZ95d7qRRKpCG
pfMab1h2I8Iv8llJvK89Y7eHfcLzXOzq7Up9i4Jw7LwU78VB5KdMTf9pwc85
GOdkQtvx8lhMP2z1nDeS0+mVB+xhQf60BjblrI8FvdjBbQQcH+vL8qT8ajYG
StN6Mi7RmMz6uGa8b+91IE4Su6mY2TYzfauESMzbhNb2HnpvpuuK+OlzUjAj
7zMp2wVjgCFmZss+ZOfkVK9QmBoF07P8nJEdlwB3XdbpvETvcefsb8NCV6hY
XsdGQWVTMhgyEj6aI3nTl1Bv4zkK9souK/QCOwmOta4/h9e35mzk0j64nYI1
qKx8MEomQYHhSLgmGldMW0nj/hgFq7GTV7M+RII61tHbuH6MV1FgV1469ulE
e4lmYCQ8UQrWXULy2s8pmr+KqJhzxsztLDSPh1UvbVVHdh5KriNUp1GxK0yO
urNWpqCQYqg0g/zvnE8quTyZjknd1tee4TYGGu5rrHuQ/N1bk1HetnQsiqj9
Ub2EACxH2bUEkB2nhuItvvrpWMHaFuuLGwmwvHQzAO+ns3DJQTWDRMUyjKa7
HaihmFaBFPHQIs7DE6LMuEbB6vSTVLTd0bmULZ8XjvR7tL9/N9mQgQkG2bPI
54VgI2caPS4hOdXOaKrQMh0Tb/DX3+IXjanZv7/1Fq/3N31/5qlpBnaUkzTA
NxANl33uWAog+bihEwvz+zRsVPeMkHFcFDbxVqjZD427j6On3a8zC6N7me1x
ihILO3ftMdiN5veUaNmrNd9szLaQVrdwFxFqKtuu4/1TosMUaW9+zMbe6s2E
mBzRAQ+Wd6maaL9Pn6WSP1ZkY1Na3hTGygjsZeuBNlz/tbHirQ0bszHTKYOt
FWvRWIIOTZo8kn+7BqY3b2Zjnx7LC3DaEDBH72OFlJ///7jZ/1see50dnDWD
rkrAdFcg7j/BRf+Nl14nnfxi0PUInN3dPPSf4JD/yuu+3Xe2Ps8SpsU/C838
B/jqbKOLv3l0L/+BryZ0pP5f8Yq3P82X4mvzApv1Lw0f/xOnHbJRwGctAkbb
+jnX/UM+feOcIx6fHX/EZyJX/Tfv8Z4/5Jl9T1voxSLh2MJsdfk/8MCKUV6/
8cDef+CBqX2rDv8b73FYx47rCcVhIJDQkPRPXrjwTAF2SWF3iLaot2v9Jw6Z
be03Tjin4N945r/xHvvMWv7GRcv8h3hyzKLKA8dFGwr9GxetTtr/DecPF7z+
6D/Cmf9tXh4e+S8cOMMfOHDzv/C9cxhTOTYj/QvWh/+ln98t/gLnGTZqE/+X
fvdqtiiOZ5aO/jeOXcq5+igul8Hk/iN8+994qpuldm5fNxwC21fp/4V/Lt21
QY0nww2IUVP/wnv/je+d/w+89J/z8p/yt18NC/kd/1N/xN+z6s3v+F//I/5/
w+F//At/OytP+f+6L/6HD/zPugajxlqR/w0Pf/q3/v87nn6G8b9x/vf+0P8b
r/vf8P9/4283FHn7e7+0/rFf/lZn8bd6ARUz79/7SPq/9Yekww9bidyAuKSy
r0zsF+CsvHX//D/0I8z+933EffDtM3weG6se/Ud1B3/jdT/zcnMNG5rHjh97
/zWPh/cwf8fn0ZdT5F/z+Df+9lP/jf+nvfTv/TJZu0cKl8ex/Wf1Dn/bL9sr
El7i++Wrwsq/eLyz+qXsd6D5kjBZ/td83flLfcStfjYpXqRfN/btX/p/O/f+
nEfaGVfb0chA6I5brb5fYgTWDh3RN/A6AhHtFdvLd+CqVvGn893KIDMvzYHr
t0rdPyqjbgFbtDXkB5k0wYPvlN4/318mf9RZ/I/8T572F8TQmoMbraA8l/uO
bPdRKH8S0jz1/1F/oa45UTrxyArUnIJ4nVCcN5o924nr3zreUInLm64GrFxA
cR57YHPyn3Yc/lKX8Tfe9T/rNZ6I+4v57A4HsZ83rAu1b8AHjIcb5138oTzD
643+v3/yjgB3hzaM83IH4e+jwXy1fZaPbWBk83SUlZYtrC96X4fzn79hl7/T
KOsFVxwv3GZD+Umd7105vO6DqD7lKq8QDDc/p2tU+htB3v0tRzWRPL21UIU3
IwSa1pW/0VnVBkKk6VGc79cg7uUrj88e0PcrgevXa20YWwnOr0Vy5fNQtN7D
FqZdHjEXpPvA8hjXcgyS78pU2Napcxcydl/TYHtPBLHwY/tJKJ4OrfVhQsKh
wHQ5UVMK5UUb1uivyyB9ptmm47aFXrAiy1tgeBODzypvJJ4g+ahnYFaHvBcM
cM+ZUQwjAfRPv7FEdtZCtOmUUkOBFPRV68suRWjbd75eEunTdMaPMQ15AQ1P
x34NNC9XPNipFXh8OkUD0yjB8LawGywTCPDlyd2XOL9690itizhPBLypVl9v
FOsFHpcYxXC8ff1Zg5Zbct5Qqvqi7pT6WSDvxdbhdWSqxXT+VkPFIGoxOzdG
7wX2304sfkL3d7O2Kb559TDgTes5JuFwEYaUEuqEkP6dKrsR+ZIwKNLZEV/P
bAc3n0nK4PzkjjyeN6tRvC5OK/Ie8LODIf9L+VG4/8lr9xJ6CHBY/o1tU6Eb
3Gz1E8L5HiVL5rHzrgTY6vTxIifaL4yLpfT4dwp+keePVmwiwOsZkWZC+Aao
X9fuoUF2zuq/0XOXCQCgd76g/MofpnRPPcJ/P08263KQTAqDo7P3FnSXo8HI
gmyO1+Nc8WzpDz4UDVERTVmpo2Ew4+9sHYjk5SMjy+19iaAxWq59/kYymN9k
usCP8vYdalM3Tj6Ngd1s+9k6KuKgo9skdhavc6mOMWFMTgfRH66dst2pQFP3
pB3HLfiL9x5YZCLCmCGPO8uPM8C6naO/D+fZcxWTlf5GAFM+ZSecd13t6/P3
OD+/3Ync3lr1FEg1oobcG40BZaz+wFl0r1R1wqRoygphaLJ5INItHMrDBAX0
f0xiw5fLhxPuEaGT4Qu/0YvLcNGY5+RLZKcpkZm3gj4DFPg2qIR6OsEkq8A7
HA/jYnXHYOgsAbBJjiJWlA8brVIIo0ifvZhj/QeFaMhViXMQ3eID+95sKeTE
vwfduHojLTECbnYU1bM03QSFC7Isazhf+jX7XWcHCPA2SMJiPYsF0FzVG+zC
/Q99tm6LIgmukZ52Di5EA5usckUzio+SeOXlb6VpEJSdcv6zeQZcWBe/NoHu
v8VdrFbXmQjQ+a61uatLByR8xDtWkJ1yLWaaoAkikEIaxA/CBdDetV33GZLT
FQpZ6l0ggLlsnopfpB7Ibx26jPNvS+pHfgHOSMh08HPQjxSGzrAgIZzHXjS/
NaBILhIY9jzlwOuM7LW9WR8g+Y6r29aZCxPAwaF67DLSn3Yf/rCE1515K3n8
iiiGR3rqD70XMkCS8CpI5eskZuXT4fbg2gOY0GU57NUaC6/bjJPejExiDbKV
Of2NkdBV9YJ0XtIEuqfGPPD93qm3h8H6cylcyQvm3twQAKe/VEZXDk9iP31k
B7WCHsDIu4vOMuj5BjWZf8qNTmK3WUum2bsIoMt7IWxTxS24F+FJ6kV2WgYr
FXbyxMK8gsMv6YfBIHjinqcpWp9Bs86fw1ejgBjJW9TMT4S+bS9T8br1jf7C
+6wYQkF/n51BTegtaHZc+oafD+FK0T13x4JhU9hK194VOxhWPXv2yC+8b+nH
tQPsibDy4qmUWEAyDF5WaVNF67ylk2/B8kMazI9vv5h+9gH8EmQvY0H+q4er
Yu1XQsHUc4+oJZqX02L6wUeRHf+80buJ83lgok3sH3Epgi2Nb0+f+jKJJXI5
C9SQcqDGjjGN4l0Ku46Pnxnpn8Rkes59sH0dCju5+xrSQq7AvN/Bx2LIzrTI
pfZdrqEw/5E19fsdSdBP5xXD7afP+N9LGC6BB/13VYhv8uDEzOmQtoFJbDbN
JWDXm1Kg6eyaGLuQCJ/69hTi4/o4HxlXPFEMcRZ3N1sKoP8rTmvgROO+2BR/
4/CrEsgtZJYz+JQKlnYjVx6i+aWWOq1ffR0GLy21SoYWrCBJMrQIr6d7+S48
UayzDLx4x9tjdoaBLMNFP1pkP1Cgo9ydGAeP9hM/ZKhkg7DgglQS2u+3V99L
MT5KhXsj8oayhx5CzPVTnI19k9jK2mzh4bYsiNbjczll/whKpnw9szsnMffv
DxNtHQug5lER+3eWEnDZaXH76OAk1njvqJccczEcECcJOlmnwtgMa2juGFqf
LRUSv/YUQ1F39eFZ9SjolaaunvqO1xFcvW74xA7kYwQWqjwJ0Gqh0dWD1s/4
lTlrKVdtmFVUMTzYHQ7sRrVebOi5tLmF2eiEDeFuIjNVji4cHvq7lu5E8u+l
lHpLwevgxpglMnMnGDq6rj/H+ajnahlUhd2MwSXO/dyl3jBYFTv0Etdnab1f
k1JpCuIP1jAZ3mjwsb2nb4rG5ZXbVlqnYAauDOfDCVdJ8NPm4RBeR9Nc6KDo
GGULX0hzc9xyRKC5xkXBecIPmBeV7+00g8bqb+UaoREg2b8+cBXvO8+bysFf
a4vON/eg8RNJQGBYWB+D8y9ZOJ7UCbGBcnar5/I3g4EYNpd5Evnzc4P64rN4
B4gx5iIIV0ZAjEVENX6+ZWgbqbgGO8O4RcWJPkoIJBVEmuN9OhiYMvxr3llC
guCXL0Jq4fBpdikFf1840dLeFu20B83KTH5eSAKpkP4rdvh38Ox64qNhJwiq
G/aRVSZBhVOuH16n8+WorpvHYVeI6uC7dt2QCPUP7+VmoXEP82J0Ogp2IKT5
ITcxCr1/r2UYdON5bH3e+4wDLtBwlm9dslsURM61vrmK17vpGKy3POsNWs8d
q+9nkEG2UmDjJBo3vOaJwE2yA2QnH+ARPBMDT/esaON94QnTmh8zZV3hooR6
j+DGCJgxMt//Bcnb82InTYzdgGETYx8/ksufeqM+iOQunaHWro8jgeabCcnr
JQFs7/Icv4/8dx5IZpMIQ/fG3TI7PDkT4FYT39kZNG7xBY5y8XJfyHLOGwnQ
T4SIjdfX4fVlSz37vCwDbYHmrHlMRWwkeIo/OxaF993gpL0gYOcNg7ZtXZcm
kuDyiNOmI0h/tXPxSyZbEGCyhOMFRinQtLuvBa976n8p0xBr4gQPJw+7ybWH
gr115A52FH8Bsl/gpkZ7UPTkijwYQoBqh/vv3iL7zZc0WxSbfaHieKfE9y9J
0N5QKsOH81RwzunvGvYHsVxy3ltGtN5mNp3cgvPf0itK1vWje5p37s65Cymw
x4g21gyN29uxvaAYwiF93/vPkUfIkKW/vcwU2XGImFrFvO4DgfFe2yJzNCyU
5i1/RnZcHTxDh3UIoJ/W6Xt5Lho+SxcnnsB5sNsUZjIJXhDM2ei1DhJAvqHN
+DGy82vt+D1VcXeQPNDC+EoiDjLLV++VIX1ZWzkl1++B0K7br/+gIwKemJiY
3ELPxepTt2lllgjB48YWXNkEODF4mD4b6VMDP4y9mPGBth124skBScDz/ukR
eZynxVoYO7gSBjd1p1IbaFB8CCendyM7r0QkLu84bg1KZ8N1mr4RwcMr/yHe
r0SqnMnLhykQ0jh7hri1U8Gx53ShEooDRn5SHXvAGbaMCW5Q3hoBDtUlleM4
P/Pq6j3bVlsY6JVOuihOBFPbip31SC42qSf4KDMY5rotXJqQnQRj6+N7kR0Z
OC1TdiwMXJrVPVa1EiD+s3QbhvNmm4jVrbSjfJjXU6PCPwokxPgP6CM7xDd1
qnHpThAVmVYZ9S4SNvmuMt1D8qjH1faLc16wjkN8yXIxCShJlkY4D8n6C7tr
6K3ugg1t5X1X4XigsnIORuDz0vd6/76Se5C6weTWhp5EOPL1iV8g0o+9uiBr
8skdJNoZ4y7Tk4DeVL5UH+mvzNQFu1wkAL2Fv/VFtE+/SmWsNiL5UOdnp4bN
6O8X8ddVkNxfKs2qCP9e7EHN5sL7tmwt9b72KRKSTQOzcB6YDBcBq6MbvMGW
V+i43cNk8B80YWBE4zZyv5wU4CPCBK2C9hF/IrSxtORmIf0dJ9Jfvb/kC83M
LuJcwymglNhMyUZxI9oZvFkX6A0GjNskHV7HwFu9dtYuPC+1bC+lJfvD7hn7
icRfqRBb5SKC4ydD+s+oU/IDYdJRT/ZURhqQ1ZM/BKH88Cs7JlARew8+ja0/
GqFBgJwgCSm8nlpGV/vmmTd34frpLp6dZZGQA9MOLkh+e+bK5cVdgRCeXOny
YzoVpPKq9uO4jozt3+zyb4VDWl9PT8rdJHj3xL+9FOdnXuy09zPxgp9dXzfd
uhoNGR261Tg/v1MuSfjVqVAgqpw5Yl0cC8xdlU4477Sbjf8554MEyI4OFH1F
jgOlhg0lr/D6Dpv0lE/W/qA8Rp/OfyYFdi9kMj7B6+yemRoHefsA55LpbWMh
MvSuJ0qtIf3DJ6bKHF+Ggc1SgF7rpkgw7L+wqQ/Z99p8n22FIwIKrrPb1iF5
wLhPTBOSTxMfr/JvQfN4z0GFASJBZ7oh1x2fR+7CkaQeIji2O2nPV0WCE92N
3uv49+LzWiek0gPB5rv97i0PU+GqsnA1E/KHtTKwL4+LgP++c+LugUgYzRGt
fYD0eVcgxqMlCL7Ll6f1i5Dgo+5XSZyn9+S6kW8t2QGgYyX84aJlJBzS1xET
w/PMzxWesU2+UHyN4dvLvTGQ3RYiMYDsTEYKHXSPJ4KO00K7hyMF1j+oe4Hj
ZGTSa5nm7KOAp335Pe9UMrgPmdQ0onk57TlZ0LsvCMRVNKu29MTCp1H1Grwf
kCC7x4Xx0mh4W7qJ3eZdPJR8l5X5hvz3CTXjsI4kwNTTC1wduWlwm7LrDAuy
s7/zR+CSaijsumJxekY7CYraVSx6kf7Lky3ay8sx0GhBYmFIi4LuUZ1jCei5
XitOuuz9GAtX1j3b8j01CqSnFljscXyFXyv5tXQ8CKyv9itrjoKctglvnJd4
TYBQO/o5BN5Q4qziKQkw//lnIs5LX1GmW3bsrh8EqfITz1yOA8wuoxbHXeR2
ch4PZ48H7GMEXVNDOugvtjbhePiBHM2RrxdCgLH74UHHt1HgENYyhfOHP47S
Xp49FA5Kqiy2yi7x8Hp0hq8e2dc32LcwYoLOu9Xe/dXXYmDCtNaSEel/35YV
b0UXCPl6oXWuebGwX/Rm+x0kZ07XlZrtJsOvNq3Isg/pUFREG3oVjWu5ez6W
oyAJGHst5n1c08BplaCC94/OHk2/bqgfBUYdl27aBZOh8OvoWBOKW3i50Dap
oHDw5nCiVY+JB9nnvcY4Xk6hgmmrADEFlq0kj77lTgTSq7A6ejS/VE05LYdr
JDAjDrDd9EoH8cMH746icXM7ONnHDhBBa2KAJtEtBRzq0kUX0XytxZk+zcxO
BU/ueSVXvlg4Gfn8CeDfT5dTEkpM04Crim3nESS3z4cMvK/3c+xB5PRELOx7
RO25K58OUz9Jb4OQ/9sDZFJ2p+XDKTMxi9sMZKi7VCGBf/eP2Vvm0bSQCN9y
OY7FdWbA8+KTBKWfk9hRvZ/JfhQfqCRcn/RE72s1CQt+HKfX1DMIaRuSYLys
17D4dCacFFJXw/mHRSaCoknuFHD/aHCnhiMbpPz3UuKm0LhJbW/JLQT4+mTJ
gOFqHNxd/qVSh8dH/9wZw8dhcO4+07x0E3r/+rWm4jxj4e+jGIzOpsJbhzQ7
d6NMkLSUntiA7Aex79jSN5YGhgbEPtk3FCgQrV5vg/wUXXdPsZWYDrxOLft2
7c2GyrYv55TRcyVv03py8m0mXEwkfTikmg5tlY1ut5E/osX+asq8VKh1pj0j
uS8ZSr41qFWi+PdfiBKyvJwN17ZSDEOPpoJceMVk0jTKJzW7/caq4+G82NN3
trqZQKCLghY0rsIwvxzjlhjYqrISExFAAa9fnj9xvtNxzQXjdSjuGqfrfzTU
xsHPNXZVExT/p5L7PnF/zAXpuCH3ZwkkqPXQk92L7BtmkEoINxKB8V2J+qPX
WdCs3jm9iO7FxNPe37F3GSAj/nW5jjMeFBuCzVSRn3qffL0d1ANhd+d5qY+T
SeD/U7x9DMfVNyetnJtLA48bTit3ZXPB6skhmkMoDu99RQoDQoJAy4PhpbQm
GZwrQs7ivGTBIsmp59yCYQU7rRyK3ptPJsr4cDwtC1GkzmKNClwjrSNGd3Ih
2VG5uQPdLwJC9pde+ZIBjcP2XBpimaDQml7XjuzXhMgurFaGwg8Yul+L7in0
AjShC2jdftdkeD6K5n3QzUmT7JICWSP0r3Acl9RL56746kiY7Q3QptXKAcnP
0+9IaH4jyfoLA58joaaaNV1EIB3OqLWHKKJ4diQ9/CF2MhZy3W9GwZFscE9x
P/kV6R+suvv94mYCUJo6r3FxZUB86cfPzHhfdZenwgx22ZDGYr10fTUBRIvV
3seheGY3qJSzheSAouz9soyVBHDOpAo/RfEXyds1rqBIgnck4e8+tTmwZyfP
JM7HmDy8Jelpfh5s+8wllOeYCFEHqEPvcd5v4z6x3AAqDNKXv+GhSwUJheUO
vJ7RcrC9RdozBoQI+6j947nAJPfsfC+yPxRuOiW9mAIVTHE+mEs+LBV/wnD+
bdnAviZujQTQ4l068qShAJ4x79WUQvK1psqxIL1wuHL7Y67JEBlq8qf2q6B5
uTRDKgsqDYa+GTfeLs8UmNwyIX0HxdPWuR0TLEmDTWwqpVds8uEKTQa7A5qv
tPKbvF3PUuG729bXzt+zYY/7KfshtP43jlhmGVAJcHX/ptOb0D21KUlvL46P
lWuq8Mh2TofkkJu3czmogKkeHqpFcXA5/va+aH8aFF1X2TM6S4XNLNl3m1D8
HfXZLOPnYmB8iWswQDgP4i4ke0ej502dFHoisyEK1gw6LxXfz4KJCuGuCbRf
XMLrOlldMuCcdQRGVElG95qvQ3h/+ZwbRAUjy0xg0pZlW1ZOBvqYYIVwZJ9N
OjRf9wMFuI0V9XblpgCTANeAL4pzmMbXm5YPqBDWPXoqMScFOF8rMOP8BtTr
UvONOiTI2xpuYe6UB0wZIPoA5+9SCQjGeDLAUWZL39vsZLBfPr6E96P/mjR/
jp6WAl2sFs8FmItAdsv1Rz3ofh1xg3hw50sqXOwryLilngMRso0He9G8fOzj
SlPbmAEL13b4jjVS4cEXje1z6Hmj1B43T+zPhKSO8L1TfqlwV7gijgX5b3S8
WFB9cxa0WzgvJSD5nVRZfgsUTyft7HO7LXLgNYtA1/38VEhNJiiFIj//D8h6
MsQ=
    "]],
  Axes->True,
  AxesLabel->{
    FormBox["\"Arousal\"", TraditionalForm], 
    FormBox["\"Affective State\"", TraditionalForm], 
    FormBox["\"Probability\"", TraditionalForm]},
  BoxRatios->{1, 1, 0.4},
  ImageSize->{707., Automatic},
  Method->{"RotationControl" -> "Globe"},
  PlotLabel->FormBox[
   "\"Effect of arousal and affective state on efficacy of training methods \
in tracking\\nR+  Red  R- Blue  P+ Green   P- Orange\"", TraditionalForm],
  PlotRange->{{0., 10.}, {0., 10.}, {0., 0.846}},
  PlotRangePadding->{
    Scaled[0.02], 
    Scaled[0.02], 
    Scaled[0.02]},
  ViewPoint->{2.889642701265194, -1.2929969293416226`, 1.1950414217666123`},
  ViewVertical->{0., 0., 1.}], "\[IndentingNewLine]", 
 RowBox[{
  RowBox[{"(*", 
   RowBox[{
    RowBox[{
     RowBox[{
      RowBox[{
       RowBox[{
       "*", " ", "Conceptual", " ", "response", " ", "landscape", " ", "for", 
        " ", "training", " ", "a", " ", "dog", " ", "to", " ", "track", " ", 
        "using", " ", "different", " ", "operant", " ", "training", " ", 
        RowBox[{"methods", ".", " ", "The"}], " ", "y"}], "-", 
       RowBox[{
       "axis", " ", "plots", " ", "the", " ", "probability", " ", "of", " ", 
        "a", " ", "dog", " ", "successfully", " ", "tracking", " ", 
        "depending", " ", "on", " ", "the", " ", "dog"}]}], 
      "\[CloseCurlyQuote]"}], "s", " ", "affective", " ", "and", " ", 
     "arousal", " ", "states"}], ",", 
    RowBox[{
    "both", " ", "of", " ", "which", " ", "are", " ", "shown", " ", "on", " ",
      "a", " ", "simple"}], ",", 
    RowBox[{
     RowBox[{"representative", " ", "scale", " ", "of", " ", "0"}], "-", 
     "10"}], ",", 
    RowBox[{
    "where", " ", "0", " ", "is", " ", "low", " ", "arousal", " ", "and", " ",
      "a", " ", "very", " ", "negative", " ", "affective", " ", "state", " ", 
     "and", " ", "10", " ", "is", " ", "high", " ", "arousal", " ", "and", 
     " ", "a", " ", "very", " ", "positive", " ", "affective", " ", "state"}],
     ",", 
    RowBox[{
     RowBox[{"respectively", ".", "This"}], " ", "activity", " ", "requires", 
     " ", "extended", " ", "focus", " ", "from", " ", "the", " ", "dog"}], 
    ",", 
    RowBox[{
    "which", " ", "may", " ", "be", " ", "most", " ", "efficiently", " ", 
     "supported", " ", "across", " ", "most", " ", "states", " ", "by", " ", 
     "positive", " ", "reinforcement"}], ",", 
    RowBox[{
    "as", " ", "this", " ", "is", " ", "likely", " ", "to", " ", "encourage", 
     " ", "the", " ", "dog", " ", "to", " ", "persist", " ", "in", " ", "the",
      " ", "behaviour", " ", "even", " ", "when", " ", "reinforcement", " ", 
     "is", " ", "not", " ", 
     RowBox[{"regular", ".", "It"}], " ", "is", " ", "possible", " ", "that", 
     " ", "with", " ", "low", " ", "arousal", " ", "and", " ", "affective", 
     " ", "state", " ", "values"}], ",", 
    RowBox[{
    "negative", " ", "reinforcement", " ", "may", " ", "be", " ", "effective",
      " ", "in", " ", "creating", " ", "the", " ", "necessary", " ", 
     "motivation", " ", "for", " ", "the", " ", "dog", " ", "to", " ", 
     "perform", " ", "this", " ", 
     RowBox[{"behaviour", ".", "At"}], " ", "high", " ", "arousal", " ", 
     "and", " ", "affective", " ", "state", " ", "values"}], ",", 
    RowBox[{
    "negative", " ", "punishment", " ", "in", " ", "the", " ", "form", " ", 
     "of", " ", "taking", " ", "the", " ", "dog", " ", "away", " ", "from", 
     " ", "potential", " ", "reinforcement", " ", "may", " ", "be", " ", 
     "effective", " ", "in", " ", "suppressing", " ", "undesired", " ", 
     "behaviour", " ", "related", " ", "to", " ", "inappropriately", " ", 
     "high", " ", "arousal", " ", "and", " ", "positive", " ", "affective", 
     " ", "state", " ", "combining", " ", "to", " ", "distract", " ", "the", 
     " ", "dog", " ", "from", " ", "the", " ", 
     RowBox[{"task", "."}]}]}], "**)"}]}]}], "Input",
 CellChangeTimes->{
  3.555826032001926*^9, {3.555992248765914*^9, 3.555992605824326*^9}, {
   3.558845757415557*^9, 3.558845774161628*^9}}],

Cell[BoxData[
 RowBox[{"\[IndentingNewLine]", 
  RowBox[{
   Graphics3DBox[GraphicsComplex3DBox[CompressedData["
1:eJyNfXeAXFX1/5BsYAbCZBMmmxl2MtmdLChSROQriOA7FBFBQWmKqDSRIsUC
iEhZeu9Vei+hpQIhIWwaJKT3vtmWAiKOOHQcf/edc++cdz9vRn/7z8JnT847
79z77j3tntt68rlHntovkUgctG0i0T8R/7no3R2/kXxhbeCjpeC1wtV/+8lr
nYAn6GffHj/rginrAU/SgzNaRv/h9G7AG6n3qQfMX3oAz9BVHe889r1XegHP
0sWZl77ffVEf4HmaY6j/9W/EW+i3k8+7M9uwEfAiTfrBwH47X4t4G22z4onf
7bf1psC9p/vLES/fdep1p6wDvBS8/IfTb//7xeuRnnb/2nPbLTyoC/AkTfzy
2vKaFd2AN9KyY9//+qSv9AKeoWv2Xj7z7D37AM/C+zo8T4/fsc8WP7pqA+At
dNR5bff+57aNgBdp51NzPT8bhu/bRg3Hpncd+9Cm6vs4PQzmAe4EvBQcyROi
C+npT1Me2f7r6xBP0saFxTWfXdoDeCPtf+IG85dewDN041mbvnjun32AZ2n6
R1/9xa3TNgCep5B68Y82At5CZjLnf/5rfK8i8ev+A/E2+gvPt83V8XN6WJLo
7Je6YT3gpeCHe11vXqEL6emNI+9pveX8bsCTNOSpN6YO27EX8EZ68YzO399w
Sx/gGbrt0U+/sfGlDYBnYT47PA/j6/AWGvTgNx8fvxe+V5HaX6Uret5GvI0+
XPyjkxt/9m51vjo9HMMfcBfgpeCQ7otCzSE9HcDji3iSdl/XtuXld/cC3kiP
mtnTtuUGwDN0VzacoRsBz8L36/A8zGeHt9CnR4UvsBnwYp33baP3fxJOdIdn
qnrY8fx+9yebOwEvBUd7+qnS0/i9Pp3261GIJ2nFnv/Y+3vf7wG8kWZttd8D
xzzSC3iGbhjd/e7dY/sAz1JzqLbLNwCep79c+fUfPr31RsBbaN9dlt6/cfgm
wIv0UPuO0655BvE2qiy90OwMTm/Zqh7m/fIwI+oawEuB2RTChQDp6fv9L9ym
7audgCfppKOP/Mqj13cB3kiVAz//+986ugHP0CULxx330cQewLO09rNLz5x8
Xi/gedq+4/iW/f+JeAvd98OhNx36Xh/gRVo55MP9F/xmA+BtNGzV/E+O6nV4
vqqH8w++6+MtT1gJeCl4L9xO86uRnnYwq/OlXyBu5sOmM3f++N51gDfSGYlz
L2+YuR7wDP2udPXso6d2AZ6F/dfhediPHN5C5bOOveSlV3oAL8J65fA2+H5b
qnoY99A/nnnrsBWAl4KPw2X7o5VIT/edM+TKjndWAZ6kS4P/+9XrP1gLeCOZ
zdf8pRPwjN33uwDP0pNmdVjxBOJ5Ov/OcEHpBrzFji/iRdrM+0sP4G00ke0i
hxeretjdfHUH77AM8FLA284zy5GeLhm+92kHnbEC8CTN/WD29ANeXAV4I/W8
fd+ke25bA3iGpj775OG03TrAs3Q6K64T8DytuPyPZuYi3kLHj3nz/Yf37QK8
SHc+d8VPfvAQ4m3WPnF4W1UPYtctAbwUjAjVVliG9HQ2b+SIJ+mnrLgVgDdS
jhf6VYBnaAIvQGsAz9LXwmn41bWA563dgngLbXdl+AKdgBfppHBb+wzxNnr5
++FGiPawWSfnhj9xu9rfN6s/MK/cT5JCa+Y769FObqT7/xr+bAA8Q7fcG35g
aPdm0d5LOD3467z7wX3T/RRh/3U/bSR2I9qficROnv7VrvbtKLWr/e9O7ep3
9pgxZrdz0H5uJJlXaA9nqN/kAUMyAcqTrWMP52EfVLvat6PUrvbtMbWrf7Db
f1r//THaq4nEN/lnDeD17eqXeF51A56kT3hc4nb1b/gH7ecMjWb/BeXJ1rGf
8xS+VdOq/3+7urZ93kYPh9vCXmjHJhIy/VcDjnaU2tUHm1Vm6YVxu3rLE8Kd
vAfwRpL5Frer32vYc/C39o3b1b69pHb1Gl4oEUc7Su1q3x5Tu/r11Tf8+9RP
nDxqV4dS/uLW1YCXguf5e1+P9MTb74Fxu3romT/61y1H9QDeSH9jOxbt7Qy1
sR2C8mQpvc2Ep//8NtrheXr+xZUnXHAE2uEtdMiPv8z+cQXiRfojbzzIp41C
L7f9VbRjEwnfTlC7mreRf61DeloSmu3fjtvVJz+23FjW3YA30mveuqp29SF/
+GzQu6+ivZ2lD0f/+Lf3/wnlzMM4ql19RcPMW7/xJ7TDi7SL+Yrmf4L82+jX
v1x7cP8L0S5FPahd7etB7WpfD2pX+3pQu9rXg9rVvh7Urvb1oHa1rwe1q309
qF3t60Htal8PalfLT9yunuvtp2pX78nrKtrJSZLvC+1kNx/R7s2Q6B/xrF2H
Uc48rDNqV4v9iXjRyhm3q/1xUbuawxKZ5YCXAjZDLl2N9MTTYTzaz0lakjq9
eNaFaD83gn7Urj4qDGP8Hu3hLO3A/i/KmYd1WO3qzYeEGyHiRTqQAz3Ivw3m
bbGqB/lZCHgpkP10CdKT2F1LAU+Sr0+Hu/mwEnDzXfBGhXZ4lsLR/d1+qwHP
k7+vObyF2Dy5Gu32orXfkH8b+euA2tVCPxtwF6edj/R2Hi4EPGn1vwjwRjs/
0W7P0FKeWEsBd/FJxPN2H0R73sVplwNetPFe5NNm1w0nj/4I/VWAlwKxx65B
evo8DA/ceR3gyTp4Yx08Q/uEYe9HbgA8SxI/vwnwvB3fvwLeYvHnAC9aP+UF
wN368BLayaAHtat9Pahd7b+X2tW1cdSD2tW+HtSu9vWgdrWvB7WrfT2oXe3r
Qe1qXw9qV8N8oNp6ULsaxpdq60Ht6tp4bD5QbT2oXQ3zgWrrQe1qmA9UWw9q
V/t6ULva14Pa1f57qV1dG0c9qF3t60Htal8Palf7elC72teD2tW+HtSu9vWg
drWvB7WrfT2oXe2/l9rVtXHUg9rVvh7Urvb1oHa1rwe1q309qF3t60Htal8P
alf7elC72teD2tX+e6ldXRtHPahd7etB7WpfD2pX+3pQu9rXg9rVvh7Urvb1
oHa16OEuwJ0e7kF6+173AZ6sgzfWwZ0e7gfc6eFBwPPwvmpXCz4RcKeHyYA7
PUwBOzOREH/wMcBLAYe7XnkC6YnTMpc/BXiyDt5YB8/QWI4PPwN4lg7lQMNz
gOdtHOMVwFss/hbgRWvnzAK8zdpj74Cd6eyo5wAvBTt580rtan9eqV1dG2+s
g2esnKMBz9p80xjA3Xt0AO5+LwTc2ZOLAG+jOnZywpfT4S4uNxrp6Tvrj7j5
3nPGAp6sgzfWwTO0M9t14wB3+awJgOet/NMBb6nzXkXy48wObyM227fGeHIi
IXGn0YCXggu6Hhz81BtjkJ7uW3fntVf/fBzgyTp4Yx08Y/3o8YBnaR3HnV4B
3PmbMwBvsTjaz0WbP0V72+X1nH+hP6KfewEvBZInRXs1QZLvexHwpPWbxgDe
aMdrHOAZOy6vAp613+/rgOdJ6jHeBLyFJI7aAXjRyjMV8DbA1a7mdNBTDwBe
Cv4RpmXOiNnhtL5rmzufu2IM4EkauSZMTI4HvBHeV+1qee4kwLMk87MD8DxJ
+cA0wFuIP6O7pwNetPLMALwNcLWrZX14GHBcH9SuljzsOMCTNl/wKuCNsK+p
Xe3vX2pXy/41FXBXF4Tyt9i49EzAXf7ibcDbAFe7WvTzJOCl4LwVYcL4FaSn
Ixbd/ovKga8DnrT5qTcBb4R5qHa1Py5qV8v3OwvwPD0yb9SCZcfOBbyF3j4s
HLB5gBetPAsAbwNc7WqZt88A7taHiUhv14c3AE/C+6pd7a/zaldv7Y2L2tX+
/q52tawPKL9bHxYC7taHRYC3Aa52dW17230XHUhvv4vpgCdhvqld7cd51K72
4zxqV8t3gXLmIT6jdrV8F8sAd9/FCsDbAFe72l/P1a6W/Xcm0lv9zwI8aeN1
cwF347AQ8Azs+2pXi324HPA8xOvUrvbzcWpX+3lbtavn1Y4/J/z1XO1q+S5m
I739LuYBnoT5pna1/75qV/v2jNrVfhxS7Wq/jlHtaj//qHa1n6dWu9rH1a72
92u1q7ks5fZ5SE+PsMOA9moS7Bm1q/3xVbvaf1+1q4/nAPd6wPO2niQerxZ9
Yn1LEeL8alf7eLGqB5nOkwEvBZJHWID09F1+8GLAk3YdQDu2frzaz484PGtx
rN/IQ17D4S2QR3Z4EeoNHN4GuNrV/j6udrWskxiXduskxp+TsP6oXe3Hz9Wu
9uuW1a6WdbIbcKwrVrvaz2urXe3XP6hd7eOO38qgiQ27dYB/HOzGdtp6wEvB
Hl4+K1flPzxMCx9h5WlvruIvevUhmv9nNRS6AO9P7BaMRTwJ9QYO38bO8x7A
G4k/u88Bbx8sdTW/RHkykgcZ4OiaqvL79Spl+3tzkJTCF/v/Ffu7IziVHctO
fN+E7DvrgE8p2IUDEMinFEieGvTQPpS4/OHwPuCftet/H/D/Mnjt5i1LTYd0
Af8Pg1tC+MddQJ+gAxb8ZtmmM5E+QR/8rePbI99BeXIwPzWvyNP5JxuA/5b0
1b9vO2X3v3YD/y0oeGvthKu+RHmSFFbVPLFFD9An6cQLjig0nYnjO9zmGTeA
PC3E0+QXOI5pOu6jicbTRf4penKLyQOG3NUD9I20+1+/lr376F6gb6RM+AIz
YF51tBB/FjdvBHmKdl9AebYjTmMW+nz+7Y10aFgIsrEX6DNknPclk08B+nD/
PXiH8/uthnHpKBKHPYbgOtBGp/G66vAGkt9dwa/CNPg2sXmSaF+1359/9uw6
eG4i8dm0X4868ehO4FMKFrDbinyGSX375/i+1o76F87nLM1m+2QDPDdLB3He
cAM899Ogh/XcBXiCjJYf/tVO3cC/mbja9U7g356lE3aa0/j26zif8/QvrlNF
efI0Jf3gNx/fcyM8t4EWh+7X592AJ+nLfX43/7rFON9GEB+/aN8I8uSpfOhx
1+x9LM6fFgrh5TOB3uAThn4x54Mf4PgOpFFh+WR7L+CN9EnfSY8t3xP0395K
74ef79c2+fyphbj8+eebQJ4i8Wf6I6A3+DfC72gpyjOE8n/r+db2HX2AZ0jW
K9B/+0i7X6A8RZJ9HOVpo8fZ7UB52qSO8QRXR5eyz30/mOfZJ2mLLwyO8uzS
6rxK/OGFG9ecnlgPfErBTXx+BPmUApnPOB+a6GvhdHsN53OW3mTDdCPwrwS3
9H04YvG53cC/HHC59FHdQJ+gc/YMT1ogfYK6w7DiVJRne1oUlnWcifM5T9dz
/T/KsxVd+ODjIyd+2QP8+9EFv2/etmvXHqBPUtNNh77XsGcv0Bt7e1BY+IXz
s0AvvXLyZav2w/nTQi2Lzz1hq/mbgP8g4nLmc/uA/9Z0BG130vQlvUDfSHMu
O+TNSx5C+kY65YOfH/DdzTg/W2mPY8ITV5sBLxJP5+NhXrVvRyxm1S51/AdT
/uKTDKsNIE+Gbht00been4L0GbozPG61LY7LSKqcGn7BKE8bcbniuxY39pDg
fcGMA8ITP104TxK3TPxt6rNH1+M8Sdwffr6pLuBTCqQ+E/i0D6N7wsKOv2wE
PkOpk+sGcf5kSewopM/Sqyz/Rnju58EZ7Dh1A56gbX8ffpAw/419etq49/44
Yegm4J+z+sT5k6eD+ZwI0udpfu4nq5sv3gTPHUDFEeEJhh7AkzQoXD6zMN/a
R9Dh/7rlqPPaNgP/4XTtMz99Z48ZKE8LDeTCd6Rv8ce9+txt6fywsLLSC3gj
3RoezLusz+ff0Ur82b0N/NtbaPULn//i7Jm4ThaJP4tVKE+RhvJ3/a7/3PYh
Utfn6m+r8ph5/o0/7dr6CMz/jpFwHsrJg+eknDxtdr0CeoPzcYe3nDzOzl8Z
ePa5zp9ElgtJ1wN9KeByoWM74b2a6AG2K3B+Zv368yqfjwMu+32jE/AELeFC
8PXAf3t7HgH552mw2S1u3nIT8Olvz3N1AZ6km9kQh++lvUCzNwRPrp+C87nF
nrvZDHy2oWfD6TmmG/BG4rLf82D+U6vdd3B+FmkIG9DA3/x97MDwA+4B/hlb
zwnzmUaScRaM4Q7zzYy7nJtw88H5rZsDXga+sHG2qt/aEVx2U7jwrcRxSYgd
shb4lAIuezxzLfApBRuj9ZDV9xpqzy/0Av+srWfrA/5fBnJ+Zx3w/zC4IPQX
Hl4N9AkyH6P5UpE+Qc+Fx3FOWgPy5OjCXVvNioX+b55+xXYvyrMlHc9+zXrg
vwUdx+ev1wB9kg5iw64L6JNUHhHuhDD/jR/3DBdobgB5WkjynhuAf5rCKuGX
+3cD/xStbQ431E6gb7TrJ9I30kthOXkBvhfjx8l5PZSnCOc4HP/tbD1hj8/f
+HEST+sC+gxd9LNn/2/ed4De4GJPwvdl/Linw6zwH9xzC5a+jcrh9lg9H+fw
ruBw9otX4jxJfHJvmABejfMkcSKP+0rgUwpK4bGJ61cBn2F0OZ/bxffN0MOh
OTmsG+izJPYwvq/z47rhuZ8G6a5db3v001WAJyg8BT3iFJz/zcTb+BG9IE+W
BrZ99dKbJqI8eRv3AHqD+3XF7rkNtPfz3/3p8WPWAJ6kUdstPGhlCdeHEcTH
pnfoA3nyFO6yO+3TA/QtxMf9fwn0sbpl99yB/ndUxRvp3x+fb74YiNcZP+6E
6Hft+Bs/js35gb0gT5F+ww4hylOkOd65J/fcIcTmdmk94Bk6J3SXT4b5b/w4
sf8hfmj8uDvZELf8SePbUo/h5k9rFQ+tyRvP6gb694Nfnj2zMvYvK4F+YWCM
f7PTLsd5lciEx22XrQA+peDPXB+FfEo2HrgC+DTZPhJdgGftuXKUsxJIHGYV
8C8Hv+dEEcqTELvuUqRP2LgZfr/bW78Jv688DWM7B+XZir77wDGPPP/iGuDf
j/7NduZKoE/S6cvCA8NInySJC62G5xaIzYEelKeFtnwibCTRA/wHEcczZ60D
/lvTJfxiq4G+kcziee7lDZ1A30iHcx58LTy3VeJ4V+H3VfTPdzv+xo97LVTn
n9cD/8HE5v9La0GeDC3pDAsykD5D4VMvXrgOnjvSXyfNui94G90WPR9RxfsC
iTcuw3mSuDI8VrvlCpwnidt5YVoGfEqBdx6h+r7DKG+899tO7AI+Q6k3dHNb
OuG5WbtPIX2WToyeV60+93Mr/3LAEyRpGZSnWfIOC5B/zuYx14M8eWrjA+dI
n7dxp/Xw3AEk3/VKwJP2+10F8oygIcaaP/KebuA/nD7mgyhdIE8LtfA8QfoW
ifc+jeO7LfE+vudqwBvteWGY/8aPuyc0oLeBddL4cdLHAOUp0kO8X+O6WqRw
1/xtqtt/rvHj2N2fvwbkyZD4RzD/jR+XCbfH81CeInGYua0bxz2xkOPGS+G5
TbRDuNBvsw7osyTrJODGb5K4B9LniY/d7wrz0PhBkp/C+dBi66AAN34NpxcG
4XgVbT0M4MZPaQ3TzmdjnmtlIN815o8+DoZymTDmv0qB5IXRnmmjiZz3QXum
TeKoCzFflpBzPecj3p/2CD+APsSTdBmXFWMebRvpv/RdzAc1Sn7qh5CXMf5Z
Kvy+JmG+JiP9cM5FfxnP5Wk+TvIamLfqCOQ7XYvvm5A88lrgUwok34d8SoGc
L47n4yQPi/mdLF3M/SIw/vxlIN8L5r8+DGZyHUI8H7c6nG87YH4qQSH3gdNg
Phg/TuqcMb+Tt32NUJ4ticNaFeS/hfj7GzE/kqQwjTD7QMx/JWlRGM9cFc/H
ybhsBnlarJ22GfinaVn4uVyH+awUcbZ1EI57o3zvJaRvlLqaSzD/1UK7cfwH
9VO0/Q3i+bgHNg5/ZvMszAc10vZh2O8xzE9l6KWw8DGN+ZcMrQ790Lthnne4
c9k4f5wfh3HdroCXh2mYRzYWLidc18BzEwmpn1kDfEqBfz5X83E3hXGh0Zhv
ylB4Knuf0Zj/ypIct8X3zVJj6I6fhvJ/GvCwb4rn4+ScQjwf9zszrXI/gXyN
8eN4O/ozjleePns0jOxifidPXI76YTwfJ+t8D+BJupTzm/F83C3nhwkMlCdP
3LanAb+vFsq+uijR2W8zyNNCL4Zh1Evj+Tg2z2P5DleHGc/HSb870L/Zb9nd
PySej3uD92Ucr6Lti4X5piHE5ufieD5u3ndCCzqej/vqo2FGCL4X48ctndyb
GT4b508bPcwBJsyfttEfw/rVIzAP8n7A+/6NmI9YGPC0+gLnuat/WwN8SgEf
f9k+no/7Gtf/rwc+TcRuxMx4Po7b0uwSz8f5dWiaj/Pr2TQfx31j/hDPx7Hd
++N4Pk7yNfF8nPRNiufjwizggFPi+TjOg9yN+cGkvO/VSJ+kn3zFDPBJ+L0U
iMOiX6I8LcRuwf7xfFy4rB7yAeb7tqb7eb3F/GCj1Eu0xvNxUueD34uxK283
69XvUJ4inRu2d3oM5pXx48LVYcSQeD6OwzwB5EfM/A/TFCP2jOfj7mZ7G+fJ
SFt/gngb7cL9XjAP0hdwudP31+E8SUi52WqcJwk5v7Ma+JQCNnt3hHy08eO4
TddmlH8o7XPHnMsOCfC7y1LYHYP6xfNxO4VtJlei/J9LX6nTMD+YIGnPifnB
Zto/DFhfhPxzgn+O8uRFzzcifZ64rd2JmB8ZIPbY9ZgfTNLi0B9/F/ODI+hM
dmAw3zec2Jy5Er+vFuK0Xiyf2ELf+36Y6EJ5tqXXXu6/6abNmB+057MuhPyg
8eP2D9PUz8N4GT/u32H7tMtRnqLtS4PjW4Q6Pc3HfRm22yn2gTwZOvIHD7Xv
eAXmB0cSp1UTKE+RBoRpmV1xvNqoEAYE/4Hfb5vNM2LeYWUgdRo4n10fklVA
D31IIvk4iYPh/MxSGJ28+gcYz//Y1kPWyMdF7aVIPi4M6l75MPLPEy8/85F/
f9qJ69/i+Tivv0QkH/fN8AVG4vxpoc7w2NZR6B9tI/v+rHg+zuvjEcnHSVwO
5S/a/BSMi/l7Opq/juTjvD4tkXyc+HE4r9pgXdV8HIt/AebROgKxc+L5OL8f
hebjpI8E5r9KwQ1s0KyF9xpKs3YyK99/4vk4v8+M5uMkD4L5rw8DhvdfB/QJ
Yv9uMOa/bD/S4yG/bPw46fcVz8f5/W00H8d28iLkvwVxX9AHsF43Kf1d05j/
Ssq5rSdhfho/7lQzS478Sjwf5/fV0Xwchw93w/xOSvqcLMX8lz13dgPSNxLv
d8Mg/2v8uCvY4EP9YD8fzce9wvVvmA9qlH5o38L8S0byKddi/CQj9UVpmCfG
j5P8F+ZB2mhbzlthfLsr4O36d5hHc3XpK3Ge2PrheD5uJcejMN86jLicZBjm
mzL0cVjuugPqJ0u8/HwP8ztZYjj2Xp/aOh+MnyfI7wel+bhPwjTUUyiP8RMv
+tbz312B8uSpKYwzTEd58sTwAX3w3AYb38P8V5IufDv8sHH+j6Cz7v/Tg4+P
hHyT8eO4HONI/L5a6IYRYeUX1re3UEsIT0F5Bkod78OY92mE8ymaj7uBAzTx
fBz3Bb0F5SnaOAbOzyJJv9N4Pk7iBjgPM/Tk+rBSFea/8eOk3yzwN36c5Knj
+Tje9h/DuHobnXluaGmuAfr3bT9ezFstDHiZf2QxzquEd54oko+T86TIp2Tj
fsuAj/leQzfuVszvZOlMDhBgvqkSsB14FeazyoHEK2J5FmL1v4r0CVt3hHnG
7W2dA45X3p7LRj1vRXs8Pn6vTw/A/Fc/SnMfSNRPko4PA/2/Rfok8bK9K64n
BeL03b0oT4vNT6E8gyTO9gbms7am5TxcmB90/hrSu+8C84Otvr0Rycfty4HF
eD7u+lN+ufbg6TgPB9t6WswPZiTfsQLpMzYvg/n9kTaeH8/HSb+IFYD32frh
hThPbFxuGc6ThPTjWgR8SjbutwjedxjdvTRsoIb5o6F0XaiH/ph/zEp/xb8g
fZbC3eu+SWvhuZ8HEt9eDLg7F7YE5GkmPobeifxz4i+XUZ48LWGHH+nzxO7F
uZivGWDPwUE+KOy3yYHFpSDPCAqrK+44DPNZw619tQ7kaaErH543asExSN9C
WVY05iu3FX/2Ecyfun5lkK80fpzkm+B9jR/H7s6FKE+Rzov2hY7k4zhOnoTx
Mn6c/B3nYUb8u5NhfTB+HJe9PA/z3/hxfawIzOu5/iTz4LlNUt/7BT43Sxxu
+R7kT43f5NVRRPJxksdE+oLtL7oK6FuIj6GfB7jxa55lOxz5F20/ZJDT+Cmy
/rj6Dc3HncfnsK4G/ONA9tlrAcf+RZqPk3O+02C/biOxA2cDH+x3pPm42jj2
QdJ8XG0c+yOpfyb1tNcDPfRNiuTjxP96zdJpPk7q35weNB/XxgN2Fb4v9IMq
19FnpQ6u+TjOV/76RuCP/Z00Hzcq/CwarwP+HwansCN6DdDjuFTq4JqPk3zu
HSAP9pXSfFxt/lsArvm42vR15oPx4+S5j4E82M9K83G1+afqyIPzqlIH13yc
6GcUyIN9tDQfJ/cX3ODzN36cxItQHuz3VamDaz5O/KwXQR7s36X5uDwboFfD
c3E+V+rgmo/z57Pm40QPN8H7ZkjOtd0A9DjPK3VwzcdJvc21gON81nycfBf3
gDxZGsPn928FepznlTq45uP852o+rrY8I+y5xadBnrw9D/sg0OM8r9TBNR9X
Wx6cz5qPu4btt+d9/ma/lfwsfl84zyt1cM3HiZzXA47zWfNxUsf1Esjj+pri
94XzvFIH13yc1NW7eav5uLl8LhjnOc5/zcf58z9dB9d8HNdFPHUj4DjPNR8n
9vZ1wL8cyLn4a4Ee53+6Dq75OIk73Qk4znPNx9Xm3w9wzcfVpkdc83Fifz4B
OM5zzcfV5r91HXlw/qfr4JqPk/VqFOA4zzUfdwf3wbgB+A+2ftb1IA/O/3Qd
XPNxUif2IuAwzyP5OPGDrsZ5AvM5XRuP5OP8+az5uMV8fuQm4DPUxoVuhOfi
PE/XxiP5OKk7uhZwnM+ajxM/9z7gn7N1KbeDPDjP07XxSD7Oe24kH1dbnhH2
788C/+H296MgD87zdG08ko+rLQ/OZ83HreT4xvM+f+PHiV88CuTBeZ6ujUfy
cVKPcT3Ig/NZ83FSz/YSyOP6BcH3FVvP07XxSD5O4mm34/yBea75OLkn5Q54
ryYbt78R+OC81XxcH7c/vAPwhO3TeCfw3972E7sb+OM81Hycz0fzcbX5F6w+
nwT+OK80H1ebf2Nt/sZvlXX7eeCP80TzcV/hwsS7gH/G1jmAHoyfK+vYi8Af
54Pm42QeOr1pPk7W4cdwXBJPsUN7G/BxdZX3Ax93/9Tj8F5D7fmpe4B/1sa3
7wX+XwaXcL3lg8D/w0DyoY8Dvetz9RDQJ4jdi58/CfLkrF33AMiT9+dDJB9X
m/8WPv9IPq42fbKOPMPrzLcWK8944J+uwz9VR57GOvSNteUxfpzETyaAPEW7
778C/Lcjr39jJB/H5BehPBl7P9QjIE+GpBD2aZCnSL/kehvX90zzcX6fPc3H
yTx8GueJjdPeh/PE5p0fBT6lQO7xfAb4DLP7yKPwvu4eSXyuOx/0GDw3a+v9
noHnfmrrJZ4FPEG8rOZHAf9mWx/yHMiTtfv7c0Cf9/eXSD5O+r9NgOc2wHM1
H1dbnhF23r4G8uRtfzCcP64P2BSQx/XNmwnPHVhHnsba8hg/TvpKdfj8yfUR
mgnyuPphoDe4zJ+34blDZNr2ex7wDMk69gLIM9L2v5oK8hTt/bCWfyQfJ/Q2
Ph/Jx9U812P8uL9E/cFIPs73HzUfJ/mIp4BPKZD4LfIpBWJPjgY+Tbafz4uA
u/PyLwH/iq3bfBn4l4Mfc13WaKBP2PvFkD5h7xkZA8/d3o77eMDdPJ8E/Leq
w7+fzz+Sj6tNn6wjTwH6jmo+TvA5wH9QHf5b15GnsQ59Yx15Wu18ngt40cY3
5vn8jR8n82E08B9MUq+L8mTsPZhjgD5DfPyrOA6eO9Lmg2zfwkg+Tta3eD5O
+lDF5knCs9sj+TjPT4zk4ybfE3ZkAfmNHyfr+VjgM9TmKcbBc7PWz0X6LImc
4+G5nwdSbzwW8IStox4L8jTb+82nAP+c7dv8Gsjj1vkOoHf4NHjuAP+5kXxc
bXlGWD7zgf9wv39+JB8n+EKgdzjmJbetI09jbXmMHyf7ziKff7uzoxaDPK6/
4mKQp2j9PjynNoTu4gZt40CeDF0eph9/Oh7kGWnzQbBut7t7BDDvmUjI/QUv
w3Ob6E/cd2sC0Gfp19yoBfAwH8d1HR1An7f3cE0H+oLF8btrsfgSHzd+jfgd
KH9R7PyrIH9q/BS+n/FVVy+h+TheTtoeB/xjW/+JcfuS3RdgPzXrg4yXq/PU
fJysY3guL2H7yYwGvL/NO48BPGnjS+MA3wb2F83HiXs6wceNf+b379V8nPQL
nejbvUZ+rw48ko+T86TOztF8nJwHx3yQu48D81OlIMcHM14GPqWA2y28DPox
fpzYS5OAv7unbArw/zIIy8HCylCf/4cBn/f5bDTQJ6jABTRInyBZn0H/xo8T
v/tNkCdPV/AEmgr8t7TjPh74b0ED2NAfB/RJW189AeiTto/oKyDPcOJjf3+f
CvI4O3Ma8E/DfNB8nN/HXvNxYr4hvau3meg/1/hx4pdNA3mKdj5PB/7b2X15
ks/f+HESN5gI9Bmrz8kgjzsvPAXkwedqPs7HNR8n/cSeh+cmEvLcB+G5iYQ8
92HgUwpODI+drcbxHWbvO34T3jdj6w9xPmet39cBz83avoVT4bmfBs9yPdgE
wBN0T9gOZO0rwL/ZnhOfBvK4e2Nx/rg+J9NBnrztBzIDnttAu4bXyT7zGuBJ
6uKDEJOA/wip9/4H8Dd+3N48UWYAfYu1Q2aAPC3WLp0Jzx1IX+X4w2TAG4nP
R2dA/2b/9O9f0HycxMdmgjzufMRMkKdov9+34LlD4F4PzcfZA7ogz8ja/An5
az6utjxtQK/5OK7vPdXNH83H9eP1GfOJ7iDx48CnFPTxwa1XgU8p2I4bZOB8
aCJeVo/C7zFr65dmAv9KcGXYdnTH14F/ObieD+RMBPqE7WuH9AnbZwznw/bE
ae17cbzyNIEPCM0C/ltZP2UK8Hd+3BtAnySp/38T6JO0LSdacD4UaAz31ZkN
eIucC7h9NvAfBPdQaD7OxzUfJ3WDSN8I67nm46Rf4juAF+13Pcfnb/w4OXc5
A/gPhvtcNB8n8auZQJ8hOd+B4zISnqv5OA+P5OPu9+wlzcfJc5/CeZKQ5z4N
fJx9OBned5j9fmcBn6F2nr8Nz83S65zXQ/osnR7VcyQf5+0XkXyc7FMdIE8z
fZ8P6s8F/jnpC/pdGK/wvD/XcyJ9nsJunqeNmw/PHUDtXOg8DfAk7LOajxM7
cx7wH05s5n80H+RpsXUjSN9i+xkugOdua/nPANz11Yf1xPhxkhdY4PNvd/vL
QpCnaL9foDe4fL8L/edW6ypngTzODofv1/hxNfm3A/9IPq62PG0gj+bjpH7y
NZw/1m7HvIDr2zYd3qvJj+dE8nFin88HPh/bfoYzAE+Q4G8B/+2tPwj6NPNQ
7vVbBHz6y3mfFW8DnrTzAb4j44dKf4nFwN/Zz4uBzzZ2/swB3M2reT4f47dK
nB/5O7t0ic/H/F3W4QXAP0Ne/XYkH+fz0Xych0fycd56HsnHSdwA/UEXpx0D
fEqBxKneAj6lQOy0WfBeQ+0+gvrMWnwp8P/Sno+YBfw/DNiv32s20Cfs/J8N
9AnisNmdc0GenLXDl4E8eb/eOJKPk37gc4H/FtZ/mQf0SRsfmA/0SRsfgO/R
+HEyz/F8orv/Ds95pf08VCQfJ/WHi4De9s+Zi/SNfpwqko+T7wXPyRYhPqD5
OO8en0g+zr/fR/Nx3j04kXyc6GE5yIPP1Xycf7+85uOk3850nCcJL34SycfJ
c18BPqVA4q5zgM8wkDNyPo6/9+VAn7Xf9Qp4btaOI77Xp8Fb3r1mmo/rzw7S
AuDfbOOZ0Iez3d2Pg+OVt/dKYN/aPMm1WngOrsHm9RYBnvS/60g+Tr4jOIdr
/DiJs2E/VRf3w3O7LVaf2AdyoJ+fiuTj5H1hPWl38UM4z2v8OPH78DxpsU58
rwjxPc3HiR7wfFaGap4vNn5cTf4E/CP5ON7XfuriPpqPEz4bgP79gI93vDAH
6BfaPNo0nFcJrw4/ko+T+TAP+Li+EAuATxPcV6X5uEK0P3YkH8fzvAvj88aP
43U1du7Jnn+BeLvBJW6A83N7GsDxVZw/ef9cTCQfJ/rHvGc/m5/FeH7SjstS
oHfrP54fLNjzEfF+ld79RJF8HE/nHy4H/lvbdRvPD7o4MNI7HPuLtsL9R5qP
89bVSD5O1rHVwH8weeeOI/k4GXc8z5ix9/vg+d+R/nMj+The/10fg0g+TtaN
2ThPEvLcSThPEvLcycCnFPB9lPvCfDN+XIoHGM8bDrV5FpzPWWLz8wmkz9JV
rDfs7/e5PHcyntez/XzGwnwz6wR/17vg+bIc8ef4DZw/edsPDenztu6rF547
QPygOfHzcaJ/7J85wo5vL/AfbucJnve06/n/Ib1d/wf1wXOdH4d5WGdvw3wz
fhzbvbvDOmn8OG/9jOTjaq+rRX9djeTj5DuK96uU8YX5YPy4mvzb6/A3P8Ln
DXhuk9j/B+D8sfaz6/sRycfJfWQ4vnk5N7cL6Nn4QWwPP4L6t/bnZsDJrhvP
ovzF2t+p8VM8vHq/X19Q4ouInD2g/fyOi/aHr/70BVO9/gDupxx4/WCrP5VA
6r6QT4OdV24ff9/+Ttk+b91An7JxNsTTcN+i/TF+mPiVvYA30X/4O+0DPjmS
PqWAm++d+3z+HekLtu/fBh+v2jMbgU+rPecCeAf2LSxVx0XiPJ3+eIX2ePHf
H59/Yh/Ql4PmaP/bKl4J5P6OLsAb/P03oXVP/n1wpeq4hF13V1TvcXN4mg7n
+3cAD+/p2yZs1O70r/baNXwfygagb6KwHeNJY/G5OdqCG8QjfTNx26Q/Olzt
l5OOPvIrj16P+izQRZxPAdyM1zlsKANu+EgcDHAzXn5fUHe/c18gcbD1gJet
/9IFeCXgvP8ch29ZpR/G/YuQvgHuT/ywqgduS3zTBqBPSRxyVA/gaemLdVWv
j5vxkvO5fYA3Sb/i8xz/rar8+X6ofYGPGS/x00EeIyeHRffdCPQFkj4kDh9Q
lYf9lHEgD9n963zQf7urAwHc+a0j3brm7qHuC17lPo1Oz/2r77tw2bHvf73a
z9bRlwOvf3IVrwRHcKN/xBtI6ued/reo6oHrPI/eCPQpknu+egFP0zV8gVyf
jxv9HMB91RBvosPeC2+kcfwHVfl3cIMJ5J+jezkADfIYOVmcAU6f/Szeavtx
oT4L9jz+Jh834yX1kEBv+Mj6D7gZL1l/HO7uo+0LtvXupXJ4OfDuC6jiFXv+
1+HbVem9vutV+ga7DvcAnpL7rab3Ap6291w4/Q+p8vkDNyIEPma85P7ZDYA3
2ToZ1wfMyZmy9yihPDlbb7kJ+DTb/A7gZlzE33T38gypyiP9qPt8erJ22grQ
vxkviSO96+NmvESfDnf3evcFw6L3LlXxcnDWhRc9tcuBXYBXgq9G+6olhlXp
ffvE0TfY+kDXV0H1IHb1JqBP0f+F1yj9oQfwtL1HptfHjX7kPqY+wJvoKe63
4/oIOTlTNH/UArNy4HvlpP/bExuATzOxOJ853MXDW+l7YV+72ZuBT4HWmt3u
4Ls2+rgZr1nefMhU+Yj9D7gZL7+PtLt/vC+QPKyL/wytvu+jz7+48oQL+oC+
HPD1RGevA7wScLvcVCfgDeTZge2qB26v+OoGoE/RMeE2ProL8LR/z4XDzXjJ
vT9ufF28tEB8Hei1wN+818/Ca6926wX+OTqL/wHgRk4Wp9vhTj+txG17Pt0I
fArE13ieDXoz4yV2MuCGj+SFQU4zXrvzxuxwd096XzDlyHtabzl/FeDlwL+n
w+GVoMAXgzl8RJVe+r8hnwa6lNdtNx9UD9xG7tFeoE/Ru3zx6jrAzToZXlPw
bbgX3oyX7FNwL7wZl4F8oY77rp2cKXowbPc1cS3wzxFfM3IV3CNv5OT7Umfj
/fIF6Yf2feePF6ryzL9ucWfXjSCnGS/po9gD/FttvRboocPVn+A9732B9G12
dvzw6vvy+dCeLqAvB3y8YOdVgFfseTrEG6w8Ls6jepByvG6gT0l+/Ka1gKet
PbbOx41+ZF/uBLyJBkX7xHY4/z1FfE3ZgauBf86ef4H3NXKyP7WFk9Ppp5W2
43t8eoBPwV//HW7GS/rJA97uzuUBHzNe/r0JRcu/L5jEF9UsB7wcfI375SJe
Cc7lPucuvzCySr8X638Z0DcQm9s3rgQ8Rf8IGzC9uwrwtL3Xw/WzGlnlI/ee
rPDpzXjxNSatawFvorCb3mXu/p0OxydF1/E91ChPjsKqo7tO7QQ+rk8U4OG4
8Hru7m0ZWZVnZbh9fbzapyfX57wL+Lv9C3AzXtwXaKrD2+xz++y97UsBL4uf
ddgywCs27od4gz3v5uJs+r6tfBFXJ9CnZP5/ZSXgadu/aJWPGz3I/YCrAW+y
duYa4JOz/d7XAn2z7Ufn1mfVm9SToH4KNn6yzseN/uWcHbyX4TOf/SnAO1zc
zK2TGkfy8zgaRxJ7DOM2fYHYk12AlwPxC5C+In0eboA4jxmvsV6/RI0jcV/E
cRD/Mbice8V4TppO4PUW4jlmvJZzwBfjOU10Xxg4OHQT8MnZOgHAzXhJXngz
0Bfs+S/Ayd07D7gZF1n3gL8ZF+9e0UgcSeIGMF5G/gN54dgE9OXgj1zw1A14
JZA6HIz/NNBxw0KLz+EaR2rYFN5EsRnoUzQ0vETgyV7A03QDX1wH8R+j//HH
fTRx9Q1uXDSOdCjbD8DfvBdf5/gW6iFn74GC9zVySv2bwzWO9MNZW+33wDGo
n4LNcwFuxsv3izWO9OPwGMe/4nEkuRcD4yGuLq4T8HIg8d54HInnW/UecI0j
SZwnHkfi9Ne33XhF4khh//+LMa6Vkr52n8bjSBwG/nc8jiR9KuJxJC4H/k88
jhTeen7C28g/Z/M7oJ/QXwin89vxOJLkQZz8Gkfi68uejceReDrvHo8jid0F
/M14SR9XjAv1BftF88iRONIhb14yfO9N8TiS1DF2AV6x/RbicaTw1tjz+8Xj
SNzn/814HGlUaG682QN4mvja1akQ/zH64evcb4vHkQZwI10nv8aR+JjRLcg/
Z/PC8TiS32+/n8Vb6WS+txHlx3igxpHu4wtakH+rvc8d9GzGS85PQbzFjFcX
7+/rAC8HHP4/CONCFemTnIvHkbisKbse6BukX+UcjEelKOxeevM1GM9JE7un
Lk8XiSNxePtg4GPGK7x98IqfQNwm7N8YXvBzkYtLaByJj/vcivLkaAIXEGA8
qpl+yvd/bQT6gj0H4eJUGkfqDuW5HeJjZrw4nPAk8DHjdXoxjADBc814hdWx
lw6EOIkZLzm/vBZw178X40KVwOvTHokjfVaTvoG4jfRE1z9T9ZDx8jgaR/Lv
o9c40ilhOPlnEF/CfvuROBKbyV93eUmNI9Xmn7P18BiPaqbLo33UI3Ekf/5r
HEnq9wAP437sF2OcqtWec4TndmC/dI0jeeMViSN57xuJI/njqHEkfxw1juSP
Vz09aBzJ16fGkfzx0jiSP14aR/L1pnGk2u+F46XxE19OjSNd4elZ40g1nxsb
L40jXV6LT2y8NI4kv9cAXg6kng3jOfZ+241uvDSOJPVOyKfBfkduvFQPvI9U
7QSNI0k/aogLmfHy/QKNI0mdMMZnmiQ/frqrc9A40l+TzQ//aieI85jxkvwR
6MfIyfZYDuUs2Ho/9/1qHInN//NBzmreCviE/hobcPE40jXR+oFIHGlFtC93
JI7E9xCtwDhJOeAw3sA1gFcCdgfPxvhPAzVy4MDV6akexJ5BeVK0Lx88hriQ
Ga8djxrwxB37YJxnMMk12oib/av1lvN/v8bVUWgcSfS5AvjnpE/7XvC+Rk62
Sy9xuNNPKz3GD0b5C/SJF9/TONI3Q/NnMfJvpTDqPbMC8SUzXrcedV7bvZc5
vGj5u/FeDHjZ2vlLAK9Y3NWzaRxJ6rIWAn2DtZMxvpSyda0Yp0r7dbCROJJ8
RyCPGS/xTyEu1O7qDF3fZo0jSb4b3zfn18dG4kh+fayjd30z3L0DGkcSeeB9
yfUvWgP8W209BvA34yXvC/GZar/3uYCXA6FfAHjF9l1ZCDjU60biSHL+HeI/
Rm+Sl1kEeNqeu1zs40YPkhdYArjN14/HOFjOxh8g3mXk+X10/kTiSMIH41oF
W8cLfMidA0L+rXQhvzDIY/Qv+QWHaxxphtenUeNIfp9P94N9Hd1PPXrsI+p+
sG+txpF83P3Uw7Hfsv2J9eV2OPTTq/5gn0ZHj30d3Q/2C7U/sb61jg/2ubU/
Hdg/WeNIvp41juTLX6ozXhpH8vWvcSRfbxpH8t+3VGdcNI5UE4/pX+NIvt5K
/+O9cFxKdeTUOJKv59J/f25svEr/nU9svDSOBN+FxWPfhcVxXDSOtHVNehyv
D+voQeNI8F1YPPa9CB7/XiyO46JxpNr8Y98R/Xc5cVw0jlRTnvj3Zelj35fg
sfHSOJI/XhpH8t9X40j+OGocyR9HjSP5+tE4kq8HjSP59BpHqonH9KNxJF9+
jSPV5o/jpXEkX85+Fkc9axzJH0eNI/njlfzvfGLjpXEkf7w0juSPi8aR/HHZ
7n/Q43hpHKk2juMy5L/ziY2XxpH8/q4aR6r9XBwvjZ/446VxJG9cInGkmvLE
xkvjSP54aRzJHy+NI/njpXEkX/8aR/LHS+NIfp9wjSP5/Yfr6UHjSL4+NY5U
E4/pR+NI/nhpHEnW7XuBP46Xxk98OTWO5OtZ40j+96VxJH+8Mv+dT2y8NI4k
4+X632oc6Sa+//EOoHfjeC/gbhzvA9yNl+sLqnqQe3D+CvQpnz4SR6qJV8fL
8dE4kt/XWuNIMo4PAH83Xo8BvRsv1y9U40hyjmw08HHjNc7Hq+M1Efi78Zrk
49Xxcv00NI4k8+0JwG3e6qtPAl6x9yO7Pg8aR5Jz6KOAvoG4LcTllj4SR5Jz
x88Bfcqnj8SRauJmvO70+rhqHEn6OVg9R+JIMziA8iLwz9l7h18CPs02rzQB
6AvW/3X2rsaRJM/4vE9P7pzaW8Df+bmzfLzD9Rd157U1jvRNr0/18Or77uT1
Odc4kt+HXONIft9yjSP5fchVDxK/mgD0KehfrXGkmnhY78d6eBnwJuvP2vPy
kTiSxMHGAv+cpQd5jJzf9fqbOf20Wn2+A3zc+blZPk6uz+dC4O/qaRf5uBkv
wTF+0mfXsdGAl+099WMAr9i8pOtLqXEkLmN8F+kbiMPV54wFPFUHTwOucSS5
hxHozXhJv9xxgDfZ8zWuT6bGkeb+8rBZW+0H9Ga8PuADGBOBj4urTAN6933Z
eE4kjiR5f+Bvxsvr3xiJI3n9GyNxJJnPWEfUZ8/PjgG8bPsfjgW8Esg6Pw7w
BnuPpOs7qu8r9Q/TgD7l00fiSDXxsN/FxQvHHfcR4k1U4vrkCcAnR58PevfV
l/tPAvpmKt5y/u+bt3X9SVRvUk+F8aiC358hEkfi8pYzgN7wkX4poOcOe4/k
By7OqXEkv4+QxpF24Itd3Xrifvpgn3I/ZZuXHwV4JeAyivEvAN5g+1q4dUnj
SFKfPx7oUzYeOwZwt+6N9XEzXjIPgY8ZL69/SPUnR2wmJCcDfbPN/04B+oK9
l7DDx11d5e8Ar9bBTvVxMy5+nyuNI/l2i8aRZH+cBPTloPft+ybdc9vLgFcC
uW99DOAN9ryYm88aR9qNv/c3gT5l+1xNADxt+1y94uNh/oLzBa5/msaReLl6
AN7XvJf0lZoC/HOU6/nZsFcXdQC9O8/lvmuNI0k/RtRnwa6T033cjJesk4Ab
Pk9zQcwMHzfjJfWQDtc4kn/vj8aRxO4aA3gluMHr86xxpDTfoz0B6BtI7md0
uMaRVnOiZRrQp+BeAI0j+fcYahzpas+O1TiSnO9z+tc4ktzjMwX452wfZpDH
yCl9nlFvBXuPietzpXEkyfd1+PRVO3wm8G+155Le8vEO18fY9THTONKb3v6i
cSQ5dzAN6MvB3+4eO/D3L7wKeCXIcN31RMAbSPoQuvVE40jS72Um0Kegz57G
kfw+expHEn8K5DTyy7lCpweNI/nrjMaRJP84G/g0043h8azFrp9MP4u32nt5
ZgGfAo0bGBYQzPVxM15SbzwP+Lfae3Dm+7gZrwl8UMfljzSO5PcT1jiS7Duv
A+72Had/jSP5fSw1juT3O9U4kt9vUONIfr9BjSNJn/NpPn11P5oBeJN/L2r0
XBvP/7fguW6fmgt83D41H+jdPuXWR40jiTyzfPrq/rUQ+Lv9a5GPV/cvh2sc
SdbD1wF36+FUwN166NZhjSNJfm0G0Lv10H5HkTiS+JULgd6th28D7tbDWT5e
XQ/nAO7WQ6dPjSPJufW5wN+th4uBj1sPnf2mcaTTov3eI3EkWSeX+Xh1PQS8
uh4u9/Hqeujy2hpHmuf51xpH8vrPR+JI/jqscSTB3wa8wc5n19dO9SD2zDKg
T1n/bh7gaYsv8HEzXr6fqHEk+b0S6JssPT43Z/PdoB8jp9Sruzy4xpEkngD8
zXNlfVjt4+T6+a8B/q0WX+vjHe5eMzzP5dbDGYC79fAdwN166OanxpHkPu55
QO/WQ9ffL3K+z+sDpnEk7z73SBzJ77ulcSTfT9Q4kqyHrp+bxpG8+9AjcaSl
0fvBo+faeD3sBHq3Hro6K40jiTzLffrqeojn79x6CPVL1fUQz5H1BaIf1+9x
ePV9/T5UGkfq4XVjPuCVgOtOp0CcxIyX1NG5/niqh4N4fNcDfcq+11LA0+Cn
axwp481zjSO9yPEld05K40gcRx0HfEJ7gw2g+Lk2Gcd4PZLMH9RnwdZdxOuR
WMzdoH7J8BE9A27GS74j7f8uv13cbzbg5cDfHx1eEbzk+n1pHEnOUywC+ga/
f1ckjiR1g1inlLb7QrweSe7ZhHiLGS8J58D5ODNegtv5EIkjyb17cD4uPNfG
8xbqtarrQC/QF+x36voXaRxpXq36JTNeDN8E+nd9Kn64wcfNeElewOEaRxJ7
4x3Anb2B9ULO3oC6oKpd4fqV6ftKXWIv0Du7YgXgaeinF4kjsT7h/FrVrsDz
aM5+6AF6Zz+4ukrVm6xjqB9nPwBetR8Ar9oPG328aj+48yDa71/63Lp1xr1H
A/0mbGe+3P2/+27S9NdJ4cUV7r0+tr/77L1Xjs+HVf5S5+/4fGl/l4N3jp76
7JOH43m6HPTn+bQqj8T33Hy2caewD9a5lzfMvNW97+dWr4Pp+PAioi/duFs/
0ch5/JLJvZnhXb78ZhyXhBtt9dy69fuM/OwXdKL8OfoiLJMcuwHkLNDwvU87
6Ixz4TyI0dsF4UGUF3t9Oc248OgudOOyTVVOmSfYPydnz8c5/gPJ6WfUFWHD
ejcuW1efezMffHLvZeMARm/SH8DpfVtyeuO4xPfce1m/3sgp18Ft9uV0fuup
7tyE+nF+PbOT06wzYdun99z7un7CadqtdUT5rGP7fPnNfJZ7kdxzB1XlP4MH
HuQ3ckpe0vbrcPaw0eexj4SNHlw/TPVfvpa9e2nqdKdn58flrL3h9Ozs0gba
74FjDCdH7/zHAk3khlbuvdxz08THd1a58/jbVeUPu0rtfKqld/6dkV/yd66f
iesX2hc8xwfO3fl3tdsnf2XQNhOednXsro9oOejHcUK3Xjl/J0cH8blIp+ft
q+9VDs+pbeX0M6wqp9yn487dWHozT+Tcn7PHhlfllPvRVvnym3lyNBdAOz2o
fSv3eqwG+XN0Mfez6gE5C/Qs68F9R+65Zv7c9uin33B1+05Oo0/pI633xzg5
pW+GW/+dvZojPv5ecuPr7KIGuoQvInLvpXbX+jDs9w1XTz6iqrd7wrDTNq6/
pevLN9jmBRx9oSqn9PPp8eU0emsK+5uNd+fNi1W9cRu5EStAzgLJPUduXBx9
mvg4yLOrffnN93UQ92OBunQjP4cnL+3y5Q/PWYR5/NNc/wpnh+Tobr7/xdnz
Di8QX3P0fKdvt4R95PicbKdvbxj+fC54W6d/3afmeHXvuk/JeWc3H3Sf2hiE
J6TdOqb7lNg/8X1K5q3jr/uU1CfH96mW/f95ytxfuu9d9yluS1A9P6j71LlP
bDF5wBD373Wf4vMsw5ycuk/JPbOdvvxmPrAZe4lbl3Sf4vj2xd0gf87qeSPI
WSBue3Ad9L8yeuPw4T/i+9THYZui5U5O3aekXsLJqftUCx9cjO9T/wzDrpuc
nLpP+efZdZ8Kd9m/fOj46D61TdhH5Qy3juk+JfsRyGn0Ft4688mTbh3TfYrD
fp93gZwF+tdZx5pP3j1X9yluM/PdXl/+MP7D9hKcJzXy83HAF0B+I+fh4fnB
NieP7lP++bJ65/50n2rx+jfqPvVA9BxZZJ+S81lOTt2nTo6eF4vsU4nbL/1i
n985OXWfeoFvQdN7y5z84vfF9ymx69x3p/uU3Gvm9i/dp/zzZbpPXcoGllvf
dJ/yzotF9qk1PO7uvXSfkvqc1b78Zp5wnnqjO1el+9R7oQNc7Y+h+xQfv0ug
nAU6dvewk4rDdZ/ahxfobl9Oo88tudGP66eq+5TXBz6yT4WnjK582K0zuk/9
+LfhCcL4PvWLaB+MyD61R8iov+ujq/vUm+ExwaFuHuo+JX104/uUrJ9uvyhW
9Sbrw1KQs0C7cIOG+D4l9UjLffnN9yX+FPThMfJz2ufStbF9ituLvufk131K
7u11+tR9Su7ZWRnbpzz6yD4lfrfjo/uUX1ep+5Rf96j7lI/rPuXXc35Yh7/u
U36dp+5Tfj3kp3Xk0X3Kr2/Ufcqvz9R9yj/PovuUXxet+1Rt+evJiXWY/ai2
3nSf8ustdZ/y9an7lP9c3ad8/rpP+bjuU77edJ/y9ab7VE05Y/Wu9eqrdZ/6
pqcf3adqyh+rU9V9qqb8KGdkn5J42s2xfUriM27cdZ/y9az7lNRZuXpX3af8
cdd9SvaXW2L7lCd/ZJ/y5dd9SvTwQGyf4nqbc+6P7VNyfs3Vqeo+5de16j4l
YZtHY/uUxC3dvUi6T4keHo/tU3Jf0lO+/GaeSP/2x2L7lNwX+TTIn7PnrJ8D
OV2exdUV6D4lfU6eie1TIv/M2D7lz2fdpySu6OoldJ8S/bh7t3Wfkj48Dtd9
SuyiBbF9yrs/KLJPyXMXxvYp6S/n7lkuVvUm9s9YkLNg+7G7PK+jTxNfA/jc
WF/+an93d++z7lOCL4ntU5I/wvOwObrMWF3zr3N5WN2nJE8xL7ZPCb40tk8J
3/g+tSvHW9x46T4lcQlX96L7lF9PqPuU1Au5eifdp9gsOtfx0X2K2yANdLju
U35dlu5Tl3Fi2NUP6D4lfbFc3ln3KcnjO73pPiX1FS/48pv5IHW2rn5A96lb
w3K/rnEgf078jp2mgZwF2wfY5fX6kdPbSWygvO7LWY1LuDoB3adk3XbzUPcp
qT9x+Vndp6Te0tXz6D7l143oPiXnal0+Ufcp6bfm9Kn7lORJ5/pyGr3Jfury
YrpPyff4BshZsOuby4vpPuXnQ3WfGsMNlVy+WPcpjtN+e6Evv5FT7kt1+X3d
p46M3scR2aekv7F7X92n5F4kzEe7/uRO/7pPcRn7My5PqvuU5H1c3lz3qT2j
+evIPuXVkUb2Ka+OJbJPSZ2bq3/QfUriIS7/pfuU1Ie7dUD3KfHL3L1juk/J
+zr/SPcp/x4u3ackTzfDl9/MEy8/G9mnJL82D+TPQf5d96l/sh3l/ETdp/z7
6HWf2jPafy+yT4mcbhx1n9qdBXL+qe5Te3rvq/uU6MG9l+5TPN8WxeN+sn85
v0z3KcHB7zN6O5Xnj4uPFat664reJxjZp8S/c36ro0/b73SFL7/LE+3t4qK6
T7H6f9Xny99h+2APcv617lN+fxLdp8Q+cfx1n+L4p+u7FdunXJzE3SPcF7zs
9ffrq/7+QBp0Al4OVnN/BqSvBP25X18X4A10BtfzI56y+fRuwNPE5QlP91T/
vfv7PiPDm667qnI4XPong5xmfLl87/I+oK8EHGc+rgv0UA6OCg82nIR4Jfha
GD5/DZ9bDridWAO+Vw7u+3DyNBNfp+zi/FX+DbQT9y3vBv4Ntm8/6qdAVz48
b9SCZcgnLXmTs3uBT4qS4R927vH5mHkife83gpytxO1m34R5YuaP2A+bff7m
u+NlY2KvTx/21akc+Pnfd9Zxdc+Re6tBn+E9pHywpA/4NEk+9/gNVb24v3O/
mmHdgJcDvz9wuTou/xn7lw9H/3gDPLeZdvvh01sf/BTqM0c83eYCbui5HXX1
HpxydVykjhq/r4L0U52yEeRMU3hqYuLqXsBTtDn8jCo9Pv+wXpTjn8DfjNez
4XUoYzb5fMLzaGFb+odg/ptx5PZylzl6d/9sX8DXel/VBXya6Ai2WDfAOFbs
feLdwKccnD7uvT9OGIrjkrP2Eugh7Nsctg98dCPwb6CxHGjrAf4uT90D9Gna
iuve+4A+Rc95+axUlf6GEWEAHedniiTfB+Ni9B+G7c9dj3puJb4WY6/NPh+j
Z4mzves/14wLtz9PwXw29N8Oj8vcCnzCfHHzxSftcYzbF5y91Bf8is8LrAP+
TXRYmEb4HujT4Gy33OPyyM4+rATS76sb8LKNJ3eB3nL2Xmnk3yx9p8/YBHwa
6KowzXgwjqOrA9wE+i/4fV/b1Y5dEvqDO/UBnqI3wn6tB8P4mvG6iBuXbwb9
tNJjp4UTFPRs6M/igCbqv5V++v7XJ31l0Lv+c8N+5mF6/wOYb24cq/TO7uoL
XucLkPA+1kpwYLS/fRUvB+8/vO8uS+/vhPfN2foWGEfzHDmHtRH4NNDX/8Od
p4FPgbYJ24Levwno03RlWOawYw/gKeI24cfDPDF6+yffrwHjZfQmfhbgRj+j
2VBwenbxkT57Hzre29sX3HVt2Fh8jS+P+S358V6grwR78T4L94QafV4iCy7g
leBxbui/BviUg9LVs4+e+uxa0EOO3mc99IE8zTYP2wf8XZ5oLfBvoC/D8MPi
TuBfoL2idkKVT5qkD/x64JOivZm+y+djxkXiS7BumHGR+2U2+nzM+Mi61+0/
t1pX1uvjhv5H3FjWPdfZyX2BMcam/XoU3J9rni/3cfQAnyYaH27Lv8X7NI3d
xQ1q8R7ScvAf/mDwPuUcNXMhC8yH8BwuXzQC8pu/N3KgAd63eg6xB/i7vB7y
KRCbhzfj/Ztp6Ud6E97Da/YXnijrfP5mvP7EASOYP0av08PrOI7s9fkY/XNZ
x2swH8x4TeF7l/A+2b6Ar3EbvBL4NEnd2js4jhX7Pa4APmVbTwh8zPOf2XzI
bv9phXEM74HqzQyffWo38G+Q+9r2WAX8G8T+mYL3k6aJ2y7OWQP0KWL7fO+1
gLu+uOuAT4r4XoZ7YF6Zf7c1GwQwjubfcRtvd48Sad2vV1+RUH+T70Hohfs6
DS79okEPYVyalwGQ34wLn3fbG8bF4Dw/b3b1HkX7XjbP/vpywMsBp0kPgns/
zXhJf3jk32zjLeuBT4O9VxHnQ4E+ivYZbld/We6Pxvsu09bvWA14SvzoA2A+
hPt42B5yEtyLap6z7+GLbv9FBZ5r/i51DvhercTL5D9BHqN/LtM7B+aV+Tsv
twHeY5ujm7kQbR3waSYuN27CcSlQWCV2ygeAm+ewmTMF9GzklDpPkNP85ntM
jkH/tM/6O+in9wW8/H+CfnpZ+q/+Bv1Ke9/ZIeAnmnFPh3UsyV7AU3JPzQLE
07R3uPx36b93f5f4ZGdVDodLfAnkNPOc3YJP0c+qBHwu9fNu0EM5YLd7ctx/
F7sX/etyIOfpUA85G0fdBPI0E5e1zt4E/BvoxTDAcTj4a2H+JVxuX0F9FqSv
ddtm4JOWe9szGK9IybnLP4Oew/pMvrh0M8jZauteQE4zfw77S1jwh/7vYNoy
vO7gF+jnDiZjfG4cvinuv8s50HXAp4nYrL4b/dMm4nLOLPq/leBBboAS999H
hYHI2+L+u9wLtgme20x7tr9KV5yM45KjA3lgUJ5m2j7ceLrj/vvY8PqFycin
IP2ivw1+n9GHmNVx/33ud8zCtDbuv/v3S6r/Lvdmol882NZjxP13335T/13i
pZ3Ap4nEzIz777wM7Bj33/1zPeq/S11N3H+Xfuxx/33CVcYhWYX8G4jb/X7R
DfRp4m3zLvTTUzQwXAdeQ/8xLfdXvt4LfFL0cXgA/m6IHxr9b3715f6bBsb9
99d4XoH8Rs9jwvhDfoP/3NDuCu3S62B9M/Qc9zsb9Gzo2ew9CfyFWF969d9D
b3mHCcinSfJxNzp7Xv13XudfRf+uHEjd+3rQW47YrWmL+++9YWDxCIwPNBBf
Z3oajmOBwmjRxQtx3AsU3nI0+CnkY/ulu77oEf99Xvi95GF8zXj536n67xs4
DgP6MfTi1+N7tdIQDmyB3tx9f50w38w4ij+I/lef7bsCfijWDUb8d+++gIj/
zumm36I8zfZeM4zzQJ1hxH+X+6nR38c6Q/XfvT72Ef+9lwPTGE9ohfpJ9d/5
GqvbdT9z+pH7XNAvc/3G4/673/de/Xe+r2r5etB/OeCyi1vQr3d1xegXG3+f
E3LoX0PdY8R/9/rqR/x3jmvt1AX8G4j9qdtx3KHffsR/575Pr3cDn5SM+3e7
fT6xekv13/0+/+q/n3jBEYWm98C/NuMl53Hi/jvnF84DP8WMF7fHW7wE+DdR
gR085NNEHC66AvxTMy48LC+uA7wccNo5wHhIztZF4Hs1i5zjcVxy9EgYHtuI
8jRLHO+bOK8Ktu8QjkuBuI1KO87ntPV3ugBPEV9TuR3MBzNe8j0Cf6NXvt/t
mbj/7p/fUf/9yjC8eo+rF1X/3T9nqv77aq/+Vv13ib+h31e2faUwrpKj8HTB
wf1Rzmb6RViI/8Ne4N8gcezr0R80eDiMf10L9Glr/6C/n6IZZxsLrmMd4GkK
zc9nTl8PfFJ0Nht8oAfz7/iY0eMofys9xRfMx/33Z8KLdo6E8TX65/wUxf13
udd7jY8bPpw3dOeUI/4735e0P/r7TZJHOGFt1Z6T51fs/XdLAHf9DxeDfnLE
1zHdi/ybbX4E/FMzLpKXXwJ8CjTj1vCiaJw/bn9HPml7nm4Z4CnitpfPLfX5
m9/zf7Ns05k7o/5bia/h/Wncf+ey63kQtwnvQeP6YdBbtY8fzHPzd3b3ezH+
4Py7lcCn2c5PwI0e5L7sVT5uniPrPOBGTvZfGoGP+S12tTtPpP67Xzer/vuM
mjjWIav/7tevqn3q16mq/14bx7pW9d99ecr/Xf5YfXK5jpyVOu9VqUNf/h96
wDpY3Tf8/rSVOvop/w+9Yd1spY7eyv9dz7F6YPXf/fph9d/9+k/13/3650od
XP33muMYG69KHVz9d39c1H/3+72X64xL+X+MC9JX6tCX/8e4YP22+u+15zmO
V7nOeFXqjJf6777+y3XGUf13/ztS/93Xv/rvvv7Vf/e/C/XffX2q/+7rU/13
Xw+pOrj677XpUZ+pOvTpOvTqv/v6V//d17/67zX1HBuXhjr06dr0Ef9d+ifc
DvzrjFfs3IH67944Rvx3fxzVf/fHUf13bxwj/ntt/eN3ka6Nt9c57xDx32vy
j42X+u81xytGn65NH/Hf/XFU/90/j6D+O6v/i8dgHF1/hjsBLwfSl+kOeF/Q
f8R/9/Wv/vvO0X7vEf/d72Ov/rtPr/57TT6xcxl1+q5H/Hd/nqv/LnFdd65B
/XfJ//7Vl8f8lv4q9wB9JeCyl8kPgv7LUh7b7wnAKwGXt7c8CXzKAd9nfeAD
oIcc8TnB/P0gTzPtwfWlyL/B9tVB/g3E4f+vPwT8C+T1qY7477X5pGrzIXtf
20fjQc5Wez79FZ+PGR+ehv96yH9u9ZzFLB839HIu9cnqPiT8+mzd78vAv8n2
7XwU+DRZv/UZmA+VgMv03nkO8HLwZdhG6+RnQQ85W8/5BDy32e9DHvHfuXz1
IcDNb5nn44C/63s/AfgUaA/+jt4EOdPEbRTzowBPAa7+u9QjTQF5Wm1971s+
H6N/brM0C/hU66KnVu0G+buLgz0PfJqomQ9+vAjjWLH9x8YAn3Lg0Uf8d6kH
HgP8m/2+vhH/Xfw15N9APK0ufhno03XoUz59xH+vzSfl84n479IXfQ7I32rX
q3k+f6N/Oacw2qc3+pfzEfP95xq826v/V/9d+vaPBf5Ntl/uGKBvsnWwrt94
0b5XxT9XEvHfXwuvzbwP9ZajYWaWH9U7Afg3231tKvBpsH1aQM6Eu0dyFujZ
fRdzgE/a5xPx32vyN79l+V8I+mm13+Mi/7nm74Ivhvdy3xHEN4z+/f7k6r9L
fGwxyJkjvl6y9XXg00zXcSOkaUBfsOdf5vl4NR+H8tg4Q3+Ib3TY/sb7urom
9d85X3P+qOr/u99cjnro04C7voIvAl4JvHN5Ef9d6m/HAJ6ycY9xgKfpEa8f
tfrv0p/npaocDpd5+6zPJ6yv43jLZKCvBHP5YMAY0EM5CLu6lA9FvBL4/fzV
f5f6dnxfdw7rTZCn2fYDmQr8G+iT6D4b8d9tIQjwL9BnHAeeBnzc/bCvAZ+U
v+9E/HdZr6aBnK3WPpzu83dxxY63fP5m/ksefKJPb3CJ006qyueec+hD7TtO
u2Yc8LH5wcPeBD5NJPZYR1Uv7u8/5wF4BfBy0MCFa6jPHIXXt5520FR4bjNx
GWkS3tfQSz0b6NnQy73JM4B/wcZpkU/B9j2eCXKmbfztDcBT1g6c5PM34yX1
SDNAnlbp/3/OWz6fqp3e4fMx48h1L0c4edR/l/soxwKfJrsfTYdxrAT/4PsR
JgGfcnD8RxNX3/DvV+G9ciR5GdCD0afcSzsL+DfY+zLeBP4NNIbPh74B9Gnp
e7PfNKB3fgfySds451TgkwJc/XfpJz8b5Hd9+d7x+Rg9S3/vhf5zzbhI/Hma
z8fQy7mtOT4fQy/yuHNz6r/LuE8B/k023vs28GmyffvdPqv+u5yf7QC8HEgf
uTdAbzni9M5ts4F/M0m/qfnAp8Hum1OBT4GOCdv70TzQf4Ekv7YA+Li+izMA
d/vIdJ+/Ga8t+D/mg35cX98F/nMNPZtpAxbCe7XaevWF/nPN7629/vPqv0tc
xcmv/rucP50O41gJ2ln/bwFeDuT8L76v219AP+Y5PM2PWgR8GsC+Uv9dfi8G
epfnmgt4yur/HZ9PdR9ZDPI4u3eJj1fzCC4/q/677CNufVD/3TunHPHf5dwr
5Hmr+fTZoP9yIP4F4pWAzYfsXOBTDuRcNo5LzvoFy0CeZhJ/cwXwd/cgLwD+
DfY89RzgX7DzeSXwSdu+rIuBT8quP/N9Pu6c6U/gvEbVf1/t86nOi8X+c814
SXymy8fDOiK2S8EfMePF7sULs4C/u1drOfBxfZKxHrsi9RLpBYAbO40NAhyv
HNzTrf67xIXw3IQ7x70G5Gkm/nz37wT+rr/0WuBTIIknrAc53X60FHD3HcE4
mvGSfRb4G73K+VbI8xr9C384p2DGS8bXnQtW/13CG28DH9eXG/LCRv+8TT2+
CPiUA4nzzIf3yln7BOrJzXtIXALr813feMznNtg6IvC/qvsD5utTss48DHlb
Q8/9jQcsBz4pG1dc5stZ9aew/r/V6ieef5f+YDBvjf7lfeP5dxmXDT4e1tdF
v9OI//4ef3eYR26ifZkP1rdXAukDjP5m2dYjgf9rxouH8ZJ4/bycm8O68Qbb
Zxj1XCAu4+2M59/lusVe4OP28RWAu77lkAd3/vhxUE/i+kgP7POfS+6+OcDN
b+nj3ec/1+hf9keof+iw95r9FOiN3ng+lLqBT7P095iN72vXjeuAj3nOrdHz
8hH/XfoDAO7iCSM3Bv8P00KePw==
     "], {{
       {RGBColor[1, 0, 0], EdgeForm[None], 
        GraphicsGroup3DBox[{Polygon3DBox[CompressedData["
1:eJw1mGe4FtUVhececIaZoQgoUlRqpAgqIEi3IopYgjV2iYm9xZY8ifFRg0Yi
AcUSsIANqSJVQkcEBaXYwIA9gpTQFESUkne5jj/OXWvWt+fUffbecxv3u6Xv
zSFJksEVSVIJ3AlWA78FR+dJ0gX+cZoka2jHwleA/6V1hH8IXszLLeFz4OOx
7wb/FP4C/Gj4Ir2XJckN8FbgYvTdvHNSmSRvw69Fb4belXYT/CiwJu18eAo+
gs13zOXlIknq8XwhegG+hN4WvoT+/w0/B74Hvp/WG74DPJVxjoCfAk7Epid8
E/p8+Cq0o5jDP+AHoPdHfwftEngN+n8Z/fc8b2XcTmAz9KnYPJu7v9XoM8A+
6D+gz0LvC6/g3c08Hw//CtxJOxG+DvwX9r3gW+GL1D+8EfYD4dXhj6JvxuZK
eF30RfDfwF8CX4hj7cbmr7Gf+4LP4l5wH/OZHbw/88EnaL+GDwWn0v8zYHXW
OwH+AHw/9l9oj7DZAo5EOwv+IPhq7j73Fh5DY21LbX8Pz3vQx+Ve49dok+JY
++CTI5dWmTVcCq8FrucMz4TPQx9BOw3+HPgW7WL4m+AY2unwUcFnOg6sw5yf
jWvXHuxNrR+CPhY8D31CHGs62BC9CnwOvAl8VnxXZ/U67QL4zGA/eRWsh83S
eO46/8eD9+Qx8EXmcBW4ifX2A1uhXxn38wz4Lvp4Ovjchwfvtc64Gn1Owmag
5gV/GDw78fNfaB3gfwan5d6DA0u/p/erxncfgael13wS9t9ob3Pvz3epbbXP
CWvdzvOTPJel76DO6Kd4RhrnR/hdwf7/J/VLO0B7jD6Ld49BX5xarw8fCX+K
Vkl7VthWv02P/tAdm8/4/f7Ipb2e208T5jAG3gP6ZWpfOgG+Fv4avD82Fdhs
SG3zObi9wmvUWgcF3+UhwXf8avB/jDslt5aX5jqfIvrziXF/RsE7w1fCb+D3
dvDrwXdSx7HV4CvY3Ij2HX1eArZHXx7nJt/fgT4y9xl9EOOb7NYXjgnXwLcX
7vNy+IbCfiK/2Ai/LDhOym8UK3qCH6MPh/eGf154DjfBP4OfGed5Pvg8+nm6
0+i3x7ktZZz/0E6Bb0ytd4/7Jnu99zX2b6Ve+yrwHMU23Sl4r+A4eUZch9bz
DfbP5fbn+annpt+/LLyHt8K/gj8aHEvlW3s4o3ryt2B/OyHeffnkYLSsdBzb
jd0E3q2tO5o4dg/Cbhf4KvoQ+F74FPig3HwyvAL7Gtjvlx02R/K8rDBXDJ8R
c8pF6GvRM92bxL55aXAO0tqWYdcV/gl4RbBv65zkz7yeDAC3MUbNxHM6m98a
w88KznF3gz8Uzgub+X0sPMR7oTvwtPoBZ2p/cvMZ8C0Vns9WcAD6JuVP9I0V
ju163hptnlQMp63j+RVs7oGvhY+MXNfo3mijXDw49flq7euwaRjn8xLahdFP
dLYX0Fok9qG+tDbwdoofiovw8djfBu+U2Eda05rDOwY/d4p3Z3Jq7T3Gelo5
Hf4hXIVC68T3p098t3fsX/s/L3U8kc+vwX4u/DT4p9HfxD+BdwnOp8qrJ9B+
Be+hGJJ6rI8K+/yd8O/hrcBGqg2CaxLpO9GvBY9MnKffT33Xv0W/I+6J7soN
8b6IP0Q7ObF/j4x3eRv2fwOPS5wX/x581/rHPrvFWHddcM1zU/QxxaXNhXO9
/L8K/t8onovOZ0zqdU2P9U9liqvTsNnHb3foGvG8lDncBe8W658qaGdgsxy9
gPeBL8ut94ZXAq+P724NrhNUL6heWq4zwObd3GP1Kl1jbNK5wueC5ybOixuD
+9kSPJ/r4Ht152k3Jx57T3A9pqJwWHANoBw1Nvf9UiydGPNUpdK5QDl9QHBs
Fwb0F8GLlAsU12i3wI9hvi1ou3T+2HwLXoO+PVj/A7wD2DrzvHpi8xPYL3Ht
uIRxf9RZon8QXGO8B77MuA3AhZzLR8G5PqOPaqo75WfYF+DB6DXAasFxoFQs
CT+nrp/19rQm8JqKYbRa8IPBY2lN4W3Bo2l14G3AFxm3HriAcVvG/puDT+TW
30BvFu9gC7Au7TD4ob/4CfhO4byp+LOrcN2omq1G6T1X3t6tewFelrh+rcO6
PtZcSq9X/lAfbS38avjC4HO/PPH6Kyp5/3UOG2hXKG+Cn0ebT8HGmX2mc+l6
ew28LfyN3PwY+Ju5z7O9dPC3itsaK7cftkAfnDuWT2POI3LH1y9Uo+auT2uq
5sm99iXo44NrMNWNkyI/kPEfx6YOz/OxWRZcM78PTgz+RpgKTguux6aAM3LX
g/VL1+SqCQ+HT89dVx4En5N7b2rD5+X2nSNL1zCq035M3Y/qw7roM3OPcxj8
+XiPRgf3KTwYfUXcf53DU+hNwMXMeWX0Q+nPqGYGV6J3Df4+0vOWeB9bZr7P
eu5aOvYqns9OvYeKdQvkL5nvSrfSfiafWlrYD+WfU5QvsN+B3gObneBVysXg
tuBvMf0mG2ndsXky9915M+YXxedpqimC4/QHhWtv1erVM9fQWleeOc4rPr+W
+g7Whg9Lo/+rrks9T92L51KfewP4K/DDdT6J90u5XPnxidS5QPq41OvT++8W
zr9A8kjq2Hg3vHvmuHcnvHPmuJri66er9s79XXtf7Ed3cAI8Q7wxsV2IcbV5
Zq743Am+DvvfxfvybuQNM/u57s4hmXV9NzTX92y0+UUTHhF9TD7bqnQs0jdL
pcx+qO+eZqXroiroD6e+X4p1h2X+ltF9PwisH89F56N7pG+ppqW/bXQejeM5
Kq4sKqzpt0bo3YNztHK1/Fl35VD0DsG1os5ZdUtl+P2pY4tictPMfqv8vIo+
H0hdF42BL8gdM9qV/qZWLGoNPznus8bS/qvOGYX9vgr7hr4rvofX1V0Dh+SO
teMK12ZprKOa6r7CGwc/S3+QPzvgVRPXTIpXtyomZ64nFauHpo4/KqSmFj4/
ncvhmeO7/HB46vl/xnOH0rWcxno29f3VmG8X/kbTt10tbL4IzpXrwaG565FZ
2CzMHUc76tsz2Lergo/lzi2zsflnrI0nFZ6Dcs1A/c8hd449trS93psT+9Q4
x6GvDv4/ieaq/Ved/Dg4LHd9Nxf76jrPxLFS9Zvyy+jUe6t9HpH6fyn6v874
wjXGHxV/MtfnQPJQ6v/PKLeewrjnRt84J65XuW554XGVA1cUzguKLQ0yr0V5
4NTScVs5c17hfK271ibm9Nvhx2WOY7fB22eOeYp9XeL/hVQbHF/aLzWHhanj
kJ7fL1y7ar36TtDeyo9eQ/8/R9NdoQ==
           "]], Polygon3DBox[CompressedData["

1:eJwtmHn8l1MWx5/f/dX99n2+7bsfRUUlWyilkJ1sM2QZOxmGspsxxhgvxoyX
5YWxb2NrSGUJlUQRRVqtRYisiaSiRNR83n3OH/f13M8997nPvfec8znnPF2G
nnfEuakoiivqiqKRnnvUiuJHDQxXf5tKUeykdoH6yzTWX7L91H5T/yyNdZfs
q1wUe/G+xtaXRbGLxi4SXis8SHP3VvtZ/aEa20yyzmp/VL+uvig+1/hAyZfr
ubXGe6ntJrxS+E+a01V4d+EfhE8VbhB+Tt9oIlxRa6z2oL7fUbI12v8jkq1T
u1zju2nsiWpR7Kn3VwlfKNxT7+8jvEb4bOFZkm8v/J7wicJtJO8iPEV4strz
yWOt1bareW53tXkan6s2W+0GfV+fLEr1W6j1kHyGnq+rzVHbX3iDnqdpTiet
s7Pwp8J/EK5VfEfc1ZnCr2s/92i9Nuqv13nGa+GOmtNBbYDmfad5W+k5U8+T
NKedxrcUni58nHDTuD90hc62Er5d692mNqn0fc1VfyfJhqt/UbJO0M1H6u9Y
sz5WqP998veQb6q2V+iS/Zyi+W+iM3Srdf+m/n7YSPY+lwp/k6zXPsKFdH2O
Hjvo3UOEq8KXCL+h8x4cGPlAyVdpvWHJe5yj9ZYJn87ehB/W/I+zdYuOr1Tr
pven6nmoxn6WbLBwrrd+sd+DhCvCfxWep/e/13pnaP42wq9oflfJXxQeIpw0
f6nkxwoPEJ4t+bfZZ7tYY6slez9bxpwvhX9QO1v9bTU2TbJP1PZQ/89xv620
/st6HhP6/kzyQepforG1eveX0n3GHtf+nhb+VbpfpzZW/Q1qV0neT/L52fdX
6jznxn0eIFwv/BfuS++30Njx2L7eaY/NVny3vwrvK7yr2lfqn6+xLhX7NPZy
hvBrer+f8Nfh3z0q9nfsE5/eNnwUblgRvruL2hL1Tw57fFF7nKK2RPs+TuN1
kv+bb0v+deinsfZ7sfBcfW+i5jWSXN3iTu6uYtvAJrCNA2M+3+wjWV/hj8Nf
4J/+FZ+dO0j1XHJRPCr579SdqEW/1vonCp+QvJ8BFX+bNVmbM3LW9cnvr9Ie
DhR+ULhtzXx1emF/biP8pNb7SbpppbG7NLde8iPVf0zydti68OF6jBPeXPhf
2by6TO+MwV64A+ExknfEVjX/KOGnhTcVXpe9d87QQfgW4eaF7eFZvf+McDfh
tpI/Lvzf4ItOcI7wE8KbC28pPJO9Ch8s/KzwFjX7yCGF+Q3fweaPEJ6U7Att
K+bChfhgzeu3LawjdMWZOXsz4amlORqufle4V802gC3MCq5qHPcD7il8h95v
WZi/p+j9/wg3E16t8z0jPFV468L6+kb4LeG+wqcJf1uai08QfieZk2n0+f4O
cInkR0u+QLi38Pi4rz7C75T2GXxnWnAT+h9WmK+w/Wc1f0vhAcLvlbYx7GNx
su09L3l34f2FPynNuccKf5HMxdg4tn6h8GeSvyDcQ/gQ4c9LcymxbHUyp3aL
+yNGEate1/wdgl/gIjjjmOBnYgfv8C4xjFjG/s6MeIuvdgo+XxexZ/OwX3we
3+8Q+oGj4er79b12Eb9eKG2D2OJTapuoP4s7wDaxd/nT1ZrfWP3l0tf3dY4v
LQM/VtrGsfUWGrtKstHC39bZhrHlB9Taq98y4uWasM871a/VfJ/Hhf3jy+i/
T/AlXPmE2qo628yN2T6AL5AD3Kr9jRL+pm5jyCmuFR4p/KVw05i/Qu0A9e/R
Oy1rzjuGBX/ApcuC72+UvKzZXs4JPoJ7t6s4thBTiC2scX8yZ7A25zmo8P1t
RuwJe5wo3KlmfsS+dxeez17DXq4RzpyXHCrZZrAd7HEr9beAT9RmSN452d9f
VX9C2GuD8CulY97w4De4dh5j7EVjo9BVxAfyl20knyt5L2I531RrHvdPDtMj
7OM+tTml5fg3uccnydz/hsa3S9YpuoUPiCXEFHKRDyTfN9lnJmX7IL7YF3tU
e1t4YLK/9Vd7U3jHZJ+F6xYLHybcBY7MzgFPKZyfkBuy5nNqC0t/i5hObB8s
+aK4D/SFv5DbXp8da+Cz52P+y2rLS+cGa0r7LjpZmM1pb0d85GzkPOQ+cHar
ijltVsS/l7Rw74pjK/5Gfks85k65y9nBUXAVPt++Yo7kfTiyWcUcDBfDwU3I
78K/PyDHqDmmE9t/z31WzelwO/b1QnL+yhMeLCu2P/bKnueHzt9K5lBsoSH4
aEHItwj9keN2j3yXPBYeQYY/LZE/4Z7/yLY5bG8T4du1n2nhj+jvf9kxqKtw
58KxaVLwJ5wCt2DD2DIx7BHJJgtvzz5C33AS3ESOfW+2ztAdMenmqmNILTkm
EVsejf3BD5cL3xzxE06AG4jRo5PzPWI3MaydcOuI5y/C6cF3+MtLwjsRa4Sn
YyvC7cOfRmfH3C6xn42xUuuPSo7x5BKthR9IjrHE2p9K54bkiGOqznfJb8lp
39b8d9V2Uf8sja2UbG12DEfP1CNrI1+EEz/MzknJTclJR1ddg1GLscbnkv8o
fLXwYcK/ZOeTyKnZxmp+M617m/DtanerNa35SR5TF4293xsyOPqOZI5bE3wK
9/0zOR8nvyAXX6n7HiH8m753GbFNY09WXS9cKjxQ+DHy8eBj8nlqtzaRf+AD
nfWtBrWx4R/kEsSkp+L7G7Jrvh/0rQ6Fa8EOkf/BYb9l52Djwt4bhU8QT6eE
r8DJE8Kf8RU4e3xyTOJ8xJy/J+cgxKKnsm0TzoQ7yQlfTa5pyRVnl+ZqOHuM
5q7P9lV89pnk+NoQeRG5HzkKvocPvlJ1zLmF2F04Fj2c7VsNwf+vaf3N4H/u
T7JPo964XmOVmmMcsa51cqwkf6DWXFrnWmR59troHN1fke3L+Ay+857wroU5
EC68MfIz5Pg+5yG/xV6qNfsMvrO2zrnxq8LbCw+R/KvStUBP4aOTawI4vavw
4cH11KM7Cx8j/EXkS8zvlxwLR8T5qYmojb7MtiXyheb6/jV5o6lu/P44aqe4
75skbxz5Lb7+ULIvUguTm9Ql18TTY7/EI3wdziHW9E7mIu6/Ad8VnlA61qDb
PZNjzvzwV3wK34Iz4IbmyVxCPrgP3JZcC90S3ydHIjd6J/Lby8JXHoh8jHhM
bF0W+sJn8J2Psn0H/Gtpjhkc+k/E47hPOAauIV/AZrCVx7NramrrQyX/tPQZ
OMteah+W1iF3yZ3ehL1To9Y5v3oouwaoD76G76hJNkS+x9nQEe8wd0Tkf8vi
39J1Vd9hEfGCu4VDseWOydwKh8PlKyK/REfoivvPyf9/eI6E66PB1U1CRj7Y
KtnGsDVq6HWRf95QdY5KrkoOe33V/1j419JE+NZsG+L82PRNVdsH3H8BMTeZ
Q6nPrk3m1mmRb5yZ/C+A++VfBZy+KuwJviAfWRz2Qi1/nvDHpfP93oXvf0Ho
qVPY/7thT5tGvCSXI08ZmlwPrShdY+Cr+Owo7XdmrHeyxr6TbGx2PbiP8Eel
c51ehddgrbvDfzsITy9tI8RqcswZoUd0T0wntreQjd0X8WN1tg1eGny1OPuf
CLULNcyIqnOwwRHPX4pckljZLTmnJL5Rj7Ima8+K+ztA+P3SNsndcKbJ2Wc6
OeLHvOz8d3zklf3DB65Ljkn4BpxyVLLNwzXc+TkRH9EFNdxByfk2tR2cAXeQ
/9fXnJ+Sp8Jrr2XrkPOg8werjod3RnxbmZ3Tk9tzhxOz/6lRuxFzNqm4pl6U
nENTa08NfaCfvZNrzj0ifpD7UzMemcyJcCM+e3DyHWFr2MyguG9sCZvpF/Pv
rdo+zk/mILiIeEsMgPvvSq6pT03OJ4hvxHhiPfUR8p1j/0Mln671GgnfkOwD
/KuA44eE/c3IzvE4++5xHvQBNxGjlsb9Nor/HHB1y6jnx0V85I45CzUBd/9W
nAefGJdtM9gO/zd6RsxjfThwXNUx6dbkGECsooY+KeyH+1kQ8W1I+DP/h45P
5s031Zro/ZuT/8d9l+0z6AYd3V/1P4lTAqM7atSHk/8BULsuys7l8H/+XRLz
iH3Et+PDZ/FdOH9k1TkE5xgbuQU+jq93l/zJbBvEFqlJn9b8H7NzH/bIXkdG
fCLnIPdYku2b+BP5V+eoJ8jhJlcdM7FX8psJVZ8Z3Z8Yd/F/SAflJg==
           "]], 
          Polygon3DBox[CompressedData["
1:eJw1lmlUlVUUhj+ueOFeChNUNNAycCWKM6CCApqpS8tWNv4oK201l61W5XKV
WQ6piIoplaKEGg6gAiIOyCQoCiZYWkyJEzhAOAGSAtazO7sfz13vec/e+zvf
+c5w+86cPf0jm2VZsdAZJnpYVhtGu5idLOuEw7JO2S2rDFqdljUHvxodDe6E
3HchDO8H2gPcLCsQJlHDldxg9FS0O7qUOmNpR8Bf1HmTnFJy/oSzsAvPC88b
mqgZQ/xgYgfBFK0Rjh4Dc3iuG207nCRuMfmLIJkajeQux+tN3CzitlDvAhzB
K6Y/AO0PfWXMeKOo3SBt4ofBcLhP3Hy83fTXUfcy7MFrofYduAcr6fMidxNx
iZAA+/C64l2j/yrk4+Xg7SO3jXY7WHixeCXULIZGnYuf8S7SvgBu1IjFa5Q2
/U+jn4Ip8BNxDvrj0GvhO9iLd4u4d9HvwFuQhHeF/PE8chHthZCK147XBj7U
2Il3EK+H6g58T96/C7i4ySRb1iP0HaAvm7hm+pugJ95uvH/Q3TzM+8s87IAD
xN3Dn0Z6kbwX7MfzJu44+ph8C8jF88NLQ6dDJhzC646Xgk6G7VrvHPXGUm8B
7Wi4Rrue930F/Sq8AVuIs5O7FL0MVsAevCpiw8l9jfYMOEH7DJyGDv3Ol/Qb
y7f2pMYGvBb037rekx3mu8j3acH7DK9SxgAN8AeM4hlL8D+WcRPfRetkolul
FqyGWF1Ld1kLK+i75DTfVr7xCzKPDrMfZF+00zcPbxdeJtqGdpF5dzFrqNlp
3lXeeTGk4dXivYR+EZ7Xep0YS4zOhyu6M9QR97J8D55TDhWK6Dv6jjuI34vu
4Hmr0OvoWy/7XtdnhsOsB1kXRXBU5lHrbqbvIeLWo+Nl3er+cOKtRK+CNbp2
j5Djg+4JfvA9Xha1HmdOg2gPlL1IexkshQwd0xq0nTXaGfpTt4y4ruha/Chy
v6T9BezUdRCG9zntuZCC16bze56+63ADFtj/O/aseuo3QDRxIdQ+T9w5OAuF
eCl61iwkfi3EQR5eCP3BMAzWE5coe416I2Rs8s4Os2Zk7dj1u6Tj5ZP7INoT
esjexuvGu8wgN0/2C7jL+UROJboKanQsN8i9Djfhbd37O6mfImsdb4zsQdlD
5N5A34Rm+fbE/a798egcYnJlPeONw4uCCNhAX67TjE3G6CHnDt43xH4N2+i7
zFws03NIxrDVYfaY7LWRPLde9i1cgaP0hXqY+ZR5vareIXId6NXojeQlQDbe
ULwhMAjW0RdMbiG6QPaCzdxRMcQuhyytEY/OQbvJvMEDOuZH5UyD0XruF8ld
gd4v61PWo55DqbpH5ZxPQ6dDktOc/3IP3NY7KoBa/hBFjVZyj8uecJpzWM7j
D2EbXo2eYe/Tfg9+o71E1gDeTWq1yh6j4UKdJJk/+Pb/PY0fSdxq2Rtwi/YI
nvkJ3m1pQz/aEzzMvS33910oJney3sW/oEcTEwad4DldV8XyTWlXMOZJ6Ikw
ATYSH0RuhaxHfUd51208eyucIL4ffT86zHPvoUsc5r6WeztS56M/OgRC4Tg5
vfH6wGM2c/8WUiuIsTxDexok4kWQe0fOYGjSdToYbxAM0TEdxiujXiB6AAzW
tTGe/nHwhI5J5qCBuFnomfC6zdwVIxnPp/L/hXYHBNHeruv4Kz2n5byuwquE
anhS5+UU+ln0dBiu+7xE5yOZnANwEPwZQzZejozXZv4LBODVoutkzdvMPVih
tbP1P4H8N4hkPHMZ30V8J9+vjLjDTnNGylnZXc+IYdSrlr2A9iXHDwbgncE7
Db9Cvtwp5E5GJ0gd6hdADd5sPPkD+IGu0z5637tSxwu83cx9L/ex3MupkCV3
stOsFVkzU23mf0mgnsF5aB/Jg3LiwvDCIVLPkjSenSp3nI4pD70D/PS8D4UM
u1l/cs7JeVeu37yAnF7yDenfC5mwGTZBofbFEXcU7Wszd0kR+pjT3F1yhx3R
viT0QJ5xEl0qe1Lnar7sQ8bSzE8dzKPt5F0cMFTnuxe6l/4Pkvl4GO0L/wKr
1Jx/
           "]]}]}, 
       {RGBColor[0, 0, 1], EdgeForm[None], 
        GraphicsGroup3DBox[{Polygon3DBox[CompressedData["
1:eJwtmHf0F8UVxQfmZ5YvqyjRxBaPvSVqTD85qXqMiSYEBBREVIogIihFkSId
CwhIE0JTadJ7r0qRJr333qQjiNjzud75Y867c/fNzO7Ma7M31nix/AvFQwjd
ioUQkZ9kIWxCbkZuLYTwa8jaeQi/Q3aFrwG/F74y/Wfh70H2CtbbDv9n5HO5
x/4KXCuN7YBOOcauhS9N/5Hc+n8C1wFfgeyIzk+QG+DfAFdEfx34crgK6PwW
+U7wGtvgu4NrorMHXBHuGXR+gbyLVi23VL86uDZ6A9B/BVkG7r+0l+EPM3Yo
/OuZ19Y7PJ55bE/wc+DN6NxK/yn0t4C7wFeDr0K7E/5p+FuQnYP70r8N+ST8
TcgewX2t+T9wI8ZdFv2N2otraa+Dr0KWKBnCd9oDxn6DXA3/NfI8bWvCP0bn
tqIQdmjfkJfT9oEPMO+n6JxDXoxOKfjd8D/S8+B+Bv8Fc6yHLwkugtuZW/8S
8C7wOZ7vRv+C1tT+gg9l1o/obEMnIPcGj/8jet3AV0efVyvwv9C/L/N3VUD+
ndYCfH/CufYjt87F4LLg44ztDO4Dfgo5EP2mPC+w7jbwLvABdOryrB06TyCH
wz8d3YTfzDxW/ea5baMC+BVw+WQ/jyCbJf0myMj8n4AXZd5L7fN28CUlvQ/7
we/QuqHbj3kmgGfAD0O+SxsL7on8gDYe3Ac5D92PwJPAl5b0Xh0GL6AtBE9H
nuPdpoLfBwd0liE+1H4z9mPwbPAG2irwMuQO2hrwSmR52nXoPZbbX64HVwI/
Bt8Wnf8g28ANBrcF7y7YT+vq3WmzwCORP0WnU/BcOwq21Vrwp8GTwf21JvhV
8APaW1p7cFlkncw2/2RmP5PvVAaPAk/Q/Mgx9KeDByNPyHfkA7znAzpn2Un0
u/0b2Qh+V8Fcw4T/CW4Afija79TfBP8WuKpsKdnJP5A74e9D1kO/Cc96w9fL
zN8P/0Lu2FUJ3DT3GI1tltk3FRdegi/ID+D3wm9Me1sF/mfRMeeG6DjWUusm
HXGVc++V7LkceH3BPlEGfA3ytWC7vwA/DzwunWMb8MOZY9ofeF4xdyxqDf9Q
5nkUGx7NfV6tU5x8MHNsLJ8bvwlfKXNM2A8+ntnf5cfrFAfAW+C3wdeHGwVu
iDzI/EPAHeAPgRsoNqF/EtxTsQncFzktneMA2lzwWOT8aN/5GDmF/hzk5Nzz
aO6OimPgRejM4vm3wvAz4JciZ8OPgm8MHg1uEe2T8s034E+h31s2in7NZM91
lGNSLBU+gk5z5FvpPccon2XmNV9n+A+Ry+EXwremjQR3TvHkeZ61QWc/uBa4
VcLPaK/B+8CD0G+DfnW4EcF6ijGKNS1y+7vWmJLWUn8quIg9PwyeCR4Qfe7v
IbtG5x3FuzMF+8hQ5j+rtfSd6A9Pez4IfjB4XPCz79BZrvdA50vwJD0DfwEe
DR4J/gq8AP1pjB2R5tF842lLwZOjx0qOSbFXvtk3d1waAh4C/hw8E/0RzPM9
eDX83Nx4FXgO+CPZKDpr0/nKFmbBF+PbNygOgq9MZ60znx4dA2UrS2grguf9
WmshJ6J/EWOPaQx4anRsnJm+Xe8/N7P+DLhJ6Hxa8Ll0hD9fcHyTXXWiTQL3
0zuiuwG8JXr+o1pbuS/5eyHl0h/8B/4IY64EHwB3B0/R2WXGnZRLks5R+POZ
49LN8E/At0x22FZ+H21vHZDtkg0rNq9hzErwYuRn0e+wD3wmur+KeYrzntuV
D8Cbo3OB+soRe7UvuaX6SxNWzbCCeUoz9iD4dOZ5tvFsUe58twu8OPc6Wm81
eEe0n0rvZHofPZcNH5Kfo5PrfeD3qIYB38D+HIcvBb4GfEgxSnsW3O+aOY8M
zLwX2pMe2jPVePR7ov9mdPx5PVpf+9Q9t464HrnHas/eBh8reP97pRjVA9w/
93PpddN5pXiinC2/GIMckDueyB76pnwkn+qtnBadx/VOW5KdrM9ca93Kd5zU
d4HPwBcv4Zx+Hfzh9O1Xgw+Cry1yraK+7H8jcy1QPAefhg+MvQJ8F8/PwN+B
PKG6jrXuLvJ56dkdKYYfVYxH/yT4G8VD2nHwV5n3QTG8S+a8L9urypzfKY7D
n0HekubXfKpnSiP35J7z5+BTuXVUH95c5Hc7Bf4+8zvfA/eZYktm/dPgO9O7
aU7xOusTyCWZ7WqJ4kP0PeLb6HzRH/lu7vpV9dVOuNsZfyT5nepe6W7KXVMN
BL8PvrTIOUu1qeKk+Pdyx7T58BOQt0fnPtXor0bHauWDy9J7yp9VG+vb9+os
Uo0nX7+qyPWt/PzGItv29chHZWvBtaNqnl8ia6b6X7iGzi76jqC7wt3R9Y/q
INnJvcxxLp2F9vAsuITsJfjZTUU+I9XxjfStwXlXd4p24DKp9vscbm3uc9f5
nMjt1/K7Y2k/5e/LeX4QvBl8SvFX+Sg4PqpenSaZO0crng/PnCPEj89dWxbT
vqR4vk7jwWujY5TseGF0XaoYXkrxIzguXFTkdXU3+JL+xuA7hmJFpj1VnKS/
I9iXVAMrL8zP7WvKy/NTDax158EvTuerWmFr0pHuhZTvRus9o2ts5dqDKY8c
UFyNzn3KT4VkY2eZf5n2Mvidct17gnOM4rD2bGXumKbzPwo+m+KA4uO+9O2K
s7oja53lypvIdcH5WPcU7eGW3DX2Arjpqf4Rngaenb5FNcL+6Hpe9cGJ6Byq
nKQ7l+6Am9EfkvkcJ2bOca3gu6RaTraxJve9Yxj4A/DQtCfK9cqDqsGHK84X
nL8Uhx9Mdqv6V/fivyGfT/WYvnEO3G+i7wW6w6teUo3UPvd9+SX5G/j30fd6
3e91F1DtXT93Ha1/BdVly7QX6L+WG/eFb4zsBTcsOHar5pmRbLK24kRw7VVP
vh5837s3zfnDWtE5tD36KxRvguO77iyKMwNZq37mO0Xj3PqqFRtkzguqhVQn
nknnuy7z/qguG4T+uOj6VrWU7n1TUw32dvT9TjXxWNqc4Nq0X3Re05zlky9X
ja6r9e0dmLN55vvOi5nryRqKVYkXbqm8ppiOzgVkw8zf3lL3l+Tjyu1/ib77
6L+J4q18bSOySvT/Dd1tNI9y0xHmbCq7CP5fUy36vqOaVfcjvWOztFfa8xbI
x+H6B99DdB+UbdTNXZNPTHnzr9F3K92pXtb3B9vE8GR7k1PdJVvtmvsOqDg9
Kt25ZHvPZrZt1ZlD4fuk+bWOak7Z8zD4ctE2o/87D6dz1F1N+6N7fBN0yibb
kN39H3IozTw=
           "]], Polygon3DBox[CompressedData["
1:eJwtmHfUVcUVxa/Ol0weNwYbGqMxwVijJqZnmbI0mGISsStVEFBUxIJdighK
F5EOIgKioqCAgIBKbyqCIEX6J4ggINJsMWqyf+zzx6w3e869982css85U7vZ
rZfdcmhRFB0PKYoq/V5aFsWRqSjaa768UhT9c1G8oPlwrY2S7FaNWxhav1Vj
v8Z2yXdIvkHrU4TnCC8Ufk34Co3faf641u6S7C2NtzX/SmtrJLtK40TNO2rt
MsmuFq4t3FV4pf6/vtZ6aH6M1mppXC750frtoLV3Kv7mMM3PTf6vLcKbhL+r
w2wWXiW8Svg/kq8SvkjjOM37aK25ZEs1lml+qJ5fL9nfs8+ODi4TfkF4hvCL
wi+W/gbf+lLjXc17atyv+Ug900HP3ifcWHig8N3Cb8Z5N2ptgWSDhMcLPyo8
RHiAxsOaT9baY5I9IvyA8Bh0qvP1Fe4i/JRwZ8kfEr4x8AeSDxbuzt6EdwuP
0DNTNO+ptf6S9dJoq/lYrfWR7DHhh4Sf4xnhPsIPCvfVvJ9Gb+H7hF+SvIdw
N2wuPFp4u77fQ3ggthUeK/mjwu3wl+Tv9BPumuwz+M7D8f4Q4U7CXYVvEx4h
3F64i3C/ZJ0Mjj3wbufkvXXXuF3z59GZZLdhI+FHhJsIdxZuGed5QPhu4X8L
Pyl8O7YUbi48SPh+4Q7C14V+Of8Dwi2Ehwvfx/ezn+WdGzTul7yJfrtpvbvG
vRr3aLTV+jVabxf2xv5bpJ8rsn33cK1dItnFGodp3kVr50tWN3Bb4fOwd/bZ
WhMDpf+DvV0b/31Htu4uEb5LeEi2bbDR3bFWV79tsp/FR/CNG2P/d0j+tzhf
a8naZesGHbVBtxr/CP1w9juFLxT+Z/J3W2qtL3vV/K/J+r1UvwO01kqy1zWW
aL5Xa8skmy48T3i18Hzh7cKbhSGXlaXjYangZ5L/V+MTrf1csn3EeI2iOBB4
m/A32fHfXfOz9ex1pW2GrbF5h+AhYq1x2KJt9lmvxx9L2wp+aJBssztDn/gk
vo1PERt3JPsaehwc+iPW+Abf4v/wtf0aZ2t/e/VMrRqOqXGF/Z9YG6jRLTkm
ic0u2bHTGw4UPuQ7Pitn5Kz7NM7UfI/Wjtb33gj9vKvn55X2cXz9p8JNSuvr
nCpzLtyLXz4b/kDsdsz2RWKS2OwV+oJjBsT/naX3P9Dax5LtET5D+GPho/T/
e2M/W4U/h/uwsebj9f4wuCP8izMODP09H3wztHQMTxAekBzb7cPfbk6O/aHh
v4PxSfxBo1rz1VpbLNk7GsvhTPaq9Xf0+4V+q+G7bH300rxOMhc8mc2dI+Co
0jyGPYbCAcLjhWeFfGTsD655RvjZyFdzhSfCMaU5DW5bDKcIzxJ+Q3gKnCY8
B04XflV4ovBo4anx/njh5aV9GxuuxDezuXmU1p4uHSPEyhqtfVv6XopPJeet
97M56AnJmiZz08TY/yvCU4THCE8XniH8cun8tVy4pvB04RUanyfnvBWSLSDn
ar5Ia69Itpt8K/t+pLU9ks0M+y6RfFZpDsD/iX+4gT2h+0+S93pAeEfk1wo5
NvLtx5K/KvmSOB+csEyyhcEPy7U2Q7KXQ9/LhGcLr8vWRU19a4vwR+ihsE/i
m1cGn1ITXEPuzd47Z9gu/DY+I1xD+K3SPvJe4fyM76yJ7x/ck/A2jR+Ef+P/
Hwp/X3iX8K5s+2LvFdgoOGwdv4W5bWZpGc8UNXymt5N1zFnnCq+K88ON5Pz1
4Q9wHzHNM8iI9d3ZezlGe3i/tA2wxQqtzc6uYdA1Ot+a/czRVdYT77Kn+eEP
kySbJDybd4Wnhf/PFJ5MThfeGfo9XN+oFt4hvAVfFN4o/Ep8b4Oef720/ywu
HKPE6rzw/7XCi9C3xnF6d53WNnIW4WOrbANsQTzNiHindngNnZArhReXrpmo
Bdok11LXa/xS8/6RX+aUziXklLnCq7O5gv0sLL2HteHvi7JruIO1nHAp+2wi
31bZB/CFdcJJ+F04NrsGpRZl/xU9vzbepybcgC9lf6s2HFlaR1VVzmnojpr3
1MhX8PG+7PlJ2IhYyOZacga5A5vMT66RsdX+eJ58ALfv0jgh+PkI7Wdb+DM+
+mHYa3P4P7G8KXvvx+MjpW36vSrbFFuTL6knqCmp/agPRgl3Sq4t39M4ssox
flgNxyCxiH/gZ/2Dv8hn1HYb4/++ivwNpyxI9hF8BZ/Bd6h3NxMH2bp8n5gp
vUf2yhk5K5y1PfkZuAwO2cX7hbmFd/gOfQPfouYmttHJ2uweY2kyp8DlLYXr
CT8j3DWbH1YEv41BpvFjdKG1FtkccmLYs2YN2/gU4Q2Fbb8z4uNkrZ1eZf9G
Xzu19mH2HtnracGHn2bLeAbdfp2d28mp5Fbil1ivpXGUxsjsen00+QidZufi
M+L/1mdzJHY5Kmz+k7AvvlCd7QPodafGq9kxjB3eC52je+INTF7dnczX+yOm
twZ/HYx1OJLYKhyrcD7cfyA5HxNfuco5B3vBuTuDr9A1HLsnOb6IN/b0o4jH
6ojfgz0ZcV26pvtFco9HrTcm+I+c9E3FMUq8/y85duFPaiM4AW4gx60KPoKv
J5Ojk/lvZnAi3EjOnKxnX8rOqeRS5Jdm1+bU5NTmz6M/4XnsIVmfCwJPLV2f
rIz8QC6gRhibzHFwHZxUHfGQ5E9Ts7lrqtYmlK4hqCXg47Gla44JwQf4LzXJ
c8k1FLXKc7Ef6pVnIp+h229VmdueFp5WuD8fEfpgf9iLWoCeHRnPHKi4Bnoy
OSeQG54q7Xv44CcV98TExgnJvXJ18B+cCDfij2sL1zjUOo8LTwp+oXcl5oi9
Qcn9CZyDjGd6S3atRtPsPuOi5B6PXg8+6pjcz9DrXJwsv5L8nGwjbDUqu96i
vhui8WB2zUuty/v0vNSi1KS7Kr4TODfifV3FNWqf5Jqf2pWavK/w04VrdXoE
eoWGyX3fvcJXJ/cQ3DXcI3y58KPCzbJ7NHo16jX6Qfr/Rsk5jdxGj3Gn8NDC
vccg4V7JPcHD2YOamloaGTmSXEmNvKfi/oK9PhbnJWa+To4JYon7kx9G/DQU
ri98UnK9xF1KPa1djd41PzN5z+z9t5r/Jvk+54Lkerp16f6QHoq+p5NGU42f
JfdfvI/9euv9czRvHs/clFzj8+6LUW8M09oT2FK4czzP/1Hf0p/Rk9JPXph9
l8OdDvc79NfUv/SbN5XuUelVqQeqK76T4W6mG9/IPl/3eJ+7ocbZ/cHJwo1K
+wf5jn6eu4DLI96PF25QWv/Ygn6Quwp6dnr3dlpbVvF92BHJNSi1KBxR8mz4
Iz0ZvVkn4QbCdbJ7e/iE3h+bYJtfCd9Qmneo5ekfZiXzwbjSdTi9BvNJwX+s
wRGTI16/qJgv6DWIgXHZPka/1zh8b3zIyYdfVswncAcc8lnFNRW9+6+Ta62h
ES/E/4Bszof7jw3+uylb9/gAvkANfkroH32wdpbwjdnPYvNhEe97K+6RpifX
y9TWw8O/4cth2XxEb0YPt7/inm1onG9fxZzH/g/2bNk91Kjg808lbyx8avId
BXcV8M+zheOXWoB88mZyj0B+ujn7vuDP7Lk0F9Ffc+cBJ/0r+y6SO8mGpWOe
u8t7ggtahT7wSe5CiC10cVpyjDWL+IC/4IoWwadwUKvS9RP8Sf6ndkZv/SIe
uKshx8wLe03L7rnHCS8q3Iu3jOdPTz47nAK3XCXconRNSS4Zk1xP0ONQS1Jv
0fs0Eu4p/CfJbi4t3xr1CXcD3OlyF3RBcEPdbN/Gx5uVzjHkk4N3wuH/ZyTH
HL05NX911D/USuS8qZF/JkT+nR31DrnnumzbwVn1I156hv7hNnSKbjkvfkYP
My25JyZ/kd9GJteo1KrNIh6x6ZqKOQrugYOuyea4OrHfG7Lvsv+S7BPcJXH3
QC1DjUSt1CryB/x/fXbME/u/j9wER50X/reh4p6ceoMe6quKYwT/gLPgEjgJ
bnoQm2XXK/AAfdX8bI74Q7IOGsba4sI1Dc+io3rhV+hudMQP+ngqu955Lbnm
oDfEJ65IvvPCV/D5PyZzALGAj58Y/7da+/0/mZO1hQ==
           "]], 
          Polygon3DBox[CompressedData["
1:eJwtlnd0jmcYxl9JiC+fIlVq1LFaHad0ntP2dFqlVGlswiEINWK15cReMZoo
iURbiVlqxS4R2kYQVdpGRIIkdgSRIVao0d913vuP3/mu53ru536fcb/P+zUK
GRUU5uM4zkKoCN28jvOur+O8B3XghMdxhvk7zlcwjr4OeOfwJqND0BfR0+ib
Dn3xXsJ7EV6AbI3F+xgdSv94mAAj8Vrg5dEfhh4FrfFbQSd0FfrS6RtMexAM
txy5eH1pB8MIyzFU84KxMAsvDG8Geg56BHokjIErjB3o766zF+134AzeUOLe
Qr8NH0AO3gjiYokLoh0M32r9xH2E/hDet7gIvFj0YoiGYrwheH3QvaEHXMBr
w/hJ5KtOOxCO45US94qf49QIcJyH9D+yNSm/ntPS9qcrfhfoTV8DvEy8aPQM
9EyYA9fx2hMzlWfUol0fgrSX8AWEEP8aXj90Z9vfFpZX+UfjtcJrDe3gLPla
4oeTry5tL3xCux20hSDia+BlEHcMHcA6vFCIV5H1JBCzk7Gzac+CBbTnETcO
PRZG23lE4U1Bz6f/J1gKEbCGsd/gfw0FxH3ndcdp/ES4iheJNxk9CcLNC8Zr
gs7yuDWiWumo2iTf8/gv61xofw4doI/Fd0dvgL3EbaC9Hu6SYx7eXFhg87yG
9yP6e60JIuEG3myru3z0LOJnQxREqo7om09fIX0d0c+h60Fte7d0rmrLbwgn
8cbgtUd/Bm3tPFaSaxfzW0R7IcTSHgVhqi17F8PRPaxOlKcnuhfEwxa8zbAR
7mkdxG4jXyLtOCjB62Ln+qnyQE+didddq9YcYzV+FO8i+pLOB/w487+JPQan
6KtALeSiQ73ue6X36w04zdi1eGvQd9DriFnv79bLDuYSj78cyui7Ttw1KISG
5KvOM5YQF6f6sBxr0QXo+qo9dDnch81ed61a8w6473FrSzW2jL6leKV4MbSj
YTleAt4y9BWdEfnqQR2oynMP4eXp/tGdAT54G/G2W+5N6ETI1ZxVi7r/GPs0
cRPwxtOeAD3tPkiwOcTzvETNF9LwzuIdRp+ELJiGNxxvqtWSamoN/Axb6NtF
31Z0Cjpd94rOHSrw3FVWL+sUA5tozyBuOsy0vJeZywpb+02Pm1f5V+Otxlut
GoHtejfwivGKdN/Ye56MdxidBgfhkcc9T53rLvpS8ZLQe9DV0FX13lu9bMPb
i05WDPzH2N+IPcycb9D+Cx7jJRGXgt4Ph+wZuy33Q3Sy5gb78TJt7anoA7Bb
87D9UV8q+g/4Xb94GXgO8VttLx943HiNW6G60F7bXtym7xethSGraK+EW3h3
8QrxanPez8JV7RdjdtL/K+yxtWlsEnG7ae+DnZqHzSEFfRwyYJ/X3U/t67/w
RPvidc9WZ/yPeQPtTj+F7s+4AXAJLsIF+gKZy1Os7bzpy/i34Q4swYuDHyDK
7rAp6CHoUBikdxvvtL3LHvKcZdw5OAJ/Qjp9d4jLRN+EUijDa078Y3/3nlTu
Io/7zurdvWX9NcnnVCY3TMXrT9wAGGzPXWx35iI7A53FEz2DYc0Y/yo8Q47j
NodK6DP050A/vEZ4jaGpr/sfZBBed3Q36ALn9d8Crxm6Obxpd1MR429AiX2b
76GLlQ/dGJraO52J56CfqB6hMl4G3gPdB7pfwR/vBN4t1Q6Um6d3Wv9J9N9k
mL2DMXjz0HMhwtf9np/n2bk85ojG6fvK2Ad4RfqW0W4CJf7uXB5r/rq7dB9C
Pl5N+mtBXbvDzuFVR1dTXUAVnSleRXQlxZjnw5mU6Xhov64ceGPtf99Ick/U
98burES7a3UPlus/oc7K/jd9CWO0n15377SHDeweL7C5XrW7u5rOz+vup/bV
DwIC3LG6+wMD3PpSnWULwvK1d3BUdyVxJyHb9kLnsR59FH1Md5998w4Se0B3
jN21vsSl6btl+Ur0jtEeT38ndGfoavWS53X3Sfvla/M7iJelGoMc+y78D3Nd
o1A=
           "]]}]}, 
       {RGBColor[0, 1, 0], EdgeForm[None], 
        GraphicsGroup3DBox[{Polygon3DBox[CompressedData["
1:eJwtmHeQVtUZxr8L94PD3YsiRZQi0ntZqsvSdGnLAgssLLD0pSM1NMUEEClS
BKIIiMRoNCTGaBw1MTExRJ1M2mh6Jk56Jqa3yQiIiOT3+Jw/zrzPfb/39Lc8
5+tYv2HG+gaFQuF4Uig0RJYVC4UZ4MdCoTAoKxReTAuF2/NCYSR4EPp16AeD
u4PngseB/4vNtNz2L4BHg0eBfwyeDh4C/iq4AlwKfhZcDp5O/y+Ay8AvI7sw
5ldS6/uAFyM/x3dX8CzwudTft2E/mXFuYK1Lc6/hdmx2YzMe/C42y9D/Gzk4
rvk+2mTwCeRf0I8F/0N7w74cfDf6DbQB4OXIiejf5/dVuce8AF4O/hA5BZuT
2IzNPEY9+ipwU9azBPwvdOMS95HN35GLc495BbwG/DSyW+KzuAP975Bz0Q8E
Pw8eEc/qi+Dh4EvI8Yn77wte22r0h8Ap826Ia6vAZi+6axFLJ5up4NPxHN5D
txL7o+CMvh8D99fadf7oGoInghsjS2m1ic/6IX5rhdyKfQlyWuLv9qwzBXfg
99syn+FK8HDwd5hrkvwn3oXu5E1af/AybEZgMxB8J3gouDd4Png0eBh4E7gc
/D36VDHOW7GvxpCP/URnjH4rsjH6zcjz0Ub3eD76Tw349dRjfhv53dQ+rPU9
R2uX+Ky1L92dzmUM4/8SXW1u/DZ4JvhW8BzwdeAaZAPspyPnxTV0DcZXiacW
4N3gVug/kbrvbGRT+nYAN0LfWf6mucGTkTNoObhPMNbYTbBvz3e15gDfQt8q
cCPwJGQx8W8zNXbi9XXHZofGwmZL6rNpB+6N/pPgHuBlyOuxX4V8iNYZfAp5
jHYD+KhihHaNvYxC9mYNK7Uf+q6N67wT2SfzGU4InkfztcdmSvCdLgi2k32v
4JzwNb77YdMXfFJ3Bp4abbTvn6eO67fjGUgXsOmB/U6tO3c+UF4YBv6N4gb7
P6Y+H51lEX2XzGtuCZ6LbJj4DqTXvm9Evz243zzwn5Dv0OaDf6X4TByf78SY
2o9tBX1H6k6D4/e3/FaX20b9F4Broz/IF3oG+8BwZCfs63W+2GxI7QPr5Kfo
1yNvzo2luwlcJ19L3GcNrVliu27YbEK2wWaF9hHvYn70Pc2ruZaoDzb36PyU
61LbyX4E6+mITQbuJkybJV+MPiMfGIIuEA+jwI2QTWiVifPdfxTf4L7SY1fG
9/slhcIruoPEeV/6BNwGeRNzXWRtQbHPb++By5GtlQf0Td9+4DPgAaxhCXZv
gCeCy9D3jXVBWHFciX4Y+DXwuNz5R/YTwIuC9eNzz6G58rjfBXx/wFxtwKPB
F0rs69rvIGx6or9fPpJb3xb9eN11cOz0Rv+g7gf9ceQR7QF8SOvA5gSyr/IG
8kPmLZUfpT7n8YpDxh+n3JEbS1cAt6LvZWDT4LUp5q6WuD4qp52Psabx+2D/
rdT5TfoVyr/gLcgfyefAP0TOCa6rd2D/kuIycZ3+fNyX4ucZ+UrienxaPpg4
Ji+nrneqIzODz78+OIdo371y8wHxhDHgBkXHRaFoe9Wykeiv6k7QJ+ifjGtW
7L6qMcBnkZ+RL4MfT10n5G+7GGM17Qd8T2Wc7yPLYv5/M+JtwfxEe63OXXdK
0a8JPhPVjsm5a43GmQIeAH4KPCTmKOGh4C8jeyTOTTq3frFO/Uy/J+Y0P1U/
8De0t2A/6UrfR5EtEvvuNlrzxPn3BWwq2ffD2EzQuaAfpxpLW6ScXzT3+IVy
HDanwG3R3a2YBf8V/SLwHPmJ6jC4H3IxfWuRCzLLs+ifU24CHwdXI+djM7Vo
/TLw15GT+J6XeE1/iDlNeetv8cw/4k200eAcm9+n9ivluM30/7XOJubMgfGc
by7aT1ojJ2TmGCty8yvZz85d01VPa8AXU/MucbV/0oYn5kktiuZpzZDNaVWJ
+aXyrc5hIX3/HO9defY15p6J3aPo52fGZ8DzlNuxeZ3f98ZcVw6eEnmO+M5b
cV6de+/IZ3oih9CmKw+IC2fObfcx5v/k44k5Rxlj7UF2RH9XjBd9D0a/XbkP
/f44796oV64YE+zrvSLPeQzcIXE9mynOw1z3564Xy3UeqnHB+oPg65CzsK/S
eWf2k7uU3yJvF39/BftpyNO573pF9IG6zPpT6KeJw4N3g89i3wW8S3UHWS1O
onxPmwseiexQNIdsj/x0cN97se8YueIDwVhreFxcLvrecGR/5npCZxA5j+pL
lluvWB+UO0aWY/9q8FrV99ngGic+0xdcg36huEHR9yv5SG577fGbwT6wGvxG
cFysEd+LnES1uAt4F7hl4hog3i4f36z3SOb73yOekPmMT0asGN0Lnh1j8ETu
81yp3Bscm1rbi+DOmblcj1hPPyAdNkfWZo7NY/SdBR4DPgp+ht+WKucEn5fu
8FBuqe/DuaXO5EuKNfF/xrxeNVTxn3gsvR3E36Ypf4ALisdgH1bOeTKYR4mv
tg2eV3d7RDw2s7/vj3gw+AC4T8wV+laNvsCwjYPjZzb6p4L3MprvBxTvyJrE
3/LbevDLyI2xtopT6N0hHzuj/BHH0XitYw55OJ5VnepRcM5RPl8VfEe9sNun
ewffAt4BboOck/hbOUF59aXgHKFcsTXWEeX2uvimUG5fGpyvxPH2BL+txCF3
BHMd5cOdypmZ34wHgn1A+fvB3LGm839ee8ocNztj3tZ7eW1wnCqffEo5IO5z
e+5415rPBb+1NN/G3HPpTbc+t06/bQJXZq6f63LrFHfH4pg6w88Gv9H0TjwY
HKfiaceD38vKqVtyz68+22LsK8afRraM4+g3na1i/R7xkxjXiu9OcV7hbkXf
ke5De1cO+XjMLfKBJ4Jrmer+Efkt+kv4T0nwO0JvlluRvTLzpu4xl4rrKoee
i/xkbPDb5wp9mwXzQ3GYSnAazBsvwZEORnvxNfE08ZnqaKP3y43BPFD+3y6Y
N+p/hoWKu6gvj/xNtXto8BtKfLmD+CSySWK+uDT1m1fcWpytQjyPNQwI5uRt
c3MDcfWBwVxX7w7ZtY3c71qJc4XyfPPISTqKD8hnUnNmvfF07+JTa+Pb56N3
ZO53d6XGzZ0ThNP4ntIbrhTcMJh7Xizx+1qcZSD6R1L/36K8PDR1rhiG3Je6
XnWOfd/V1Mh7NWfi38XJ9d9FbbxTcf4rJe6n3zvllrKvCubS4nUV8a4P81s3
bA6k3u/hWE/1Du0ffIbi0qPkw3Ec1UzxeXGwjbGGSj8p+E2htV9mDf8HJFjT
Mw==
           "]], Polygon3DBox[CompressedData["
1:eJwtmHfwlcUVhn8XvgvL5VqQjtJEmoAgIL33ItKLNBGxoIiK2FHBjr1ijy32
Fo2aZozJmDJOyiSTMkkm1ZQxbZKxxRbzPHPOH2fuvnv2++5+u3ve857tu/mM
ZdtbtbS07K61tFT8XthsaelVb2lZA36itLT0BO/EcRTtMdj54C74l+Jf1Ghp
uYO+27Hz6O9K/8H8bmN8V/wj6L8bW0y7jm87vvuwlbRPpW8Dz58Fbgu+iXE3
YxeADwHPxX9n9s2n3a4eY3c0412+80Z8h4DP4P/OrGKej5WYew/GnIvvIqwn
7WPo24evO3g74w4EjwLfUOK//M++2CvgzeCRtIdj9zB+Ob9b6VvPfA/FX6e9
lXd0w3cm1gp/63p8x3Hgt/GNYsxFjJ2KdaO9g74ezZhTN8Y9WmKu5+R6zmHM
beCnsLW0B9C3y2/DPqti/tfiexBbTvvQnK/zaQNewpi2jN2IvUV7Mn0zG7Fn
B9E+t4q9HI09RPsw+pbjuwJ8tPMGvwzeAx5UjzV/AHx54hXgZbzvevBk8LF5
PkaBH/TbwNPBd4Bn4T8R/CL4pRLvnkff7fiOwh5lfF/PB++7G7wM30bwC4y9
E7wYfDJ4Lf67wEvBG8BfxX8jeFpix98AnlqPNXFtrgQfXo81fAY8EHxtnsdJ
4DmeGdo30Xcjdh3+CYx/nv4vYNc6R/CYevQPA99RxRrOzjH+96R6PDsc24e/
O33T8F0GHoxvCfge8O5m7JXzW8L3XO0egNeBnzWmwA/w/BDjCXwVeFTG173g
28Azcn3W8PyrJdbWNb4J383YFNpb6HsO31jww7zvEexx7Ejwnfz2c//w35vx
5558E7wO/Ef8k8C7/Dbw78F/wP6MrW/G71X4rsZuyXj0THg2DsMuz/0fzPxG
5Hr1BB8BPh68X54nn90M/jv+WeBrwAPA1+V5OAZ8OriW8W9sngDuAF4F/rzf
Dn6P8bPBe8Eng98BHw2+HHwS+EPwDPBc/n8k+FX5C7wd/6XgPnl+78tvci5/
zW/dhP2N9gRjBt9W8Ce5PleCt4DfBU8Enw8+DXyq30D7+hLtj6uIZ/uOAH8F
PAi8DrwN3FKP+HS9rygxV+f8P2wa/uf5HUjfaOZ/Mbh3Pebs3I055y6Wqzs3
g4vkpCH4loD/DV4IvhW8AvxL8HTwHnBHvxHc2f2SG8AngduD+/F/HcCbwfuD
h+Nvgi/M8z8WvB94Nbi1nAmeDf4WeKh+np8F/onfAd7tXMG/y/3wW1c2Y07O
5TLs/hJn3Zgz9tZgv/Hc0ne2XCs/5fwOL2G2nfNpVcTQ+lrEq7G1v++gfz/P
H77V4F/kfk1nfjPAL4CPMJ5KcISxOLQe3CEvr07+3wteW2LvXnYN5ap83wj6
zsB3APgScG/wArkZ/CvwWPBU/m8C+JkqOEfumQN+DTwGfBx4IvhZ8ADwanMR
+PV8/zienw/+DngYeDz4/fbwA/hdjlFrxlf4F4A/AncHf4h/HPh9cDfGd6Wv
xfWh77/43sOm0m5njjG+SqyFazKJd7WWv2lX9PXk+QPBxyfuxdh54DdyvseD
xzWDZ1bSXoV9wvs3gDs5f/DH4AngD5xfI2LK2PohfT/wzLeP//sQf2fnyvvm
gBuMGVjijHnWJrmH5jX8T+d6rMBXa8Yzjh2Efcb75lbxzQfzf/3x7c18Pxn/
AvB3M75c73Ow8bTfNGbw9U0+O8D1NheDfwseZw4HX1wids355v71JbhbDr+v
Ck6blXpHrWIMGosjwDuboRlOryJnm7u7OGemO52+VvguBU/BVxh/tme/BDde
jf/QZuToTeAD6pG75eWZtdAIaoV7M57UFGqLXrl+x1axl3LSnPSr5Xo1Q5uo
UUarVfK8uIZt8E10v7B+tK+oQqfNS/1hblNDubZ7M582Spw9z+BH7MVdJbSL
HCaX+Q1XutYlvs0z41l6soqz9HLqBXOUWvGREtpjLngfuD22irGf8B99S2ie
xcl/ruewErG/gr6C7xjs+8m/W/EtAn8PPNIz1Yi8L3+oOdQeTya/mlPNrYvz
efXcZMYfnfHoeTiJsV8skZuXp1bsgp2S5+fIEnNYJj/m3NqBF6nnquh3v6f6
btr/qiJm5GY52lgaz/in3PvMj/LV2sz/ai33aCH+Wi32znhp5Xyq4Gr3p0Mt
9LHat9EMrej56833PFRCm0znfbc0w2yrOdQeXfOb/JaR2NBmaCf5bGgjNJjf
73i1WZ8SeyEnyU1+v3vhfJZmvM/M/OHZlJPkpvfYz66N4K+xGb9+z8FYj1w3
nzfe51VxPo31tvk9H/NIzxLn+bzMX/L/khLa5zbPQDPO5Lhcr3b5ftdLjpKr
PsWmVBGTnUpoZrXzOdjZ2GG+r0TdIe7vHvP8etrrqtD4OzL/DGjE+p1aRY42
V6tB1aLbMn+5x5uS7/oyvlmCKyck3/l/bWtx5j37fbCLM397VqaCX6xCb80r
YXPlkGb4JmW+cw1GNqIemYINpv9wtQV2QRXf4LcYn3LNVVXE+8YSuV3NrnY3
x5nrvp58NzLzmRw4hvd/kPnJ9atyPs5NTaiWVh/eQ7tj6gl5ZTd4TxW80LFE
bK/K9ZSPL6tCX1tfzHLPkm/kdjlD7ngCe6wK/8wSOlhs/Dh3v2Fpifz/ShX1
j3p4JvjL4F7g+eBTSmgPc5y5zhrJsV8CfwM7sURufj3xWSVyvRpodq7pzcmn
rrX82SX1ilrLfP7tKp7ZkfnI//I/J7B+20pwjZwjd23J/Pxm5sul9P24Cv2g
nlWP/LyKnKoeVV/9ugoNohZR06pt/4L9CbuwhJZVY6m11P9vJR+el/lwZ4k6
wPHqSfW1+nF2I3LYgfXQ2+Y2+fFH+AfXQt+as5r14DS57fT8nreT37wvWFQL
vatWV88cKS9kvF2SOdbc2iZrfmt/82GbzKmNeuh/c+2+zC/mP/WzevzTKjS7
2t07B3OxOXlBI94/JedzXPKaXG3Ot5Z5uAQnyoO3ps3O+lef9bt3C93rcd/h
vUdHfjvVo64353bO+s9crKZw79zDiY24DzEnmgsv8ezRPsFY5plrmlFTDaO9
oBb10sOZ/6y3rM2tgayFFuX9hO/ol/chvtucMD/rS3PF5zwjtbjf8G7ldc94
LWpqa2vref/bOTxdoqaclfXzqkbk3IXglbXIxept373AOxXsjRJ3OeZra0tz
9qp6aBRzuTWytfJEbDz2WonafnE+b/3vXJzTukbM15rAWsDx5jxz3w1V1Ipq
crW5dzSPl+As+VF+lss8k57Nd/LsTsh8KsfINa6pa3tUFbWpZ8iz9M8qalPX
V/3vflp7yiXWttbUcorcau57rgqOXZb5RY6VW+zTZw03Lfne+JdPvYuYn3z4
UhXcowaX+2dUoc2tIa19P82zbI1k7WRMG9ttSmh/OVauNUeay8xp5s6Tk5+s
Uax9jKnPcryxJjbWNlaR6y4oURu9Dz6lGRra+mpe5lrrtOm5ntba1tzqxw+q
qMUX5/6oydXmcpK19n+Sq3bn8z+rojbcv4TWV/Nba1jPNWuhh6z15ES1lRpL
rvQOQL3p/Zp3A7uSv4xva2nrCfW7/LYp/epzOU1uO7MEV/4UvKoZHClX/qOK
Wv72PC8dM5avyXjwDnFFI+qa/sn31mYbSuQ6c561nHc8xl7/etz9GPPG/pB6
3OVsLlGr+D1qx33Jf/LHRTmfiblfcrn1/ZrkA2NTfbUh49VYeTDj2Xjy7kuN
o9ZQc6h95OBBmT/k5mNL1DpqXrWvd1TmpluruLtSg1nbuR9qsx2Zz8wf1j7e
+6of1XxqPzWgel9No7aZk/nY/Gutq664vop4HdKM+O2b+sFcPDT3W/3jXfHq
nJ/xMjHnby75WhV3J36fWm5tFbW9muGg1BNqCbWYWtY7YDXZ8OTzLVXcZXQo
oQ3ViI18Xu2xq4q7De8krJ+87/KuQn3TpxZ6xNp+YManGs27E7WT+s1vHJz6
wPPhfdvoPP9j8nyojdQsape7qrgrVbNZG99fhZbbmefdO7cNOb5H5iO1z8Kc
j/XlmFyvAalP1A6nlcjdnnfvfnvnfp4A7tQM7Sw/WHO0S75Sz9xdxd2ge+Re
GcMz8P0f5ztc8Q==
           "]], Polygon3DBox[CompressedData["
1:eJwtlnlQVlUYxq/wWfpx3VcwBVN2REHAVFYRQZBFQRASEdxYchu13EXNJVdS
c01LbVNLHbVcm1JzqmmmvaZ9+6Oalmk1Hc2p3zP3/eM333Oe9z3LPfec9359
62aPmxXgOE4LtIYw13H2+xznACyHKL/jzMcbRDABOsEYvGl4N4j/A3/DKLyj
bRznCLQQyyavHG8fugw9EX2V2GtwHqa2cpx0/DQ4Rns6eTcZZzV6BzwG8/Da
EG8L7aCAMWbh+dAbiO+GPfrFK8GrIv4K7VchE4KZYyFjPgRJmpO8X9C/wnVb
8xn807DX1nkZ/bLWQ9982qPhFO1r0IQXr+eCavqG0mcB4zwIiyESLwYvGmLh
UbxYvDrXm1Nz/wQj8TbjDWecVMiE8XjNWjdzdKb9O3k5eIfxxuP9RnsA/ji8
yfT9nvYP8LONd5K8E7DL9uICeic6F52ndwaV5C3HWwYroD9eMd4VchuYo1Tj
w/14pcQ/YexMdBl6PEwhrw7GoN8kNpxYCHouehB+OmRAFVRCIbG3iDWgp8FA
5nib9scwm/YDxP9F34FW2mvG22pn5zjxi3BJa8O7RU4e8UZ0E9TAj3jZeMvI
WQ71rncedS5vW36RrSEV3aQ5db5cb0+0NzlQQWwd/lqYbecrH68S/S19v4Gv
YATeYnIW2Vxa0xr0KlgJM+wM55I3Bd2VcbpAR7sze8kpYQ+CaPthC+1a8pJ1
PsG1M77U3s3jdp90r6rwPiPnc/ja1lKvOaGC2Bd483Tm0XO0vzATwsmbYPEs
v7f2xbYHo5hjgt87/7oH5XgfkvcRfGrvfgveCPKyIMPOqfZQeznJ3sES9Ex0
IPGA1l4h0bvcpjsA220u7fMqdDg6AmJgrPYULwwdCr2hCC8b7wxjvwjnIRmv
NfP8xfCZtBMgkPZkGMCeHqN9FMbSvhnkOIloH7o79IBhjPcc3hF4Qf0ZL8v1
xtc8p2Aw3kxykxjvXdrvQJrf669xAsjPweuFV657Cbl4V/Fq0UHgh1vMPxQv
mLwS2sWQRt5JvEQ9B7oIXQgF0AfPhzca3Vt1hfwwaIQE1vIl/neqY7aGLL1/
1S+4h/w7zDcJXQMZEII31e7bWdovwQTa14O8fuqfbnkd8NtDoM0fjL5LdUP3
B8bY+ibhV8MoYpfxhuB1VU1AT4V66I+XQk4yxBHboRqGHozejd4DB2EgeUl4
h9GH4EnzElwvR7k7Ve/wBtg4cehcxsrTc2nNVttXwVDa8eRdRF+Ac3ZeBuJt
Q2+HXTZejq2/hj5zYC4kap+hP7H1eufoKNfrp/4tVsdHut7d0B15T3uIN5Hc
GNbyAe1LkILXUWeAc5pPu1jvVDUTCiCFMZ5SvSQv2XSh7a32ONzWEK07QHsk
ROKtxVsHGyGGWATeZvQm2GDeM+Q+DY8QG8I9KrMzflr1xe/VZNXm4Xgn8I7D
83YX1uDF0ScWou1ePozXAd1edcm+HyvxItEl6IOMdQjG4v3BOH/C+7Yvc21/
y+07koG31vXG1zxJUKq9wqskXgV1cC9ent2p+/xefVOd6+R650znrdby1ttz
Pkv8LJyDFtgKzbbOJ9BL0MHoEOhj9UU1VjVItaiffQcX4fVCF6L30+8AbIKN
sNBiu7S/kGN1vBtsp72OeAo6GQbbs+n+JpL3But9HYbhFdi3czqx+bAA/gvy
6oruskO8ldaG35a+K/Croa/uKv5KdDMs83n/zVKtrpTZt1nf6NtWf9qiQ6CX
vsvkpUOmnQfVunaqlUyZSjsbutG+W/cfblgN7UFeZ+2/apv+B2gt6NHQh/Xt
o70X4slroxrDeCmqD9BTfekzTedZNVhnD7rhzbB60R3dA4Js7FC8frqLuuOu
dy50PiogjJiLt1TfHFjk8/5ztcMr1R6ozllelO4NdLH5+6mWqC5pP+w/S4Tf
+37E8RxXaF9TLfF7tVc1uKutMxbdE92AboRZPu+7GmX/8UZYjVet/x+KVy2e

           "]]}]}, 
       {RGBColor[1, 0.5, 0], EdgeForm[None], 
        GraphicsGroup3DBox[{Polygon3DBox[CompressedData["
1:eJwtmHkcT1Uaxn8/dX/uvd0bqUyFIhIqSkalZWgZU1OftpnRMo0QJfu+hBBK
qRDtWSJMRdqISlLZt0qyExWNijZRhr7P5zl/3M/znPe+59xz3vOe933Prday
0w0dyxQKhZHFQuEI8MGoUHgA/gjYMS0UxoOLskJhMHwq8ppJoTAA/gK8Gnwc
7++HPwcejN33R/Aj2k/BF4Bd0J8JrmKc/vDt8A3wHvDH0ckYpzv8XeTrkb8C
jkH+Bvgmz4OBd0JnErgYneng08hfDeMLVyJvyFgvIj8D3IVsJnw3eC86/4XX
Qf4V7XHwivAV8OU8WzPPVXPOkbcoFQrL4M3BF5G/xLM0M0rnaHTK80yGVwU7
M/5j8BJ8atB5KfRT/2X0fQ98DvkisCf6C8GNmblkmzKvU2tPgm1Hw6eBw9A5
BP6e2c6SLQn6ss8+ZK9F3kfZWmuZBD+FcR4POk+DH/I8CZ8M/kSfJ8APGOfX
2Hu4EP4MOBCdp8D3eUbA50e22zR4LcYs8MygvQL9+vCD8N/gXZnnbPhqeIT8
GfQrgDV4xsNPDHv9DjqfozMHfLbovZcNNeZy5EPhv8IPwPvBt8LXwl8GHy3a
pt2Qj4Wn+g78Nvbq7BwfhJeBH0b/3+Bn6Nxe8hpHyc/RP5XnFfi54PeMNQH+
HTiZvv3QvZxxhvCuL/wyeBd4W/j58Bbo3IHuC4y/jjG70nc1GKPzEPwA/C50
7tN46LSQjyJfhXw88vaMcyHjtAxyvb+L5z54e7BVapymM8KYndC/OMxhMzoD
wEqJz+PpYI+wxu7gRPr2BP+Cfmdwa5BrzHbyxczyNUWPu5w59YVvBvsn7tuY
vs+j/wXyocjuQPYJvBX4D571RduoA88KeDtwUmpbXUrfjuA65F3BNnyzF7xZ
ZLu11hlgDs3hnZAvi73X+5F/G+LD5OC3veGfIN+OvA98LfxL+JrI+653qyL7
1aeyHzovwevS96fgq7KPYtce+Tt9W4HTkR/H3H4OOtI9E72J8CrgCPQr8n4/
+oNS+8WP8ON4txr+ReaYodixLfO50vnaH/vMqP1RkKv9Ifw/jHOT/CyzzZvD
nw9jKpZWB+9J7YeV4UPgL8PPDjFK8eoE+SPy9bS/yWwfrXtHOCNb4Lvhm0Oc
2QTegbw/fDvffDayf04A34p8FmaBp7HWd+A1wL20Xws2qUL7PcV58G98uyp4
DPvbDFyF/DzwHJ4l8AvBfyXGKuhcH+TXgn9FfjJYDnkDcCXyLiXvwWz4pbx/
inneSPsMdB5JrX80vDL4BjonlWyTX5jXr6yxNu33kZ8F1g3jnAlew1h1wD/R
d0Pk/LIO3Cd7F92/G+83wP8JXo/+2eBJufsuQn5rYlvIJk3h9eALFCtK7qO+
fRKvfV7R/Y/n+aDoNbTk3TVgbca8FVyK/OaS90X+pjhaG51XZcMQG79Btjf4
m/LXWcgGwqcE3zjA+xlF507JldN+yOzzP8B/yezD4vvgGyP789bwLfn/z5nj
hvzif5lzor67J3NO3wn/LrMfysd2wW+RrzBOfeZ/d+IYew7rGoNOE3hV+NfB
P7WuvyNbDL8SfCK1HWqh05y+V8FPh18AfoROQ8UpnoXwi8FbEo9ZDZ2mYX+v
Q3Y+/MOiz2TTkJdbhRiuOX/PPK8oee8uKzmvKQ8WeZ+V7M8p+CXye9B/PdQJ
yhEFvrUj5ErlzMWR87hyc6nkPToSHEV7qHKE4hV8cNGxTDG8H7xtOGudlPMZ
f17I3cpziu/3aC9i5wvpTkGnZYjJU0MtpBy7Dn4C35tTdEzcxvNE0Wf748j5
VDFIsev1ovPuylAzLA85cS64hnGWhH1R/CgXzojOXIWS+5bXOUnsY6clzl/q
+1nm2mYpfAu8V2q+OXNckD0vSJzfles/Rb4p9tpfht8e1qt1N0ock+XPU2g/
UnQNN5inJ3yQ9o++D4Pv0vcF8OGic+foYHPZXvmoN/Ntwn7dG2zeH+wTvtVL
/s4zqOiatXvo2xtsk3rfX2P8suFcHxXWrpzyleJn5JpH8/mW+TwEvo18eOT4
eT+4KHYMH5+Z90a+HlwYO7+NQ35nZLnqA8k7wBeDd6cec67skzr+T1J9ojWg
c5tyCPKjmVcpd36UbCI62+jfXTkO7BY5X3cBL0msXzb3nGXb/8euzYYr1sF/
i1znqJa6BN3V8LtUpzD+MbRT+t4U5Ipto1PHuSR3W/I7Q06cq/OVOM4rL1wN
PpY6DxyFfqOgr+/o0Zk+BXl1cL5ysdrhvNcI76V3cu4coZjQDHyYMSshz3PH
Z8WT2xLPTXGoUu6aU/V8raCv/JAhPzbEZPVXzaz6v0HinPI2/IrEuexNxRzw
98jrOgx2QGcYfG/YryHw3bH9cwB8R2w/76baI3Y86QH/LHY9qrr0EPyGUF/d
Aj6dOvbXZW6jdMdBflXiOlm595PMeUtns0nifKb2Cbl9Wr69JXZslA2vDTqK
jTck1lX7xNw5VPVYG+Qj4TWVY0M9rBx6UeLzGCM/AnktcFbReorPqvHa676Q
OlbXyD2O9u343GdGZ+fKxPFU7SODXO0IPhz9CF4MXLGzDPz+cH85xHrzku0g
/yuWvC/qI59UTIrRP6LkPdJcdS40z8Z89znVPPAO2sdgB+WEsaljf/Xc56sz
8pXY7eqS9a8Dn0xdj9RB59HUdU2FsC+qGSrC28IfYJ5zMvuofPVm3cVS17mN
Ql/VQuXhE1LXuWfmtpvyXk14Y/Bj+l4e5iY8NXf8nR7qOuVQ1Qa3wy8Nea1p
yJvLFUMSz1lzPyt3LakYtTO2PeWzB5ln38h+OyDyfVV3nXNz74li9fnhnCrf
Vs4dExUb98TW1d2ha+IaW3exY+EdE9f7DXLraNz6uWuAjej0TRx/VKPWS3xP
2QIfmPi+oTE7J+EeBP8mtj/r2zNDTOuh2JT5P4Nq0jcy17eq13aGvKM7frnE
uVJxcgP9Wsvm6EzPzBULZ2icyGdW7wYFW+2KfTfZDh+W+Puax6uK1alzyJuZ
9ZWP1sau1TvCl8bOHffCv46tLxvPyrzvqmEvyX331F63TXzede7r5bbhJuT9
Et8ldSfqBbZLne/e0RxK3uvWJfu27pjn0fdZeBt4w9y2l2+0SHxHWwvvlthX
lZfe0v0Inc+LzpEDI/+TkR/rPrgNPjhxvJU/3xT2SHfDQYn/q+h/wOzMc9O/
n3nw9vqnAZ8PHxk5p4wBR4RYp7w8LtxnL8pd96pOvlH7VfI8tQbFVf1nWMA4
YyPbU+N2jhxX5Qf6lsZ+P9ytVM+UTXxf1rp6Jr6b79C6En9bczgc21ay35+Z
wx928Y6R
           "]], Polygon3DBox[CompressedData["
1:eJwtmHn8VtMWxt8X5/Wet9+LkCFDiszXPM+S6XLN8xDCFVeF6pYxqUvcbuaL
SyJjpkTGzEMZUiJESCWiMlPG7vdrrT/25+xnr3322WfvtZ/1rN2+a8+DeixW
qVQurFYqS/DsV1YqU6mfW6tUOjcrlT3BT4GXBFfBZ4HfAfcB7ww+BPwi+Oii
UinBO4DHgFfFvgx4ffBI8O/YF7VUKv8Evwc+G3sn7H/UK5XLwUOwP4l9f+zP
gdfEvhz2WdgvAJ+B/T7sp2N/C3wS9m2wj6StB7bulLuo30E5iXo/+rzHu3eC
TwWfB54BXkS5gvpVtF1J+Rh8Lvh46rfRd2fGfxRcMv7ijD8J+xlpP4FyO30u
5jmQtm6NSuVd7H2on0fbAMoc8ADwRYlfoP/1PC+mrTv9P6/HWtv/YefK9yaA
T+F72zZjPh9RRmPrW0Sbtm6U7an/nf5vOBZ4J/DN9Ducfn3zf28BHwPuAe7C
90aAu4DPAU/A3pn3n6S+Mu8vzfv7gp8FrwZugm+l/7H0P5u2afTvif1t6qdh
3xH78eDX3G/wZuAH6X+O/YuY7yj3mGdv+nzi2qW/HEP/jenfDfwm+Ajwpv5b
4u3ArcD7gJ8BLwdugJ9lvCsY73LK09Q7YX8M+0bYV8G+LfghcAu4nuNNAvcC
H0rZgLaDa+Gj+urGlPuof8d4PzHeFti7YP+Qth7YTs713Y+29bBtTulK/QTK
cT7LWAP/XbwO9bvo/w3jfU85t4yxHHMT+mzdjLVzDYexH7/wzd/ce/D29B1I
mUG9L312oe8x4KMpHamv3Yz56CP6wXbN2IOe9J1Sjb2x7R+1mLN9XW9tZ9DW
mzIA/EmeV/GuzfiW3xzRCB/X1+91D+h7CWVWnv/dsC1gvj8y3xG0rY5tR8oj
1BfHXsG+DXhrSkG9Qdvv9K9qo/xK/RXKbbw/lHd+xR/Gg4cXcUY8K5+C3wPf
JCcwn3HgYeBLwN9ifw18v2efcg9lBvh1nndgX57vvgq+G3yV/AVeklKjTKd9
Au2tqP8X21jq7/gu5U65gnIvZTHsVcpk2t+iTKU8R/sQ3vmF7zexXU99lmeZ
8jP2Bfo5bZtia1/GXJzTR9g+oHwqT9B2fiO+36B8RvvnWaYWMSdtS7BuzVr4
r+vn/K/BNoo+b+ScHpWrqjHXhS1xdj3DQxh/d9rGVmPNXXs54UzqE6vBFfrQ
3uBXquFbm5cx918Y8w/675383pE+K9J3l+S/dcEr5Xl8GrwBuG0zYsJ51N+v
RqzoknywA22rNcOnxyTf6+vfUuZSf5C2LbFtQLmH+pe0fYNtv+Qf319DX05+
3wPcIePLC3kePcv62mhwrRY+t1EZvqsP15rxDb+l/y0GPhT8cvKda+e52r0W
46/TjLM2vhpt2vwn/21L8IbNOGOep4PAfwEfBH4evBd4XfD3LXH25YCL2I+X
wTeBb6TcUMQZ8iwZUweVwf+fUV5qCfuuyWdLu/f03ST5Sbw85cicn/uzFuVL
3vuQ94bR1gbbXPDH4OvkQPC6GW8/o212ETHUWNqB0pr6CmW8+1HajwCPA7fD
vpT2Zuy1e34l/7NFrucc+s7nW6vrI8Z+40H6xCa14Gx9ZWXwxrXg5w2Tozfj
+Xg1uNv/1cf0Le3ftYQv6BMD+N6qtG9Viz1z79rJ8bWIDzsl/77uWNTbN9Pn
qL9aDV/0nZeoH1aLsT5h/EmMP7EIPlAjdM/41rUR6+v/+z9rNoPz9TV9riu2
9cH75/jHluGD+yXf3tAIH9AXjOHXNcKn9C19+LgyfOaA5H99qXvG033dz4y3
xuee9uf94eAjU7+Mr4feGAj+T/Ln9Hpoma6pR9QsapM/NUoj9IDvdwePo+8w
8Mngi8BfgD+ox7+rEdQK+vhZ6Z/6/kbgI2txpl3P/pSPM/5vnfHW2PVDxruf
Ge/f1fB5ff/FltBWaqzvsT0PvgZ8Kfin9Ptr5T/K/4rQcGq5j7CfmXFVbaFe
OD41glphmnMoI6YaWyeDb2yEpjgq46Gxb0tjZu7Hic6d772cfLwMeCs1FPZ3
wb3LiO9+R13bK4s2Y7429cGJuZ9yk//ovBfW49/7pl7uQZ8dMj67Vq5ZnzI4
UC70TG5WRkyUmzxTFzP/38CLiuBztZnxuF6LGKsW/WvyrzHCWCHH+459d8/4
0aoWPG5fz7Bn2ZgwtBEcuEQtOFNulAM65Ph7laEBV87ztkfGlxVqcYY8S8Z4
Y73nc6sycoAixzc3WJT/J+cPboSG27oWGkwt1gJuWwu7saEtZXjyv2ffHEJt
oka5tRH6pF8tcgT3xxzBXGEm+LZGaKS+uX/nl7HHE5KP96QcUEb+0CmxZ3q3
WnCoZ92Y0jn9x/2Uc+VaOXenMjTwKslnamM1aOvkQ/lNDd4t5ze8ETnP5skX
h6QOMjaZL7XKmGRsMqZe1giNukwtzpBn6UPWYHzyudw8LvMF4/0C/KtdGb77
cuoPOVQuPbGI+PAD/ecVsb/rlaHH1MN/6tGWWOP5nvVqrP1s8GTwneAVy9DA
auFbwRuWEa/npf1C5vsj+KsiYuzARsRs9849XKuMmDAn9dgF2FcrY6xptH2h
jfJOfv9c7F+lPlKDdKDv1y0Rqzwf/bE/lPlDf/ULeO0yYqsaUa1ovne3c2Bt
5tYjJzQ37EWfDzNv6mX+IYcWwf9v8FzJ2FSGfnzT+Ez/1mXkh6eBzwJPrYdu
fAX8ahHvzVSD8bxWjZFj+O+Tcmzncnrmg87pAfCZmW+ZP92b458PPon/uR98
FngQeD72eeCF4CfAu5WRP/UpIuedXY/8yv/4mvo3Wcwlzbm0zaK8nfvh/n6Z
eto1W6WMHNNc0xz103poSH1LHzM3Nae6PL/3VT309EjwYPBv4DHgW4rgePXw
FPAjuR69zH/B09N/zA+eAQ/N93+g/9jMl9X/8+qR4w/J/z+N958AD069/x32
58BX5/77/66RfX3HfP097E+l3l+8jPzQb/qtHymPUb+9CM2udn8UfEERa2Y+
8Tj4ktwP7wPUD2pPNehhZej/sanP+zC/t8EPp78U2CeCRxu70n/0CdfCNRlT
RIwz1o1KPIn+D2Y89O7hEfD5RcRwY7kaf1TGx4pclut/tfGsEfmPecpScnUZ
9yW/1yOPMR+yzbmYI9l3QZ5n+WxQI3Kesbl/dbWte15EvqV+nAYel98zf1qu
DNsTtL2Z+cxM6g9UI985u4xYbEw2v+6c+tac8fZGrLF7eWERa++e6guXFbHX
36b/6n9ynX79r2poBrXDj7l+5vzu7cx67NWl4Kfy3HvW9Cl9Sw6Xy9UExure
Gb/7Zq47uR5n2zPoWZyT9y/qc3NR/9l/d831fX3mhmrkh/rS/JyffOLZbcOY
69QixhhrzJk6Znz5W+pac6f1zBdqkRO+nv7StxFnyNxyRBFnS86/uRp8Yyxo
k/r82SL2yrsguUROk9um1ONuRY6UK9WEasMXi8i1zfHM9dTwavkTUy97f6E2
+iLXr1sR2tCcQV//oIhcopH+PKWInLVN+oOcIrcsW8ZZMIYYS+QstcuvRXDZ
qmVwvTHD2NGxjFhiTDFWrZT/K+fL/atnvNBn9V01yujsbyxyP421xly1m3Ny
bsYUY8ur9dC6at7hyQODcz89S61zvp5hz653ZN6VDSrirnBG+pf+YSyYm3zj
neLI7N8vx1db19JfjBHGilPT/8yJzI3M7eQuNa5ad1runxpfrf9L6mXPpFyz
RsZ3Y6KxcXbed8rJcuH0vJ/0fk3uaJvr6//PSv+VC58p4iyrydRm7TJflJ+8
T5iYsWz71O/L1kKb6cPms/qrvt06+USfNVaaz+nH5r0Hl8G5xo/Hk4vlhFE5
/w9y/v3TP0fl+sp1/Yvg3jfqkeu4HiNyfcxHzMmMne/nep8Cvif9e2ied3Oh
tpmf6uMHlsG3l1UjnzDX8C5Hrn2oiDsd56w2Myf1X5altE++9+5Bja0WVhMv
34x82T7avIs+Ns/TPrXIBe2zduo53zVHMjc8sBa5k/7sXdmMImKjc3Au+p+x
5PAytLY5rbmtPmNe672ovuR6yrUr1uKu6ff8f++s5Pylkp/Ug+Y2i/L+/L6M
NebEnZKfjiojv/ebfst8fWGul/HKWL5Gxj/zvWvgp/8DhWFQLQ==
           "]], 
          Polygon3DBox[CompressedData["
1:eJwtlntYj2cYx99YqZ/fj+SQDZucilmYQ8QcFq4xZssuWYdRKqWTyikhq8hh
DnPcRko5NOTa2JxGmF1LGzkkm0NsMWlRNmUM2ee+3vuPz3V97+99P8/7PO/z
vM/zuoXE+cY2MAxjNdjDRUfDuAC7rYYRh3EdfRF9AUrgIF6CxTDOq7Z3MgwX
aA7b8dLxFkEYBFN3D+8p+j/4V3J49/Eq0B1o0xv6wGuQa2cYT/DLYT51XfA6
Qy31NXipeJXoa+ir8BvMxbuFV4q+BBdhDt4eHX8oupw53IJ8vBl4iRAvYyRX
in8J9pFLxruN3ouOQcfKXLWuHeNoC3Xk/sbrLuNFT0KfoU0Z3IBMvAi8qfJs
fQcvU9saashV4nVC/0JtLPMNJA6CSdQdIL8QnSLzlz7wqqzmXGXON2Ee3kN9
H13pxwv6wxG85Xj36Pc51MPr+N3gBbkGDobRz8l8f1eoS7aY85F5HcTbibcD
ciGO3CGrOQ4ZzxKIxKvAuwN3tQ959w90TikW81nyzMN4y/CWQoa2vY13Ge2q
ayprW8kYU3kH2/HTIII6N/z2UK17ZIHsNeriqQuRvmTdiavgL/he5z2Nuo6y
B6m7S1wlY8croSYRbzrxTPid+CpcgV20jcILoa4nbfOpe0RcB+l4OzU/BZ2H
/gp+pl0RZKEnkvvYYvYj6y3rHq31+3U/haPvUF8B3+Ll4G2FLNlf5E7grUKv
hnXSHu8NxrKbsVQT34dP8I5RtwIdhS5AH7eae1r29lHNVaO/QyfJ2si70z3k
Tn959Fcm3zO0IZ4Ns+BtG7XsjXT0WdruJT+dNg7EjcCOfCPyDvASLCU3Dv89
WSdyw/D80V3RY9EbyYcSh8new3sXbwy8D5/r3HYxlobEjuBN3IK6DuiO4A6r
qRuP7wse2m8I2oJujnYBZ1hOnRNeAGP2hzfx1uB1wBuJHgE+sF6ei+eL/gDG
6VjG0GcBY+lFPBAmEDtT1xbdDtxgFXU98ALRAfARfInXEq8r2gO66Jh9ZO/T
X3/iVvApXiebOX95D6NgA9486sqoCyWeArHEo2EUuFLfDe8z6jxt5nhl3P76
3CBqinTMPWU+xOFQjNeSeDx8QV132vZF94F4yMZrhNcEvQw9lDbDYCjeLLyt
eKnEaXoey7lcz36o570uJreE+DbP+JDaebANbxBtY9ExEAVb8GKoi5YziVwk
XiZeG7Qnugf01jVaSM1N+S6J42CmnK/UTUD7gReslW8abwh6KAzXtUykNgGG
6Njno5ugX0WPRPvBRLDazL0ie6YNrKBtYzxv9AA5D/UZPaj1BAd9P4PRjmgr
2gbNdK81w2uve8JF9iLYbOZekT3zij7jLdoP0r0k9e+gR8BwaKrjXEldX3Sw
7G0Ih814kdREQC9yQXib5GxSPQ1/LiTDA771GjjFGm1kjWKoO4feg86Hb+SO
03v6MPoQHNC7+wdt85D2dvTVAJ6gH8tdSO4IOUfx0K48tzU81ru7GG8/eh98
rc+wUruRtTxJfELOWbw6+qqFM3qmGPqPIP8Kf+pdkERdQ+I1tN1CnCn/CLQp
JL8JvRmy9Zx8qnsxA/0M/VzuNN6LwdjswF7PJtmz8q8h/xwvtP4f+szQZ+TB
M+LT1J1C/wjb9M57pHd7msXcD7Iv5GyVe0zus5V6/p7E24BeD2v1zPbQM7ZW
+peziLgf44tgXFMhTNe3VN9vItpCTWMn84wYTX6SfjvyDV2jroC641AIs/R7
i6Yuy2Ke3XKG/2o111bW+BjMIHfFaraT9kfV89FzPhe9mHYZcJ26IvKn4Sd9
xmCb+T3Ld52g50YrPZPG0iYAAmERlDPfJPw5kEOdYTP/M5ZYzP0v30GZ3Jn0
7az3utzvTeV7hRuam6139w76u0B8HlrIPwL9dQZ3fT9ydl6mzR9yj8MN/R86
zXpG0zac2E/mIvcidcXoc1Bib/4TetPPABio71HOKy89p+J53gJIgWy92wv1
P0H+F4rhLOToP99k+VfR+28dejLtguF/xTJ4Kw==
           
           "]]}]}, {}, {}, {}, {}, {}, {}, {}}, {
       {GrayLevel[0], Line3DBox[CompressedData["
1:eJwl0DkvBHEcx+HfONZZbEioV00sYneJI6FGbEXpqGesW+WI+3gVwgsh8UKE
hFLiBXgmis8830wx/5kprWf1NImINX0bK3xsitjgC1+V2u884mxbxCFnOK0D
e4r7nOSE9uwad1nlDisc17Y9xgZHOaItu8yMSXPEJj+d96FV+42LfOaT5u0r
1tjgEOtc1kD+fPazlz3qtn99W/6dx4UIt+KEp3JcnLGF57xQq33JQn6Oi1eL
a96o3b5lB+94r077gV0sengfh1lWyV7iIFNmquZncY4/XmqBX8n///8Djykm
fw==
         "]]}, 
       {GrayLevel[0], Line3DBox[CompressedData["
1:eJwl0LsrhXEcx/HvcZQnilHZTP4DsbrkfklRRv4AJpH7dWYgxcygFDMziYWZ
2Tkc90uu8ZLh3evTb/k+PeX9g10DqYjoU0k64pRHPGeGWV3aSX7EI/OSiAem
kr/HiHv8FETc8ZtfurU/ecMP5vjON13br7ziC5+VtZ+YYYU7Fyxioc7snG84
5AmPtW9vc5er3OQIh7Vu93KJ1azSgl3GUda4M8Za1mncrucEG9ioSbuJU2zm
NFvYqhm7jbNsZ4fm7E7Os9KdRXazR2v2EDe4zBXt2FvcYykPWJz+//+/9Ww6
Pw==
         "]]}, 
       {GrayLevel[0], Line3DBox[CompressedData["
1:eJwl0MkuQwEYhuFf0nJMLa01sWQhJO2y0TWxkbAStGYSLoDEhQiXYaophr3E
hYh5lj5i8eb5uul/zumtboyvN0RERcVUxIgf95xgJh2R1aw9wDXeJBGrvOaV
VuxLLvOC51qyz7jIUy7whDXN20ec4yEPVLX3WeGYO5Mc4qBG7RzLfPRcDyra
d+z/+3/2cI+76rK32cwZTuvXu5X5xLQ7z2xkk17shK9sYave7Da+s50fzDCr
T7uDX+xkTt92nj+ccidxe5Nbyts77OYxa+qzb1lgicMspP6/fx1N6y8e
         "]]}, 
       {GrayLevel[0], Line3DBox[CompressedData["
1:eJwl0LsuBGEcxuG/YoULEFr3QOI6REiokKiw2EUcgh3HgpoWUVJTii0cYtc5
cd61rkGi80wUvzzvTPN9M60D2c7RuojoV18m4sxDU31EiW1s17PdxW9uNEbU
uM41fdmrrHKZiSp2gZ9c4gcXuaB3e55vnOOsXu0ZvjDnnDJ72K2i3cETtrBZ
R/avu+6zxh0W07tryz5gkt6LK5q2hzjM84aIEV7wUunHXzHLa5Y0Zpc5zhtO
8JZ3ytn3zPOBj5q0nzjFxDkF7nJPm/Ypt1lhNX1v//CQgzxmb+b///8B/VQ+
4g==
         "]]}, {
        Line3DBox[{1663, 1661, 2726, 1678, 2733, 2444, 2725, 1696, 2451, 2732,
          1714, 2768, 2458, 2751, 1732, 592, 1750, 2472, 2786, 1768, 2817, 
         2480, 2804, 1786, 2487, 2816, 1804, 2852, 2494, 2835, 1822, 739, 
         1840}], Line3DBox[{1665, 2441, 2728, 1681, 2445, 2735, 2737, 1698, 
         2453, 2754, 1717, 568, 2770, 1734, 2466, 2789, 1752, 2473, 2805, 
         1771, 2481, 2819, 2821, 1788, 2489, 2838, 1807, 715, 2854, 1824, 
         2502, 2872, 1842}], 
        Line3DBox[{1666, 2442, 2729, 1682, 2742, 2448, 2741, 1700, 543, 1718, 
         2775, 2460, 2774, 1736, 2793, 1739, 1754, 2475, 2809, 1772, 2826, 
         2484, 2825, 1790, 690, 1808, 2859, 2496, 2858, 1826, 2876, 1829, 
         1843}], Line3DBox[{1669, 2443, 2731, 1685, 517, 2744, 1703, 2456, 
         2762, 1721, 2778, 2461, 2776, 1738, 2468, 2796, 1757, 2477, 2811, 
         1775, 664, 2828, 1793, 2492, 2846, 1811, 2862, 2497, 2860, 1828, 
         2504, 2879, 1846}], 
        Line3DBox[{6, 496, 17, 525, 526, 28, 556, 39, 588, 589, 50, 619, 61, 
         642, 72, 672, 673, 83, 703, 94, 735, 736, 105, 766, 116}], 
        Line3DBox[{1670, 495, 1686, 2749, 2450, 2750, 1704, 2766, 1710, 1722, 
         2783, 2463, 2785, 1740, 2802, 1746, 1758, 641, 1776, 2832, 2486, 
         2834, 1794, 2850, 1800, 1812, 2866, 2499, 2869, 1830, 2885, 1836, 
         1847}], Line3DBox[{1671, 1679, 2734, 1688, 2752, 2452, 2753, 1705, 
         1715, 2769, 1723, 2787, 2465, 2788, 1741, 627, 1759, 1769, 2818, 
         1778, 2836, 2488, 2837, 1795, 1805, 2853, 1813, 2870, 2501, 2871, 
         1831, 770, 1848}], 
        Line3DBox[{1673, 1683, 2740, 1690, 1701, 2757, 2759, 1708, 1719, 2773,
          1726, 602, 2792, 1744, 1755, 2808, 1762, 1773, 2824, 1780, 1791, 
         2841, 2843, 1798, 1809, 2857, 1816, 749, 2875, 1834, 1844, 2888, 
         1850}], Line3DBox[{1674, 1687, 2743, 1692, 2760, 2455, 2761, 1709, 
         578, 1728, 2794, 2467, 2795, 1745, 2810, 2476, 1764, 1777, 2827, 
         1782, 2844, 2491, 2845, 1799, 725, 1818, 2877, 2503, 2878, 1835, 
         2889, 2509, 1852}], 
        Line3DBox[{1676, 1691, 2747, 1694, 551, 2765, 1712, 1727, 2781, 1730, 
         2799, 2469, 2801, 1748, 1763, 2814, 1766, 1781, 2831, 1784, 698, 
         2849, 1802, 1817, 2865, 1820, 2882, 2505, 2884, 1838, 1851, 2891, 
         1854}], Line3DBox[{1677, 527, 1695, 2767, 2457, 2748, 1713, 2784, 
         2464, 1731, 2803, 2471, 2782, 1749, 2815, 2479, 1767, 674, 1785, 
         2851, 2493, 2833, 1803, 2867, 2500, 1821, 2886, 2507, 2868, 1839, 
         2892, 2511, 1855}], 
        Line3DBox[{1841, 1825, 2873, 1823, 716, 2855, 1806, 1789, 2839, 1787, 
         2820, 2482, 2822, 1770, 1753, 2806, 1751, 1735, 2790, 1733, 569, 
         2771, 1716, 1699, 2755, 1697, 2736, 2446, 2738, 1680, 1662, 2727, 
         1664}], Line3DBox[{1845, 1832, 2880, 1827, 1814, 2863, 2861, 1810, 
         1796, 2847, 1792, 665, 2829, 1774, 1760, 2812, 1756, 1742, 2797, 
         1737, 1724, 2779, 2777, 1720, 1706, 2763, 1702, 518, 2745, 1684, 
         1667, 2730, 1668}], 
        Line3DBox[{1849, 2508, 2887, 1833, 750, 2874, 1815, 2495, 2856, 1797, 
         2842, 2490, 2840, 1779, 2483, 2823, 1761, 2474, 2807, 1743, 603, 
         2791, 1725, 2459, 2772, 1707, 2758, 2454, 2756, 1689, 2447, 2739, 
         1672}], Line3DBox[{1853, 2510, 2890, 1837, 2506, 2883, 2881, 1819, 
         2498, 2864, 1801, 699, 2848, 1783, 2485, 2830, 1765, 2478, 2813, 
         1747, 2470, 2800, 2798, 1729, 2462, 2780, 1711, 552, 2764, 1693, 
         2449, 2746, 1675}], 
        Line3DBox[{1858, 1856, 2894, 1873, 2901, 2515, 2893, 1891, 2522, 2900,
          1909, 2936, 2529, 2919, 1927, 886, 1945, 2543, 2954, 1963, 2985, 
         2551, 2972, 1981, 2558, 2984, 1999, 3020, 2565, 3003, 2017, 1033, 
         2035}], Line3DBox[{1860, 2512, 2896, 1876, 2516, 2903, 2905, 1893, 
         2524, 2922, 1912, 862, 2938, 1929, 2537, 2957, 1947, 2544, 2973, 
         1966, 2552, 2987, 2989, 1983, 2560, 3006, 2002, 1009, 3022, 2019, 
         2573, 3040, 2037}], 
        Line3DBox[{1861, 2513, 2897, 1877, 2910, 2519, 2909, 1895, 837, 1913, 
         2943, 2531, 2942, 1931, 2961, 1934, 1949, 2546, 2977, 1967, 2994, 
         2555, 2993, 1985, 984, 2003, 3027, 2567, 3026, 2021, 3044, 2024, 
         2038}], Line3DBox[{1864, 2514, 2899, 1880, 811, 2912, 1898, 2527, 
         2930, 1916, 2946, 2532, 2944, 1933, 2539, 2964, 1952, 2548, 2979, 
         1970, 958, 2996, 1988, 2563, 3014, 2006, 3030, 2568, 3028, 2023, 
         2575, 3047, 2041}], 
        Line3DBox[{127, 790, 138, 819, 820, 149, 850, 160, 882, 883, 171, 913,
          182, 936, 193, 966, 967, 204, 997, 215, 1029, 1030, 226, 1060, 
         237}], Line3DBox[{1865, 789, 1881, 2917, 2521, 2918, 1899, 2934, 
         1905, 1917, 2951, 2534, 2953, 1935, 2970, 1941, 1953, 935, 1971, 
         3000, 2557, 3002, 1989, 3018, 1995, 2007, 3034, 2570, 3037, 2025, 
         3053, 2031, 2042}], 
        Line3DBox[{1866, 1874, 2902, 1883, 2920, 2523, 2921, 1900, 1910, 2937,
          1918, 2955, 2536, 2956, 1936, 921, 1954, 1964, 2986, 1973, 3004, 
         2559, 3005, 1990, 2000, 3021, 2008, 3038, 2572, 3039, 2026, 1064, 
         2043}], Line3DBox[{1868, 1878, 2908, 1885, 1896, 2925, 2927, 1903, 
         1914, 2941, 1921, 896, 2960, 1939, 1950, 2976, 1957, 1968, 2992, 
         1975, 1986, 3009, 3011, 1993, 2004, 3025, 2011, 1043, 3043, 2029, 
         2039, 3056, 2045}], 
        Line3DBox[{1869, 1882, 2911, 1887, 2928, 2526, 2929, 1904, 872, 1923, 
         2962, 2538, 2963, 1940, 2978, 2547, 1959, 1972, 2995, 1977, 3012, 
         2562, 3013, 1994, 1019, 2013, 3045, 2574, 3046, 2030, 3057, 2580, 
         2047}], Line3DBox[{1871, 1886, 2915, 1889, 845, 2933, 1907, 1922, 
         2949, 1925, 2967, 2540, 2969, 1943, 1958, 2982, 1961, 1976, 2999, 
         1979, 992, 3017, 1997, 2012, 3033, 2015, 3050, 2576, 3052, 2033, 
         2046, 3059, 2049}], 
        Line3DBox[{1872, 821, 1890, 2935, 2528, 2916, 1908, 2952, 2535, 1926, 
         2971, 2542, 2950, 1944, 2983, 2550, 1962, 968, 1980, 3019, 2564, 
         3001, 1998, 3035, 2571, 2016, 3054, 2578, 3036, 2034, 3060, 2582, 
         2050}], Line3DBox[{2036, 2020, 3041, 2018, 1010, 3023, 2001, 1984, 
         3007, 1982, 2988, 2553, 2990, 1965, 1948, 2974, 1946, 1930, 2958, 
         1928, 863, 2939, 1911, 1894, 2923, 1892, 2904, 2517, 2906, 1875, 
         1857, 2895, 1859}], 
        Line3DBox[{2040, 2027, 3048, 2022, 2009, 3031, 3029, 2005, 1991, 3015,
          1987, 959, 2997, 1969, 1955, 2980, 1951, 1937, 2965, 1932, 1919, 
         2947, 2945, 1915, 1901, 2931, 1897, 812, 2913, 1879, 1862, 2898, 
         1863}], Line3DBox[{2044, 2579, 3055, 2028, 1044, 3042, 2010, 2566, 
         3024, 1992, 3010, 2561, 3008, 1974, 2554, 2991, 1956, 2545, 2975, 
         1938, 897, 2959, 1920, 2530, 2940, 1902, 2926, 2525, 2924, 1884, 
         2518, 2907, 1867}], 
        Line3DBox[{2048, 2581, 3058, 2032, 2577, 3051, 3049, 2014, 2569, 3032,
          1996, 993, 3016, 1978, 2556, 2998, 1960, 2549, 2981, 1942, 2541, 
         2968, 2966, 1924, 2533, 2948, 1906, 846, 2932, 1888, 2520, 2914, 
         1870}], Line3DBox[{2053, 2051, 3062, 2068, 3069, 2586, 3061, 2086, 
         2593, 3068, 2104, 3104, 2600, 3087, 2122, 1180, 2140, 2614, 3122, 
         2158, 3153, 2622, 3140, 2176, 2629, 3152, 2194, 3188, 2636, 3171, 
         2212, 1327, 2230}], 
        Line3DBox[{2055, 2583, 3064, 2071, 2587, 3071, 3073, 2088, 2595, 3090,
          2107, 1156, 3106, 2124, 2608, 3125, 2142, 2615, 3141, 2161, 2623, 
         3155, 3157, 2178, 2631, 3174, 2197, 1303, 3190, 2214, 2644, 3208, 
         2232}], Line3DBox[{2056, 2584, 3065, 2072, 3078, 2590, 3077, 2090, 
         1131, 2108, 3111, 2602, 3110, 2126, 3129, 2129, 2144, 2617, 3145, 
         2162, 3162, 2626, 3161, 2180, 1278, 2198, 3195, 2638, 3194, 2216, 
         3212, 2219, 2233}], 
        Line3DBox[{2059, 2585, 3067, 2075, 1105, 3080, 2093, 2598, 3098, 2111,
          3114, 2603, 3112, 2128, 2610, 3132, 2147, 2619, 3147, 2165, 1252, 
         3164, 2183, 2634, 3182, 2201, 3198, 2639, 3196, 2218, 2646, 3215, 
         2236}], Line3DBox[{248, 1084, 259, 1113, 1114, 270, 1144, 281, 1176, 
         1177, 292, 1207, 303, 1230, 314, 1260, 1261, 325, 1291, 336, 1323, 
         1324, 347, 1354, 358}], 
        Line3DBox[{2060, 1083, 2076, 3085, 2592, 3086, 2094, 3102, 2100, 2112,
          3119, 2605, 3121, 2130, 3138, 2136, 2148, 1229, 2166, 3168, 2628, 
         3170, 2184, 3186, 2190, 2202, 3202, 2641, 3205, 2220, 3221, 2226, 
         2237}], Line3DBox[{2061, 2069, 3070, 2078, 3088, 2594, 3089, 2095, 
         2105, 3105, 2113, 3123, 2607, 3124, 2131, 1215, 2149, 2159, 3154, 
         2168, 3172, 2630, 3173, 2185, 2195, 3189, 2203, 3206, 2643, 3207, 
         2221, 1358, 2238}], 
        Line3DBox[{2063, 2073, 3076, 2080, 2091, 3093, 3095, 2098, 2109, 3109,
          2116, 1190, 3128, 2134, 2145, 3144, 2152, 2163, 3160, 2170, 2181, 
         3177, 3179, 2188, 2199, 3193, 2206, 1337, 3211, 2224, 2234, 3224, 
         2240}], Line3DBox[{2064, 2077, 3079, 2082, 3096, 2597, 3097, 2099, 
         1166, 2118, 3130, 2609, 3131, 2135, 3146, 2618, 2154, 2167, 3163, 
         2172, 3180, 2633, 3181, 2189, 1313, 2208, 3213, 2645, 3214, 2225, 
         3225, 2651, 2242}], 
        Line3DBox[{2066, 2081, 3083, 2084, 1139, 3101, 2102, 2117, 3117, 2120,
          3135, 2611, 3137, 2138, 2153, 3150, 2156, 2171, 3167, 2174, 1286, 
         3185, 2192, 2207, 3201, 2210, 3218, 2647, 3220, 2228, 2241, 3227, 
         2244}], Line3DBox[{2067, 1115, 2085, 3103, 2599, 3084, 2103, 3120, 
         2606, 2121, 3139, 2613, 3118, 2139, 3151, 2621, 2157, 1262, 2175, 
         3187, 2635, 3169, 2193, 3203, 2642, 2211, 3222, 2649, 3204, 2229, 
         3228, 2653, 2245}], 
        Line3DBox[{2231, 2215, 3209, 2213, 1304, 3191, 2196, 2179, 3175, 2177,
          3156, 2624, 3158, 2160, 2143, 3142, 2141, 2125, 3126, 2123, 1157, 
         3107, 2106, 2089, 3091, 2087, 3072, 2588, 3074, 2070, 2052, 3063, 
         2054}], Line3DBox[{2235, 2222, 3216, 2217, 2204, 3199, 3197, 2200, 
         2186, 3183, 2182, 1253, 3165, 2164, 2150, 3148, 2146, 2132, 3133, 
         2127, 2114, 3115, 3113, 2110, 2096, 3099, 2092, 1106, 3081, 2074, 
         2057, 3066, 2058}], 
        Line3DBox[{2239, 2650, 3223, 2223, 1338, 3210, 2205, 2637, 3192, 2187,
          3178, 2632, 3176, 2169, 2625, 3159, 2151, 2616, 3143, 2133, 1191, 
         3127, 2115, 2601, 3108, 2097, 3094, 2596, 3092, 2079, 2589, 3075, 
         2062}], Line3DBox[{2243, 2652, 3226, 2227, 2648, 3219, 3217, 2209, 
         2640, 3200, 2191, 1287, 3184, 2173, 2627, 3166, 2155, 2620, 3149, 
         2137, 2612, 3136, 3134, 2119, 2604, 3116, 2101, 1140, 3100, 2083, 
         2591, 3082, 2065}], 
        Line3DBox[{2248, 2246, 3230, 2263, 3237, 2657, 3229, 2281, 2664, 3236,
          2299, 3272, 2671, 3255, 2317, 1474, 2335, 2685, 3290, 2353, 3321, 
         2693, 3308, 2371, 2700, 3320, 2389, 3356, 2707, 3339, 2407, 1621, 
         2425}], Line3DBox[{2250, 2654, 3232, 2266, 2658, 3239, 3241, 2283, 
         2666, 3258, 2302, 1450, 3274, 2319, 2679, 3293, 2337, 2686, 3309, 
         2356, 2694, 3323, 3325, 2373, 2702, 3342, 2392, 1597, 3358, 2409, 
         2715, 3376, 2427}], 
        Line3DBox[{2251, 2655, 3233, 2267, 3246, 2661, 3245, 2285, 1425, 2303,
          3279, 2673, 3278, 2321, 3297, 2324, 2339, 2688, 3313, 2357, 3330, 
         2697, 3329, 2375, 1572, 2393, 3363, 2709, 3362, 2411, 3380, 2414, 
         2428}], Line3DBox[{2254, 2656, 3235, 2270, 1399, 3248, 2288, 2669, 
         3266, 2306, 3282, 2674, 3280, 2323, 2681, 3300, 2342, 2690, 3315, 
         2360, 1546, 3332, 2378, 2705, 3350, 2396, 3366, 2710, 3364, 2413, 
         2717, 3383, 2431}], 
        Line3DBox[{369, 1378, 380, 1407, 1408, 391, 1438, 402, 1470, 1471, 
         413, 1501, 424, 1524, 435, 1554, 1555, 446, 1585, 457, 1617, 1618, 
         468, 1648, 479}], 
        Line3DBox[{2255, 1377, 2271, 3253, 2663, 3254, 2289, 3270, 2295, 2307,
          3287, 2676, 3289, 2325, 3306, 2331, 2343, 1523, 2361, 3336, 2699, 
         3338, 2379, 3354, 2385, 2397, 3370, 2712, 3373, 2415, 3389, 2421, 
         2432}], Line3DBox[{2256, 2264, 3238, 2273, 3256, 2665, 3257, 2290, 
         2300, 3273, 2308, 3291, 2678, 3292, 2326, 1509, 2344, 2354, 3322, 
         2363, 3340, 2701, 3341, 2380, 2390, 3357, 2398, 3374, 2714, 3375, 
         2416, 1652, 2433}], 
        Line3DBox[{2258, 2268, 3244, 2275, 2286, 3261, 3263, 2293, 2304, 3277,
          2311, 1484, 3296, 2329, 2340, 3312, 2347, 2358, 3328, 2365, 2376, 
         3345, 3347, 2383, 2394, 3361, 2401, 1631, 3379, 2419, 2429, 3392, 
         2435}], Line3DBox[{2259, 2272, 3247, 2277, 3264, 2668, 3265, 2294, 
         1460, 2313, 3298, 2680, 3299, 2330, 3314, 2689, 2349, 2362, 3331, 
         2367, 3348, 2704, 3349, 2384, 1607, 2403, 3381, 2716, 3382, 2420, 
         3393, 2722, 2437}], 
        Line3DBox[{2261, 2276, 3251, 2279, 1433, 3269, 2297, 2312, 3285, 2315,
          3303, 2682, 3305, 2333, 2348, 3318, 2351, 2366, 3335, 2369, 1580, 
         3353, 2387, 2402, 3369, 2405, 3386, 2718, 3388, 2423, 2436, 3395, 
         2439}], Line3DBox[{2262, 1409, 2280, 3271, 2670, 3252, 2298, 3288, 
         2677, 2316, 3307, 2684, 3286, 2334, 3319, 2692, 2352, 1556, 2370, 
         3355, 2706, 3337, 2388, 3371, 2713, 2406, 3390, 2720, 3372, 2424, 
         3396, 2724, 2440}], 
        Line3DBox[{2426, 2410, 3377, 2408, 1598, 3359, 2391, 2374, 3343, 2372,
          3324, 2695, 3326, 2355, 2338, 3310, 2336, 2320, 3294, 2318, 1451, 
         3275, 2301, 2284, 3259, 2282, 3240, 2659, 3242, 2265, 2247, 3231, 
         2249}], Line3DBox[{2430, 2417, 3384, 2412, 2399, 3367, 3365, 2395, 
         2381, 3351, 2377, 1547, 3333, 2359, 2345, 3316, 2341, 2327, 3301, 
         2322, 2309, 3283, 3281, 2305, 2291, 3267, 2287, 1400, 3249, 2269, 
         2252, 3234, 2253}], 
        Line3DBox[{2434, 2721, 3391, 2418, 1632, 3378, 2400, 2708, 3360, 2382,
          3346, 2703, 3344, 2364, 2696, 3327, 2346, 2687, 3311, 2328, 1485, 
         3295, 2310, 2672, 3276, 2292, 3262, 2667, 3260, 2274, 2660, 3243, 
         2257}], 
        Line3DBox[{2438, 2723, 3394, 2422, 2719, 3387, 3385, 2404, 2711, 3368,
          2386, 1581, 3352, 2368, 2698, 3334, 2350, 2691, 3317, 2332, 2683, 
         3304, 3302, 2314, 2675, 3284, 2296, 1434, 3268, 2278, 2662, 3250, 
         2260}]}, {
        Line3DBox[{489, 2833, 705, 701, 2849, 699, 695, 2845, 693, 689, 2843, 
         2842, 687, 683, 2837, 681, 673, 2834, 671, 667, 2828, 665, 661, 2825,
          659, 655, 2821, 2820, 653, 649, 2804, 646, 678}], 
        Line3DBox[{497, 674, 669, 2831, 668, 2830, 663, 2827, 662, 657, 2824, 
         656, 2823, 651, 2818, 650, 642, 641, 638, 2811, 637, 2812, 634, 2809,
          633, 630, 2805, 629, 2806, 626, 2786, 624, 647}], 
        Line3DBox[{500, 485, 2726, 487, 2727, 486, 2728, 490, 491, 2729, 492, 
         2730, 493, 2731, 494, 495, 496, 503, 2734, 504, 2739, 509, 2740, 510,
          515, 2743, 516, 2746, 521, 2747, 522, 527, 528}], 
        Line3DBox[{530, 2733, 498, 501, 2738, 505, 2735, 507, 2742, 511, 513, 
         2745, 517, 519, 2749, 523, 525, 2752, 533, 535, 2756, 539, 2757, 541,
          2760, 545, 547, 2764, 551, 553, 2767, 557, 559}], 
        Line3DBox[{560, 2748, 558, 554, 2765, 552, 548, 2761, 546, 542, 2759, 
         2758, 540, 536, 2753, 534, 526, 2750, 524, 520, 2744, 518, 514, 2741,
          512, 508, 2737, 2736, 506, 502, 2725, 499, 531}], 
        Line3DBox[{563, 529, 2732, 532, 2755, 537, 2754, 538, 543, 544, 2763, 
         549, 2762, 550, 2766, 555, 556, 566, 2769, 567, 2772, 572, 2773, 573,
          578, 579, 2780, 584, 2781, 585, 2784, 590, 591}], 
        Line3DBox[{593, 2768, 561, 564, 2771, 568, 570, 2775, 574, 576, 2777, 
         2778, 580, 582, 2783, 586, 588, 2787, 596, 598, 2791, 602, 604, 2794,
          608, 610, 2798, 2799, 614, 616, 2803, 620, 622}], 
        Line3DBox[{623, 2782, 621, 617, 2801, 615, 2800, 611, 2795, 609, 605, 
         2792, 603, 599, 2788, 597, 589, 2785, 587, 583, 2776, 581, 2779, 577,
          2774, 575, 571, 2770, 569, 565, 2751, 562, 594}], 
        Line3DBox[{625, 592, 595, 2790, 600, 2789, 601, 2793, 606, 607, 2797, 
         612, 2796, 613, 2802, 618, 619, 627, 628, 2807, 631, 2808, 632, 2810,
          635, 636, 2813, 639, 2814, 640, 2815, 643, 644}], 
        Line3DBox[{66, 1767, 65, 1766, 1765, 64, 1764, 63, 1762, 1761, 62, 
         1759, 61, 1758, 60, 1757, 1756, 59, 1754, 58, 1752, 1751, 57, 1750, 
         56}], Line3DBox[{675, 737, 2867, 732, 2865, 731, 2864, 726, 725, 720,
          2857, 719, 2856, 714, 2853, 713, 703, 702, 2850, 697, 2846, 696, 
         2847, 691, 690, 685, 2838, 684, 2839, 679, 2816, 676, 710}], 
        Line3DBox[{677, 2817, 645, 648, 2822, 652, 2819, 654, 2826, 658, 660, 
         2829, 664, 666, 2832, 670, 672, 2836, 680, 682, 2840, 686, 2841, 688,
          2844, 692, 694, 2848, 698, 700, 2851, 704, 488}], 
        Line3DBox[{707, 2868, 768, 764, 2884, 762, 2883, 758, 2878, 756, 752, 
         2875, 750, 746, 2871, 744, 736, 2869, 734, 730, 2860, 728, 2863, 724,
          2858, 722, 718, 2854, 716, 712, 2835, 709, 741}], 
        Line3DBox[{738, 778, 2892, 777, 2891, 776, 2890, 775, 774, 2889, 773, 
         2888, 772, 2887, 771, 770, 766, 765, 2885, 760, 2879, 759, 2880, 754,
          753, 2876, 748, 2872, 747, 2873, 742, 739, 769}], 
        Line3DBox[{740, 2852, 708, 711, 2855, 715, 717, 2859, 721, 723, 2861, 
         2862, 727, 729, 2866, 733, 735, 2870, 743, 745, 2874, 749, 751, 2877,
          755, 757, 2881, 2882, 761, 763, 2886, 767, 706}], 
        Line3DBox[{783, 3001, 999, 995, 3017, 993, 989, 3013, 987, 983, 3011, 
         3010, 981, 977, 3005, 975, 967, 3002, 965, 961, 2996, 959, 955, 2993,
          953, 949, 2989, 2988, 947, 943, 2972, 940, 972}], 
        Line3DBox[{791, 968, 963, 2999, 962, 2998, 957, 2995, 956, 951, 2992, 
         950, 2991, 945, 2986, 944, 936, 935, 932, 2979, 931, 2980, 928, 2977,
          927, 924, 2973, 923, 2974, 920, 2954, 918, 941}], 
        Line3DBox[{794, 779, 2894, 781, 2895, 780, 2896, 784, 785, 2897, 786, 
         2898, 787, 2899, 788, 789, 790, 797, 2902, 798, 2907, 803, 2908, 804,
          809, 2911, 810, 2914, 815, 2915, 816, 821, 822}], 
        Line3DBox[{824, 2901, 792, 795, 2906, 799, 2903, 801, 2910, 805, 807, 
         2913, 811, 813, 2917, 817, 819, 2920, 827, 829, 2924, 833, 2925, 835,
          2928, 839, 841, 2932, 845, 847, 2935, 851, 853}], 
        Line3DBox[{854, 2916, 852, 848, 2933, 846, 842, 2929, 840, 836, 2927, 
         2926, 834, 830, 2921, 828, 820, 2918, 818, 814, 2912, 812, 808, 2909,
          806, 802, 2905, 2904, 800, 796, 2893, 793, 825}], 
        Line3DBox[{857, 823, 2900, 826, 2923, 831, 2922, 832, 837, 838, 2931, 
         843, 2930, 844, 2934, 849, 850, 860, 2937, 861, 2940, 866, 2941, 867,
          872, 873, 2948, 878, 2949, 879, 2952, 884, 885}], 
        Line3DBox[{887, 2936, 855, 858, 2939, 862, 864, 2943, 868, 870, 2945, 
         2946, 874, 876, 2951, 880, 882, 2955, 890, 892, 2959, 896, 898, 2962,
          902, 904, 2966, 2967, 908, 910, 2971, 914, 916}], 
        Line3DBox[{917, 2950, 915, 911, 2969, 909, 2968, 905, 2963, 903, 899, 
         2960, 897, 893, 2956, 891, 883, 2953, 881, 877, 2944, 875, 2947, 871,
          2942, 869, 865, 2938, 863, 859, 2919, 856, 888}], 
        Line3DBox[{919, 886, 889, 2958, 894, 2957, 895, 2961, 900, 901, 2965, 
         906, 2964, 907, 2970, 912, 913, 921, 922, 2975, 925, 2976, 926, 2978,
          929, 930, 2981, 933, 2982, 934, 2983, 937, 938}], 
        Line3DBox[{187, 1962, 186, 1961, 1960, 185, 1959, 184, 1957, 1956, 
         183, 1954, 182, 1953, 181, 1952, 1951, 180, 1949, 179, 1947, 1946, 
         178, 1945, 177}], 
        Line3DBox[{969, 1031, 3035, 1026, 3033, 1025, 3032, 1020, 1019, 1014, 
         3025, 1013, 3024, 1008, 3021, 1007, 997, 996, 3018, 991, 3014, 990, 
         3015, 985, 984, 979, 3006, 978, 3007, 973, 2984, 970, 1004}], 
        Line3DBox[{971, 2985, 939, 942, 2990, 946, 2987, 948, 2994, 952, 954, 
         2997, 958, 960, 3000, 964, 966, 3004, 974, 976, 3008, 980, 3009, 982,
          3012, 986, 988, 3016, 992, 994, 3019, 998, 782}], 
        Line3DBox[{1001, 3036, 1062, 1058, 3052, 1056, 3051, 1052, 3046, 1050,
          1046, 3043, 1044, 1040, 3039, 1038, 1030, 3037, 1028, 1024, 3028, 
         1022, 3031, 1018, 3026, 1016, 1012, 3022, 1010, 1006, 3003, 1003, 
         1035}], Line3DBox[{1032, 1072, 3060, 1071, 3059, 1070, 3058, 1069, 
         1068, 3057, 1067, 3056, 1066, 3055, 1065, 1064, 1060, 1059, 3053, 
         1054, 3047, 1053, 3048, 1048, 1047, 3044, 1042, 3040, 1041, 3041, 
         1036, 1033, 1063}], 
        Line3DBox[{1034, 3020, 1002, 1005, 3023, 1009, 1011, 3027, 1015, 1017,
          3029, 3030, 1021, 1023, 3034, 1027, 1029, 3038, 1037, 1039, 3042, 
         1043, 1045, 3045, 1049, 1051, 3049, 3050, 1055, 1057, 3054, 1061, 
         1000}], Line3DBox[{1077, 3169, 1293, 1289, 3185, 1287, 1283, 3181, 
         1281, 1277, 3179, 3178, 1275, 1271, 3173, 1269, 1261, 3170, 1259, 
         1255, 3164, 1253, 1249, 3161, 1247, 1243, 3157, 3156, 1241, 1237, 
         3140, 1234, 1266}], 
        Line3DBox[{1085, 1262, 1257, 3167, 1256, 3166, 1251, 3163, 1250, 1245,
          3160, 1244, 3159, 1239, 3154, 1238, 1230, 1229, 1226, 3147, 1225, 
         3148, 1222, 3145, 1221, 1218, 3141, 1217, 3142, 1214, 3122, 1212, 
         1235}], Line3DBox[{1088, 1073, 3062, 1075, 3063, 1074, 3064, 1078, 
         1079, 3065, 1080, 3066, 1081, 3067, 1082, 1083, 1084, 1091, 3070, 
         1092, 3075, 1097, 3076, 1098, 1103, 3079, 1104, 3082, 1109, 3083, 
         1110, 1115, 1116}], 
        Line3DBox[{1118, 3069, 1086, 1089, 3074, 1093, 3071, 1095, 3078, 1099,
          1101, 3081, 1105, 1107, 3085, 1111, 1113, 3088, 1121, 1123, 3092, 
         1127, 3093, 1129, 3096, 1133, 1135, 3100, 1139, 1141, 3103, 1145, 
         1147}], Line3DBox[{1148, 3084, 1146, 1142, 3101, 1140, 1136, 3097, 
         1134, 1130, 3095, 3094, 1128, 1124, 3089, 1122, 1114, 3086, 1112, 
         1108, 3080, 1106, 1102, 3077, 1100, 1096, 3073, 3072, 1094, 1090, 
         3061, 1087, 1119}], 
        Line3DBox[{1151, 1117, 3068, 1120, 3091, 1125, 3090, 1126, 1131, 1132,
          3099, 1137, 3098, 1138, 3102, 1143, 1144, 1154, 3105, 1155, 3108, 
         1160, 3109, 1161, 1166, 1167, 3116, 1172, 3117, 1173, 3120, 1178, 
         1179}], Line3DBox[{1181, 3104, 1149, 1152, 3107, 1156, 1158, 3111, 
         1162, 1164, 3113, 3114, 1168, 1170, 3119, 1174, 1176, 3123, 1184, 
         1186, 3127, 1190, 1192, 3130, 1196, 1198, 3134, 3135, 1202, 1204, 
         3139, 1208, 1210}], 
        Line3DBox[{1211, 3118, 1209, 1205, 3137, 1203, 3136, 1199, 3131, 1197,
          1193, 3128, 1191, 1187, 3124, 1185, 1177, 3121, 1175, 1171, 3112, 
         1169, 3115, 1165, 3110, 1163, 1159, 3106, 1157, 1153, 3087, 1150, 
         1182}], Line3DBox[{1213, 1180, 1183, 3126, 1188, 3125, 1189, 3129, 
         1194, 1195, 3133, 1200, 3132, 1201, 3138, 1206, 1207, 1215, 1216, 
         3143, 1219, 3144, 1220, 3146, 1223, 1224, 3149, 1227, 3150, 1228, 
         3151, 1231, 1232}], 
        Line3DBox[{308, 2157, 307, 2156, 2155, 306, 2154, 305, 2152, 2151, 
         304, 2149, 303, 2148, 302, 2147, 2146, 301, 2144, 300, 2142, 2141, 
         299, 2140, 298}], 
        Line3DBox[{1263, 1325, 3203, 1320, 3201, 1319, 3200, 1314, 1313, 1308,
          3193, 1307, 3192, 1302, 3189, 1301, 1291, 1290, 3186, 1285, 3182, 
         1284, 3183, 1279, 1278, 1273, 3174, 1272, 3175, 1267, 3152, 1264, 
         1298}], Line3DBox[{1265, 3153, 1233, 1236, 3158, 1240, 3155, 1242, 
         3162, 1246, 1248, 3165, 1252, 1254, 3168, 1258, 1260, 3172, 1268, 
         1270, 3176, 1274, 3177, 1276, 3180, 1280, 1282, 3184, 1286, 1288, 
         3187, 1292, 1076}], 
        Line3DBox[{1295, 3204, 1356, 1352, 3220, 1350, 3219, 1346, 3214, 1344,
          1340, 3211, 1338, 1334, 3207, 1332, 1324, 3205, 1322, 1318, 3196, 
         1316, 3199, 1312, 3194, 1310, 1306, 3190, 1304, 1300, 3171, 1297, 
         1329}], Line3DBox[{1326, 1366, 3228, 1365, 3227, 1364, 3226, 1363, 
         1362, 3225, 1361, 3224, 1360, 3223, 1359, 1358, 1354, 1353, 3221, 
         1348, 3215, 1347, 3216, 1342, 1341, 3212, 1336, 3208, 1335, 3209, 
         1330, 1327, 1357}], 
        Line3DBox[{1328, 3188, 1296, 1299, 3191, 1303, 1305, 3195, 1309, 1311,
          3197, 3198, 1315, 1317, 3202, 1321, 1323, 3206, 1331, 1333, 3210, 
         1337, 1339, 3213, 1343, 1345, 3217, 3218, 1349, 1351, 3222, 1355, 
         1294}], Line3DBox[{1371, 3337, 1587, 1583, 3353, 1581, 1577, 3349, 
         1575, 1571, 3347, 3346, 1569, 1565, 3341, 1563, 1555, 3338, 1553, 
         1549, 3332, 1547, 1543, 3329, 1541, 1537, 3325, 3324, 1535, 1531, 
         3308, 1528, 1560}], 
        Line3DBox[{1379, 1556, 1551, 3335, 1550, 3334, 1545, 3331, 1544, 1539,
          3328, 1538, 3327, 1533, 3322, 1532, 1524, 1523, 1520, 3315, 1519, 
         3316, 1516, 3313, 1515, 1512, 3309, 1511, 3310, 1508, 3290, 1506, 
         1529}], 
        Line3DBox[{1382, 1367, 3230, 1369, 3231, 1368, 3232, 1372, 1373, 3233,
          1374, 3234, 1375, 3235, 1376, 1377, 1378, 1385, 3238, 1386, 3243, 
         1391, 3244, 1392, 1397, 3247, 1398, 3250, 1403, 3251, 1404, 1409, 
         1410}], Line3DBox[{1412, 3237, 1380, 1383, 3242, 1387, 3239, 1389, 
         3246, 1393, 1395, 3249, 1399, 1401, 3253, 1405, 1407, 3256, 1415, 
         1417, 3260, 1421, 3261, 1423, 3264, 1427, 1429, 3268, 1433, 1435, 
         3271, 1439, 1441}], 
        Line3DBox[{1442, 3252, 1440, 1436, 3269, 1434, 1430, 3265, 1428, 1424,
          3263, 3262, 1422, 1418, 3257, 1416, 1408, 3254, 1406, 1402, 3248, 
         1400, 1396, 3245, 1394, 1390, 3241, 3240, 1388, 1384, 3229, 1381, 
         1413}], Line3DBox[{1445, 1411, 3236, 1414, 3259, 1419, 3258, 1420, 
         1425, 1426, 3267, 1431, 3266, 1432, 3270, 1437, 1438, 1448, 3273, 
         1449, 3276, 1454, 3277, 1455, 1460, 1461, 3284, 1466, 3285, 1467, 
         3288, 1472, 1473}], 
        Line3DBox[{1475, 3272, 1443, 1446, 3275, 1450, 1452, 3279, 1456, 1458,
          3281, 3282, 1462, 1464, 3287, 1468, 1470, 3291, 1478, 1480, 3295, 
         1484, 1486, 3298, 1490, 1492, 3302, 3303, 1496, 1498, 3307, 1502, 
         1504}], Line3DBox[{1505, 3286, 1503, 1499, 3305, 1497, 3304, 1493, 
         3299, 1491, 1487, 3296, 1485, 1481, 3292, 1479, 1471, 3289, 1469, 
         1465, 3280, 1463, 3283, 1459, 3278, 1457, 1453, 3274, 1451, 1447, 
         3255, 1444, 1476}], 
        Line3DBox[{1507, 1474, 1477, 3294, 1482, 3293, 1483, 3297, 1488, 1489,
          3301, 1494, 3300, 1495, 3306, 1500, 1501, 1509, 1510, 3311, 1513, 
         3312, 1514, 3314, 1517, 1518, 3317, 1521, 3318, 1522, 3319, 1525, 
         1526}], Line3DBox[{429, 2352, 428, 2351, 2350, 427, 2349, 426, 2347, 
         2346, 425, 2344, 424, 2343, 423, 2342, 2341, 422, 2339, 421, 2337, 
         2336, 420, 2335, 419}], 
        Line3DBox[{1557, 1619, 3371, 1614, 3369, 1613, 3368, 1608, 1607, 1602,
          3361, 1601, 3360, 1596, 3357, 1595, 1585, 1584, 3354, 1579, 3350, 
         1578, 3351, 1573, 1572, 1567, 3342, 1566, 3343, 1561, 3320, 1558, 
         1592}], Line3DBox[{1559, 3321, 1527, 1530, 3326, 1534, 3323, 1536, 
         3330, 1540, 1542, 3333, 1546, 1548, 3336, 1552, 1554, 3340, 1562, 
         1564, 3344, 1568, 3345, 1570, 3348, 1574, 1576, 3352, 1580, 1582, 
         3355, 1586, 1370}], 
        Line3DBox[{1589, 3372, 1650, 1646, 3388, 1644, 3387, 1640, 3382, 1638,
          1634, 3379, 1632, 1628, 3375, 1626, 1618, 3373, 1616, 1612, 3364, 
         1610, 3367, 1606, 3362, 1604, 1600, 3358, 1598, 1594, 3339, 1591, 
         1623}], Line3DBox[{1620, 1660, 3396, 1659, 3395, 1658, 3394, 1657, 
         1656, 3393, 1655, 3392, 1654, 3391, 1653, 1652, 1648, 1647, 3389, 
         1642, 3383, 1641, 3384, 1636, 1635, 3380, 1630, 3376, 1629, 3377, 
         1624, 1621, 1651}], 
        Line3DBox[{1622, 3356, 1590, 1593, 3359, 1597, 1599, 3363, 1603, 1605,
          3365, 3366, 1609, 1611, 3370, 1615, 1617, 3374, 1625, 1627, 3378, 
         1631, 1633, 3381, 1637, 1639, 3385, 3386, 1643, 1645, 3390, 1649, 
         1588}]}, {}, {}, {}, {}, {}, {}, {}, {}, {}, {}, {}, {}, {}, {}}},
     VertexNormals->CompressedData["
1:eJzcvHk01d/7NyxCg6KiJJKhDEkhQsMWSSpljKJQRIaIRCjzPB2HY57OMc/z
lOFKUqFIlEwZMqeOJEPIvc9v/b7f+/vca32e9Tzr/uu++8dar3Wt13Xt1772
3te1z3vHd9tG05Sejo7u3DY6Ogb8N+rjaf3MGV/4ICp2dswwBaqVLjZeWqGi
uhKGS/SM/jCedvrjGiEeQO5ijuMqFTUMDcXYcwdAeIHktLdVPAhd+7vbDuO2
B4lbW+mCoNfcU9z1TiaobWNVrF2gogd9NoGtEiGw38ZOY+lcKjzViV0zWKai
yFP5qHc5FKi2t8zZLiWBtDeB1xn7Zei+kXFXjAByb28K1W+JguuRcrbsa1Qk
t5ctKSuDAFF3364vLJHA+pzne2aMZ9f+OFCrHQ59VIm3jjjOgPMBEX2YR1xX
acR1OBy68uYKWL0JwG5ywbIQ26/yyfS2yxKh6XxygzuJAOJWip9TMC5+QDuE
/2IQXCPc/0tMTwHv6ejfs3+oqDEhLIPRJhTm+rSue6jHguJ20oNoPN4/bRHe
md/DwK4/myj8LAXet+53J2P752G/MhUVwqF4U1pcC18mBDoapDhhHd7fLXe+
F0IE9guxR5OpFHihcqCRBevw1H9IcT4mAh76ODOyPU6E4HHKFBeOX0q4nrfl
diR8PfPzzcMdJJAq7L6Vhv1yf9r2bYKBBD3eqzG6grGwqn1i8R22Lzui8nVt
gARs1zlry6/GwtWjuwdSML54lc9A2DUKvqsfuHf+AwG8FW5qfMM8h+m4f182
iAH+129vN6wRwMB1Z34IxrcfZ7qSExsO1x9cEBw5RobP5tWkw3hcOobJrPs0
ifCt67LIPqk4qFq5XrAB28fYXuEknIoAPqtQuiJVMtxyOj06jMdV0cScUtUe
Cc7DciKsPzJhqKUr+MZvKvq5bV5V7UYU9CX+bN4VjfMhMlCZZYmKJAQ38B2M
ioZvrytXJJ4mQRO3nbYE9rv4jSWSzysGbsd9heK3JMjKXstoxePS/Gr/euh8
LJS/3XelYy0WYgQsuAewvf17Ye6iy3Egv8Xv+5JEHHjeXS1KxLik94atEozx
kNE4EaxwNxze6f6dXMA8+r5OAuPW8bBjKM05Oi4c9Chjjj0Y13sRZS9rHAb0
7kFl9G1kyPU+jTgwz/i+3a/VUkOBUfXAWvK2ePCwH5aXwzrYLIHCvr0E6BLa
9sBohAwPq6PGVrEOlNgRmxqbcEg31xH8WpUFGcc5Lc5iHYpYd7RqlRHBXnOz
GdvpNJgjHm6XxzpsfFRCvFgZAbv2Wz6UcU+GjZ/afeKw3yXS7g9eTpGgtkuj
KMA7Cl70M5QYY7+pY2tLxTwkiGp9E3FqOA7UJjyVbHD8C7+VLu7B64Scuo56
WOLhxim5S2cxzrPD97RbSBRYCmYoia2Eg+tFva+Aedw/NtRN6ZMgO4xkN3eI
CHY3ZgV/YFyoZra04poVMvSV2Z10gQIR8xw91Tieus/nvLfF+KHpBMOt80Lx
IJdwRDIC2/925k0dDPFH9TwXG0jSFHB97mEjj+11U2aarssHomKmqQLtb1lw
2k/2URLW4cg3azP1kGC0s6eFI94kDdIlN34ppeWD8NtPDx1DUcxN+HmnOhlm
YzmERXD8flGFeVlLYWjwsxpTbWYUsErtZV3Hfpte2J78Zk1ALnVZvb8uxkP5
Vj7qJoxPBQf4lXOFo9SLzPMIx0m51TWyjHk4A3trh6rC0e9x3U0XhIhgcvKY
iiveB8Z0NtvmKCehO0+u1LAwEEFM6/S7Q9ge/e4b93NLRbsD/zjMR5FBQEJl
5ASOf2g+k6vuSjrads+g3e9+LPwc5H9miNe7U67HATP9DPTy98P+HF0y7Bhp
F3b5hedL6+dTLtEstOlaR7CAfSb4H038qPSDiljfvj6ltpyNds3Nm9UcSYW/
l+U2lFCpyBmc/r60ykVS4/mWAe2JMHT8g2TjLBXFxl644eSdhxiuD059UCQB
czVfuddPKvL6Y+nw1jQfuUkJKRR/xetjYfF1P+a5sbXFc5hUgHqurqdbm8dC
tqzEfDf2myZuIH3XthANSaTKVe4NB8GQjQmm2P6oss2ydVURIgiGFsckEUDl
8a9T1t/xesyyvB5sl4mGXt8aZ96dAveNRbT08bhCtrW/aDfLQmrlLWfCtkRD
p1ZXaMI8FbWs9R1KSs5GksgrjJiQDAr8Vlc7cZz97NPOp6py0bC5xq/IC+kw
7Xbzw+gMFZkdeZH8ujEfqVnkJ20xI8PV1XsPzLDfAynizeF3C9G7gITcyC3x
4HfOM6AS45dvju1RVy9C3wN3eXefj4BZ/3GOMYyzTTj6HfxQhPhLP6xEhEVD
wBHbVF7Mv4lnD/cLt2I0yB9k8JQhGoxnqb2N03j/38IS0L5cjL76rjGQWMJg
rrVu4iPGuxZ7e2VRCer59FtZ/HcIJNzX2qKK8cZYw/DgAgo6F8zqtDCVALVd
Nc/PL1JRz0s0OTKVgirrykykf0bCdhHRoPd4HzDOPq8s1kpG3yjjBpz+CVD0
Wt/hC7Y/Y81c7K+WinSXt3RwXU2Fl1ubefWwbiNa97b+yklD0nTuEY9IyWDJ
O8thhfPNVqXAR+N5OuIOOF+zLTgGevJWXRHOt9d304bIIRkotjPBXsQzHMzy
CoN7MK4Yf7L6k3Imgqi/FvfVSDBQrLPzBeY58+fRDm3pLLT64Cy96Y9IEJdP
HuDF+ObVTP6HH7JQleRXZ03hYDgRZx8SjXHpTGPhuFvp6M5Da2myRRCQt9i7
HsDr9JdTb8CQdjRyn6oMNd8YD8FL0pqMeL0ceBFkNaYZj+ysCT7iGREw+pfM
EIHxQM5DyvoZCcjFtzFztTQOZO8ZEDfg/aFFsliQOJuEIs5wXx3jokC615I2
P9an0UZNbzQ9BX0xmWtuS0yEwNKWy6ex38eL5se8YsjI7oTVXnHGaBjssB/e
jXX29xH/w6tOQb9PzMqwWxGgqHhVvgzjp6+ddKobpCAUIdRl+isCSr+VKQ1h
niN1us8rUlORaCD17eG0CNDRK3ryCONHd13ayHw8DUmJXB0lmAYCb5md7izG
f+jqydW2ZSCijW8W0+sAOHCik3oCx6lhVLlOMUpGnvq/BG8vxoBNXZ53JfY7
8F6H8xM5CT0ZjXBL3UqEUxxWGaxYh7AJBuNuzhQk7MNsm5sUA110ho2R2P7I
iYD312zJqCLfsDID1yHH2y6+mMLzyL23aXNeKQUp7rwXqiwfD13zK74U7Pcu
IWvepTwV+WlUhPYIk6BIpyP4CI7TVcNev9EhDSl+PNl3WTwUJP4SFwkY1z3G
ar/AlY7M61Q/UYyI8PHbTodKzNNaPyMzPJ+OPJPFZgM2E0FdQIBDAuN0Pa26
FgEZSIoyEMKg4g9sz7NGXTB+IPykuqdeOirvng7ZE+sHWxy91HQwv/JgR5xv
fTQyaYi8UK0TDV1BG8xy8XjPCcXmvfkUgyq3RF9fDQ+FKSuTE/l4f05vHxO9
IhmHJBP8o1PY4+FETcKEPc6H3tTrakueCejxybSN5cVJcHexVlYQ65O2vft2
jlUSGhWW3fTpRwxoGjw/MI/xibZv4y7fk9Fqwq7isMMRwHzDKTcS87hK3Okt
9kxBZ5ebff+0B0L/uRK3zTieDdCzuX8bGQULLxhtuBIB1lQGk3XMM9/CQI2p
JaNk6YtZMWGhcGF1MYFW/+zo7Q1xOkhBHCoXQ0e3+0Eg8zULHYxfPUOfrGBJ
QdfN8/fs9vKFm/LV9VIYd+awWfQy9UYHlwweHZ+rAN/wRMmkL1SUq9N+mXTQ
DzFUvpKhLpbAWT/58flJKrpeYr+vcjoAKdRuZ2FXTwceM1nJM1hPyWyKnmdR
ECKofzhhqJcOz/bpjdDW3UP1/BcSAyGoJzPc4tu1LAh/6/t6AK9TzcEY1sSW
MBS2/QKuZlPAeWLHQAqOZ3OGisyfSAKa/FrRqYfrvixBBot4rP+uE+Y6jazh
yLf38uzpi0QQ2PzrQig+B02bVKPEHocjIVbRtw6bHiOel4xPMv9SkTXHtZwP
rwjoXOXpiG7ldHT7yoVbnTgfyAqujaViBPTbkfqkW5aILBUunC3APNYX19c9
hAPQ3tePGsvjK0C88zy94SAVvaCzhA1LIUhmUvjPYGMR6O4WZgrA+7a9P4+c
gQcBebOEFd+STIMYkbc7w/B4q2+9bVtLC8fnxfE359wzYPoWvfgXvC48z01o
D2+IQMcuyjCaW2SAywmifw3G3Yf9whP3RaIfAhrpWhbJkNrYqEr4Q6vHHp6N
G4tE2771vUi+HwXKei8ntbAOdeX3VgUfkVBD3ZyYCq6LFL41f6Ni/M0Gwl2n
UhLa+errOrMaESkMOq320OqKbUNHb5ZGoubLa5/+DJPR6/KHSVo4f1iY38dP
PCWhIFXPxoT2cPSE50PoPLY/O638DLoDkKMcR8vkj3IIvmUjKjdMRbvXL4xJ
lPqj1uIB5w+Xi2DjFcsXr/G5fMUzqHN/dyD69SnvZFxKKpg4VSqex/wc129+
2F8ejKZmGCLWe9NBU8Du7DOs/6fa3315o6HoEyPIpjWnw8K7ePd0jLcsUj8c
OktAisYrIhz+SeByoE9ZC+e/6jdLbqdPBNR2SCYt9h0JxqU7ljfh+brZyPFg
TCkcBXfT15OdwoElcCkyDeNcdx2ZHDFOvVN1vxnXTQsbzDriMR6h3Gxjb0hA
z9i76vlNyCiCxS5WDuvMH2blWPQ8ED3IHQ6d1wlH34vNnhzA+QPhynUhLx2Q
15mDlNNe5SC29afd5AgVfeQzY2U/5oQu1DjF6O4ogrj5A35luA7h90u0Vgtw
RtvdEjiStVNhkCJdT6urj7gHqDgbuiLnljOs627pkBLY1xmB8yTqVrKHVuhT
NDJne/2SYzrkXaekhGP826neopMC7ijtmwpleWcS3GKNPyGD52ULr8rktQZ3
1MWitCzqQoJioxNXZ/C4loWZd52R8kBf/+tvOCibMImE4vhHm1UfSF7zQKkp
RRXCGuForV1vzh/jbCmpNmWe7mjHus12eyEycnEMsuannXdH87OL97mjzzZJ
bK184Sgk3zomFtv3H007X+7qj4yPpSawK5aDbfek//6vVPSXX3+nRXI4KrRs
plO6VwgNGaKPbmAd6Pyvm3RGRaCRrYyvbn2nQFqevfc4Htf34UMLdNRItFtB
uuALVzq8XZf6oYnnXfymmtoAIQoddigqsqNLB+cDYwo8GBfl9KA0zEejSrXA
+xSbRDCOoeMzxPNllVeY+2suBmmVmMc34f5ycOeBrG4c/9ORbCXtjFjkeXjh
dlUvATI6DNs1sG6m1eSiw3xxaNDZTqQdhaM7ns+cD2P8y+ccq1nGWJT7JljR
ti4FSYpHS4nh+WK3tpgRik9Em/+a1wynE5DhHuqGp5h/zTT084FyIqLmp+9L
0yqDTtXQlMZR3EeXhvTT+YShI0E+eY57C+D90C++flz39q6xvetfICBYypCH
AxTIN5HhqcP8XjezmVIOEZFOnbTlulQa9M2TFrSxPm0zfdccvCMQJ2vbS/P9
aVD+qX7bUYzLDfGSJx0iUW34ZsVJiQQ4rDmwXRHHk/CYNKtwkIReF6baPuKL
hBMmBXa5tPXOoySgmkVCZTmCC/kCBNjxXuTGIZwnGxXUc/JdSGjRasEw3YGA
Ng0o3RfA+LFj5z7dvhiJYkw2ttVuTUEZjg7fbtL2n5cLvl/jAlHC/vjD0j/D
0OtNu2eu4nyIOEUOCbZ4iHruHhhRmiwFpyfyD/dM4HqG6QL9MUMPFJ6uzGNE
yYfK3LeVS7h+vhl3OW7Q1gtla35Uae8iA2nFHWVjfhLF8oxCkzfqlGdnk+1J
hRLZlkRLrM+DddkmYTNflNNQeWrn21Qwqpfiv43xPDl+0uXPfsjCxVB5uDYe
sswUlW3xeFcWtwYbDPqjb7GxOSztEfDos/ZwPx5XX/v1ZNXoALRPhZHUXxuG
+80P94xw/A7DPDpPpQPRi8qhcGVWAhqmn1bXxPhp7rY3xw4HoM3BbYXZicno
Mrfs88dYZxkpMz1XfF48HTBWY/cPQ6E2vs0bsD350Ix0vw0JHc2R+qJpWgqZ
HtXnMsepSKdKxS6lMw4ZeilPe97Ig4zLgz8ScD5EcZeq0iUmIsW4Z7yM3GTI
OW67fx3n+bbJvdmamcnImELR3XcgFfTnfzndxOfCdg05XhV87m/t6B6yX6IA
B/On1k58bio9iH7fvI2CNtKZCe6KjQND7sX3AjhPjm9l2BnZREFhoqdDfP8Q
Iejc9SAOrNvGHbLjSRdSUbsO7Ap9EgoLbz/bqNDykH1DjWBgKgqstKpqLwlD
4iv0/bR7nppmLpW+bAr69Ib+SqBoEtq2Veb+Oo5nD0tQPqdQGvIVeZ45ORiC
FMU8/V9jv3fOH306rJuLqnK2D49yldDWo8NLfG7K3yXpqluVIE+mH8Fk5my4
5/XszuwQFYVuKnP6eKcM7dJtlvz6OAm25Tba6OB91ZvxFVHvdTlyrd1qQThL
Bmbtn4/IA1R06sOuqO0PK1GjiLz10vsUsL/GdY67B/dxx2NHqj5XIcpCqPXz
5GgIs1Q6wt9NRcljcNy1uxpZLTBpdLQRoD3Hd3brR4w/NN83HfQMpYokcG45
FQSLwjqR+zpx/dzCyce49Ay5/nzBc70kFEW+6wt60kFFbvHVAec6qpHBxXLi
Zv045NhDbfXA9hLX6YUqbtShU+PuSic9AtCo5K2PWs24zuGPTpFaKkcbrB3c
BwvzYMCxIKK/i4ryq/d2v+arQAP3NzqW70wFRUu5jcl9VPSV+/eF/r1V6Jlp
buLzW9Fgl7h/3AmPy1CrLG+5oRoxtz8l3MN9h0ROwc8U7HefdloCb2kNUhnJ
0RCriAWy3unbV95R0eTks11qInUobE7mC91uItxO9T1sguP5QV/b8VKmHnVW
7CwRLQqA+46PfTlfUdG9rcd3fP9Tj469oKud/O4NTDyEYoNGXDeSijNhJ6Cl
Ppu28jf+SN55k3znCyoqVO2yWA6uQ2+CG9H1pQgUV5Nfk/uaigqEz596slCN
hpe1P63QeyGTN1fEzbHOfl9SBFt356Hb65W+NisZUBm4J9fkG46/TETspHsh
kra/wsU4lwC3syUtpHAd9TcfPs7MFiHJIevyDzsiYJuKp0MS7n8tf7zZxX6g
BGl4xxo96oyGzx+d3pyYoiKp1GtaO1xKkaF9PlehRSToTIVzJeJ1tzuDRSjt
XhnirD2ZIaYYAsVlGz/uGqOiw6c69szvLke6D1w0u8294ZLudnrA51drtuT3
qphypHqbntO50AM+KK/EP8F5+O0XSxiTdTlatV87fVo1DJFyyi0uY3xRs+Kq
yZky5J3rero2IhgZHJdbDsL89U8cYkQnS5HLdOQFJx13NNvz4vsPHA/df/9z
0vBQVbutDociCL/+rv9P/PE/4F73TKXNPitDP3OJ//p/4P/Pf7P/xkP/y14a
+DzFRv7T3uMf+G+s5MWmwwNw83xxdeY/8BliWorMFgKoy1eX/f37P/HA2bBt
HS+JUL+pojT5P3DNHa3u750fwvZLp5vH/oPn/D/g/zTef+kj9L/gX+8OWKrd
VgAvwdHa/y86zPyDvfs/8FvIH3E9GuEEJld3nO39D7z4uV5TjDUR0kNCjfL+
Y7w2Co3KGRWh0JBwQZj9P+yv/vd4Wf+X8ar8H6LDvX/QoegfdLD9v1SH/7/5
8H+rDub/oEPhP+hw/39Th/d9g7Inr1iCcIOPpgqOx+b0EbVfGI8v1ZkV/uwA
rHFORxR5tGBnSwMMYdzw2AdFo1FHKN14KVka75OiSlf7+jBui4yaeHDc//Iz
WK3yX/HPD0iV0fBdtq1/zmMdGpYO/+3B+NrS8UHi7GMIVpfNkcX8hz0SvLsw
vuWSA3vJqgtQ/Qs+9p19DJ8KZMQyMZ6ScbOe65MPcPIyiSarRYKd4xMPWv91
MyC8MuwKCXq3lIkkxUeAyx5142pcl/Jl28z1nI8HKu/TguJhRzDp+HuU1l9X
9vMLv41NhdTXsb5LKi6QLjzFS7t3vSjo4bZA9IeK3xmav9X0oX3lFvdd7NfZ
9BklcDUI7jNPriawGcNNdh7yCYxffyRGuXY8FHYIKgVLOmvDkU9lylwYl76i
rX+zMvTfOthEX+ahzUv9r7azVdvDQE7jikut2iVQ0Czi2Y7xhxFbJExDCFBE
t/7NBvPznG6yn8Lzy1O8IUshIALONjGX6Wv5QG1nM4kN4xbNFx8PlKYAXYgW
JbKADMbvjA49x/XhpVFmFwahfDBgTXm1ZycF7kQwscXi811BZlF30a4YjkQo
Gcqq+IBV5S1dD3y+K7VZ7Ml6VQrGwvovRLwDQGQh/vswPjfvdXRY2NWFAWeu
nFQ20RxiuViK/2C/cWZ35hpGCeDzuD1oJccKLr33rv+I8Ujb94zqYkRwyZbf
SjY2AqYtvd7FGC9pW5nsxPn6Lx3q3Lbo0fK2q9uBWauQCNaHDgjpEfWgyuOn
awrGt2w+ceDdQgSQd/HxRWH+TikUaoJxy08vbdZYYkC5XWhX/Xci5AZWb9fF
8yibvMNCbSYNHoQPbXe+WQD6YxXZ1dNY/2LxM+Wfi8GemSV5RCkfelFHd9oX
KnKsu5XxdGs57MrTEJbuCwcj1XedjLgO+aDon2dwtQJq68t3FphGQtrPKgMp
XD9ffvFzvksrGBSrNlM579vB4R9tB/nxfEltc/7SivFo5vpf8/wPYb396Ob9
GI+sPe2wYhgKo5yPDn/sNoWXx7UGd2D8xD/kw6NoPqUb8mGgt0qRnbG+DUZa
vcNMGI8x/Ht+QzUBjr25N/gS81Nmzqy1YR3u5XgesQ+OBK4O0Z/XtiTA9TQN
QRXavYECvdUPYQrcCIvVTW0ph6NfUkf24Lo97rI81wHDAiD/abLuai2FsyZZ
SnS4vp0JS49LyiyGjpA4Qa99uI7lkmJkxro52BKCjj4ohseyHwaZTsWDpCYf
DyvGN02n87PedoeIX/mD6dKOMBMZIR+P41TznL8q2fgEjg7pBfRxOsGPl4O6
aRjPHBeZZKl3gzKW/Qtcq+awFvVQuRLj7DzCs25zbv/WwfN8ufRzjBso1+VH
q7tDfZQfa6y0GXhxDG0ux3gwv/zH7UEegHqcplox/02+d42hGH/q+f72vnO+
kBjt/HnvUzK8aRDIrsH9bANvyl4BiUh4/Gsiisf/GaSoiNdc+EBFP70z55/c
SoGfnpntQr8rQCmrsaq5F69rx4bhIxEUkBeQaTy0JwnKG25J78D94NlT58Wa
uVLgUPZUZLNUMjxP6WIQpP1+cXPg65d39yCl8W1U1LHHUKdDP/sOx+Puvm4q
0GsJPLc/HKE3fQyVUjXEVoyjWQu3gifWIGJ9U3pGyhimzt5q/o7xyrobL0ow
/i8dfp3ivjeH8TefLTJ1r94HKfdl0x2ttpBmuriRtt9u5bgQduy2LfxYS3H5
a/IYdNKXpl9h/IXrWvmxAgcg9pzkJfBmAXuhBKEZ7wNCfTF/mNW8gf2dw07r
PoAXjt5N04D3K9ZNmwSyw6BdvEvGIKQE1p0lA5xxPZ+R5XEy2zQcVmyv2d+u
TobigLueI1jP4v5lvSeWRNhF7s3ftj8FcukVxGi/j/9tPnG+08oOWAu1pk6l
xsMe9sJW2u+/pkbeFeEkd9A8ya0d3xkFi8HPuUrw/szru8NDRNMXbLeFb+C+
7wl5W3m9xXH8n15UXFmRDgSSycTK+og3CO5VFJ3AeS4b1yY4VxQCOiPTejvc
feCIwJ6NRRifMspIlDULB5cR9k2HjAlwckWz8SXm1zxVrL79cSSUWMlvHbsb
Di/npiePYPylsdhsxy/c1/0STnyzJxRMNbJrBnGchRWPmjtaY+Fo1ZxoETgC
86XSY0q0+8njMSeUD8QDdxz9NwafR/DARUGXDuNrI7mnruJx/mu+1Pe4bNiI
cYm/AR1Z9Y6waSbpdbZGMkxPv6AwY375ogTuv2LucLG4VeZrEAkcvp1S/oHt
p/zK0i52ecF2077RmDofkIly8RXCOlyZ6b58cqcfMOW0ag2y+4JLEOPGDRgv
PsDawK0SCJ1WY1LtvwOhLMw8JRHroGu7wcViWxiEl+V9TTpLBJkYIqEB89cf
4LYsOUqE0Kz95Pq/EfBUMV3rIMYP3ycIvXoWCS4bCgRtDwVD8Tk+jmCM1+kF
pehMkiC5hO2n7xdXYFEZHv+G8ViVipLJ/iiwVCHPiHDbQ+wSr8kXjFeEWd8o
cyP9WwfBTTkggeP5MSru2WnlAjz3deyt28iguuG4ej/Ok73m47rmtoEQVTFK
LvaKhaosVc5XWJ+xyq9cCQfD4Qe85/NQDYCTIRy75DHP9/iv3OuskSC07arp
kfEAKLum86wJ+1Xb3Nzf1hQFnicXrO7IhsHfgvUoRowXfvq8cOhVHOg+4S9n
0yTB+av9Z63wfshlNuhnY5sMrgte6xGXosHpk9f1jTgeuc8pJ9OOU3AfRUwz
yyPAx5qDcTX43Nc7tf4j1DEVprOA7zi4A+/ae6t3GB8ymqsUupcGlXX67snd
j2Dj5hdqtO+RRnVFpD8HZP1bBz3Pxzuj8LrL7hGsrvwTANQ6W84j5RlAWA3x
VsH7iVnuXjsWAgG8nUkcRltT4MTOxxETOJ6LThMaisyRcO/BT81+OgIcbfbK
vI/H1T7wrJR0LhqyX48P0+kR4C2rvXY31u1l5Aveqz5x8FNiKFSgOQLkcta/
VuHxXvpawM1umAzGLeYupJ9xkMndJaaB49w0P56lqk+BLY5nXoNDItwJfsWu
i+OxYLBOvvApDVYLWihWS5FgdCTP+CnGWVxbJjjn0yG5dEYoT9oHNt1brGTC
+17Ms78rhOEMCDIdZtbIcAWxCFnLRGx/u5N306m51H/rYH29c/U19pvY9evI
gy3ewNgaJ3++KAeey4qaOs1TUduhlA3WByIganHj1aNbU6FanKuWdi8tnBib
p/EmBk5VnRxfmiZCWg2hUgqP9+KRoy2aawlg/9alPkk/Avjdi3wV8HjzD065
Ndvj/ZyQ6fbOIBoKVKV7KNjv7dJX0mPXUsHiR4R79WAyJEUOPRHH82Lkude0
vDQDtt+ML5i4R4b7HONLkr+oqPm6cY+8Sg4MiYz8WRqKgdvNZL43c/g8tTi4
129PHtSf8y12ZAkAxcXFsa3YHgQGrjrb5QOJsMZpxuQBtlxa60LYfmTb8/Kp
+OJ/68CzVfxLDK6vjsgFP+myI0Hrz7J7Rb1FsNTE+c0K48vjN7I1fJNh6q+T
jnpsFpCZotYyMI9yVrYpik+FROHBDWTpGHg6+EqsFOvsa1Ux+/NTBkw1Mcea
jcTAaF+OFe33feMZ9xtiK9nQPSx6cqA9EcYCTu6h3fdqBJZ6F6cWQOpbAQY+
6zTw/dtPfYPP8UMFNXJWP/G5Lyh7Jl8lA5ImzZd2jlLRPr1DVfT+ZZBLrpNj
YEuBXfdCFgjDVHSfId3JtrEcYjv+2jQthEF1250AXYxH73zEIl5bAdceTH3P
4vSFilW92UO4Xor88GGr21zFv3V4//hqMyPGdw3fKlGzJIHt5pGynVblYBSb
ze2EeYxem/eseyRDrU2WUJVtAext3+ifjOvVY9VsGffjUmFHkMvjSN0k2PW7
sdEEz2Px8R6gwzq4bepibWFIBu7WfT85cF5V7Wp56LKcDZ/Vljc011Dg/t6K
J7+peN/g4Nc8mlIAs1V2L119skFBq0yWbwL3NWwHJak/isElWmJH6lAuKH+O
uFuM43yWds+0wLcM7qoRpsqHUqE3rr3ZGuNqr6YytmIdvBpW7eLw/vSFXWtz
0xDex37tEaDHOjRLqSXdlwiC7RxttyZxnRn1DzqsJvIVbbtNgnlX35/Hl6rh
7oua5z9p959xLEotrsnAV+e45sNXAvFmik+DcJyph/5w2uA+5YLAZZL2KQqk
LTjptuLxZpJC2nq7MiBxlUWXj0iBb3fu+D3E+fNlc1qa+WI2vGD+bpUfmgGP
av0uPsV6FullC0/EF0Duf/9NXH6rnDtCRf6bpDjGvhWDc8Jym0dNEYhsCjHW
xXVRtZFZ4k6fMvC3XHWfKcwEdsdQve5+Kjrjn7KV8KIcXtAlcoUIxABjzuK9
HVgH5dxx8Xc1FbA32tR1UpAAxvEyIwn/Lzocog9y2/GOCKQn047mT+thoIJ/
8MJLKlKU7Zc0i46BH1vWhKqyysBgavHi1Ait32HfXjWZCC3VSc5Be9Ih9FfY
2WCc/9fD55eCjckwUU7ZdFgvHXwqlHcIYX30F1wbv7Skgm2o83OHIznwISwh
QIj2u9ij+4aqxpkw8FlXyCy9GHiHfm75hev/5tdDxAG9XDj6m8VGWbsUju4k
mH7F47XLcbVK5i2EDx2bbDcy5wL68kbbfAyvC/Ztk1WWRZARwiFeT5cA4/kT
eqx4XaeVO30q5y0GCcciDZ8rRKhbnpPQxfj4PclcpYyCf+twIvnKjqt4nepm
6jrmq/uAbMKHoC/wHBi/rvzlrqYiV/5tT9Ucw0AqN128QqYCyiUOW/BhnedW
B28bxEXAaLBMiuD3DDhuZPdaBa8LZYsTH6W6o+A+XcWEKGcmBN0yO5GM9fE2
nXg1txwLqW7eh3h98yDuLP/u1FkqWup246pOSgLJsrAiKYFS2NpJfmiGx2Uc
4Xy9/QcZNKWSddn+loHwCW7OW3i+No6CvmBYGtxu2h+4mz0f95V9E8J4XPXv
lVzfv08H08rN5ckeSUC42wnfsP4/TR5FN73NgBv5h8dexESAdya7OO07t2NB
h6jnN2b+WwdOKaNe2vckhRF6T/br+AN/7Laa4YIGGGy7+mqgCNct9l8UCaXh
UPBIrdalpQRyGpPC8iapaPPe9CczSZEQZbz9i/uVbAg5zzWnif0OIxF65oFo
8OUg888/z4B3jefn8rEOd7PlTozgfqbyzGzuvpgioP/BODHwDddpc/5GnUIp
cH7wR7LJSil8LP1xYRrn24G3k+byfRR4Yn7f7md0BRwc9zjzEK+LR/HHctqO
p4PA1KxB8Kks8Mt5af0a51Uv814zCaEMqDI+/KfgEhmY7ugyZuDzgue+64UG
hkwIX4gP2KcUBHuF6OX/Yh3O/4MOF9TaT55mC4SSyy+YDQ8mg9FYe0sQPu9q
K/Uu7LANhpbvAqMb98VBzAMlgWB8PiKDc0EqzMEw/5xuuUQ4DlJYennDMP7o
6OS2KP0iNBu7ziiiFQJyK34LFj9w/bkgVDGumImq9NrtL9UGAVH0PF0Ljgec
iozPGIYAh36ev41EMtgpKy7fwH5/39O+tsYeCuWf29sa5FLhHdBHXsPnbKm9
TjOlKAwSR8fJNvKZsGm/iS4J8xx0Dnvjd5YAKepiN5kK0/E+oTFNqxOmrpL2
PtsRDoXK6n0U1lQwLotLFF+mfRdxy0gJ1/MCNruEBr3IoOR70I4R10WnK/Um
7bcTwahTYb3zdSI0rjDV0H5vPbmusFScV4xkGfPiZY+FQQG7wLobnseiaxwl
IilhELfmozYUGQ/FsYJLLFiHzlA2Owu1cKAT/VnxITkFOLxtCz0xv9cuxisc
mQHgu/HJQ7ugFDjWqCTJjvk99NurtFbDwGNDmIFIQCz0n+ift8c8rxqIGW9+
hIN9d2vfm91x4GX/KJAD45FCi4IX1IkQxDFsUV8YB52/r4lPYp4Lgs6mZm1E
+KpdevLXfRJQ9hW9+oDtu39znMwNIUCo9ukH29Pw+e+o+HAjtndRqskoZyKC
dqt/mMq+eMgnljL2076/PXCa8dwbAihc5k7c+iUFWmKCu2nfO328U3a5p5MI
vZpHXsEJMhRte31oBespYzSYgFaJkHhf74eKOQkeul/ifYf9XrXcqz5vFAGk
BikXzvlocO7qdr5I+453V0uGCYTDk/5jnR9z0+FhxYCaNe330FxmY9Y1rH/P
VbfajRTIVxLg8cb8V3rhJZ8gESYGajsHtDMhn1NhQYr2/eojscmWm5FQfUun
068rE24U+C274XXXpLp0UZ4SAWOP240nWOIgVASSad8J7Fsw2RggGgkqT85a
MeC8DTkw9bUW40e1eDZv3h8B+55diVc5mgb+i4qjUrg+/DNR8dvBLxJ++TTI
qF7JBFXT81f6MX8EJVglzT0CWnc9OPh0byp0j0jltmP7sw9WV4qHSOD2m0H1
kCeu66eIe8UxPs3lZaNvGAln7wx63mWIAvuH3EddsQ7xRZ6XDr+IhEI+4tP5
MtxXbqr4LIfr8ILQ+NRrqpEgpme5ZD6eDJy2E/oWtO+10oezROijwDjMh/xm
hQIXLn888xjz66n5+CrG4P5FMtJR/1ki6O2TKPmK7ZnFzDXcd0dDrz3Dk7Cb
uJ4hdRirY5zTIv331Egk8Ku4+T6tIQAw9GVLYb/Pwo6JbGSNguHb4x35nwiw
VmFTu4bjNLoZrWO+IRw0+IOuZ04kgf7vGm0BrNsnZ5X5B+dC4MT39zbmb1JA
74FZ0wvMb3ezfj/nvnBoPWop/5iXDPt1RznPY9y/+eTZkQ4CMNmNxRqmxMF9
tYKvvJj/b+P9o/lHSWC4Pl9cbBUNCRf7JbgwHnKSz7LhaDQIXF0uSVVPBH6t
zOBAzEMnfUtixIIEIizdMucVSHBmbIPrA2xfzSm8lXM9GqTV3lldKifBxPFX
2bR1EUrMkzmoEg5GlDqd8PdJ8FnwcCgvxk3Uv8h354TDjS9XmzZHkeEH75D0
HM637D8UneqvJDCnG3Z8cCUGHiu9a+qg9XcTHOjUrhjQqRC6knUiCiqLRt3a
MH7bfHNkFnsUvPX52VV1IxZWxXddItG+z3/oIOtVHwNVEYvPU0diQfAW4cIa
jj+wj0XZ8yERrIuf3tSaTIPxpOAvH3H+T+Zl7avljYBjETytLlpZUJD2116D
9v32q3hZ2aoo4O6gsznjEgsGyRcl7DD/fZcgy6aeGHCKaZvZPhkLUts2Tyxg
fuHdWyTzl6PgrJJ5tKp/LPRdah2/g+3NH1lH9NXHAvspPt0SjjjQSA3TfI7t
S0+6eHGORYDdGs/kDuEMePzz1YnXeH05pLHOaeL8j49MtmafToUQ2d8XhHC+
qUv/NtSzjYZUh+/BZ0RxvBYKvJZYf6Yo3l+ZH2KhQkO2dQtTLNj6uMXOYf4y
gSkr66RoSBE3YVJZJMDLN6P8JbTv+i4/adnxMA6y9uV7vdDC85PzEPZgvNfQ
YEj9IAm8vUo6D9aTYcrSdFYbz8t0SU7oswwSXDtH3SO7ngRvnpnM3MP8bFPR
W/ywPzO9/RPDe8LBuKtS9x7m+XzOSZyjKA6ShI5wSFwPh7sKasFbML70cHdJ
2YFYUDVqGV0UDIfIphWH2xjfpj8+VLo1HqKKmNTWfMOB3N3B9hPrdmgH66jO
TADE+HnEnDmTAIN2T/bKY/tbwqiVpUkT1BLOLOtwkiG2nFfHGttXSBOpAukE
2Nz15YC9GxkqiUplfDhON7dW7f39fmDJEOYjviMe4HjCQCTmGT3Veixi50Ok
F6Y/0skXD4q3Z3yZ8Hr89umO+kWeKPDrmnoSnIH7a/+D+uqYny/ydPbHJ1Gw
Y2JbaopwFJxcLRihrRcpObunJ+QCQFrhhPgrPTKsnnvRl4f9Hkpb0eG9ZI98
s8oF668mwsu0utu0dzSeTvv6nbgC4I5T7aOlGTL4WnSnGtDejxwWPvel5iH6
IX39Mw8fBSQPftlAW9fMDw9HVw1GARNDp+jxszGQd/a7ZBZtX2U6l3VZMhps
Oy8VBNrEwctq/gpR2vkiu71b3C4ItEK5fdonM0Huml2EFs4rVRUpNWRqj+YJ
ayUTn1KB99sXhwY8v8zXH5dEnAqCfUduXHaHLHgXv7yxFOd/sV+G5dqEAxrv
u3lKYTALPudmMMtgnue/tfbJlEdDzJ+jVikBcbB3v/vVbdhvS/OKoRl/DExI
+wtaJ8dBPbHCYB7Hf60rR7ziYQhkTisgoc406Dru5WqI89mcz8fudupDFC1j
F3X9eSY8VWdK2YXX49bpUmYd0RC4UxPMpqaYBkJfvDue0959XJNYH+d1Qhxt
DDvl9fF58e6BhTGO34KnY/DZ0xjYK0V1J8tF4Xm+97wax2NT+2unQXMMtMc1
yFQXhUPTOnpshPV/Lb6/IZ4aCg9Dv/rOaqfAM5kkqzEc58qWYiEqtyNqM/8b
ynAqFZgZ9GV20+4/EzaxaZeEwkTm5+ZBv2QoddQblsD8D46a28usPkYdCPat
5CbD6xR5m2mMa5//YlC5FgO/uKYkx1rCQan6Y5Ym9sviQmWkmsRASX+YUMtQ
OJjks3Fa0/KnTGEgd52EDJtZGoZFk4A9KN8rBPs1X2C4+YQYCMZpB5qsBsjA
UtF9XRPjASKKbu8VtCFxv2vsflEKXNQ/Jf4J49UvJgWl9aPRsNbeKEGvOEjv
Epah7beL9/xtztMT4NLk30VibjTckmVTacd+l5elvq/JP0YbChbE2KwT4ea2
qAOPMM554avU7a4wGGdZMLgWEAURD/YV0dbFDdErS59dXZDV7Vy/5OQo2Mrc
NvQe4+zc/kKcWdGI+cqwQskhfB65t1ytxfNiPq2pkvIgBr1nu0k3OYLXhZP3
Ujaex+bwkmfgTAAtg3aewBtxYDe9r4j2Toq90Xp7VrczUpLP8x+uiAZqJZsn
7f3d+t9xxxArAsgdWT//+0ccLPjMxnFje9+qoNOOYq7IYaRT565EPNjcf/5m
GuMy1qZMOYsx6JixeFYNewbofWR4OYvz+dPX2L7nmnEokKdCi88wC2JdmGfp
cB8R5vHVK/9wOMwcIu48yBEP4e037VewbhphWfIsmi7INFdPQw/3E8OFFAva
+7iU2aze3bvDYdwsUbuULR74z227sI7t++Mijz3Ve4K2PNv8LQbvJ2ZaATNT
2H6B4feTHJZ41Kghc7c1MB3Ob8hwHKHVSx/1ui+ZJ6AwAb+A7tlU2C9qvI+M
19ei6KfL/THhsJCygXUfXwSYG6ipGWAdZnK2inE2uqIRmTRhgYEYECzv/2NM
u5dmnTVm9wkHrjb7sF0biKBsu6Xdn/Zd7untLhmJT9Fxp7Oc37mJcL98g9qT
v9hvwO6ERxsSke3yAamX+8jw/fzTCX48L1eiZs2VOJPQ0VTFmj0MyTB7Y1c1
7b2VAIfsg4zHBLj8+ME3fSEi8FL0ZzIw/+TUu/tK7W6o6k4X30eMX73+itMR
8+9lcNv/9H0IVPoRN+wTIMLrUwg+Y3sWpdESulvhKPBWp9mBbUQIE+G1pd1L
dxgWyoukZyC/J1vyt6QngqTS6PcgPC8Lo4xBzN0EVB9e+CKNiQI+MLeL9rst
dYXugu2ZTNRFLZVkn40GicE6dnWsZ4i+TFwGIQndmP17q1U3Fs6akr59wvYr
by6dj7idjJb9Jl0W+KPgWYfu/VN4veivRE4opmYia1ZHJSfzeLj/wrREC/vl
Ft3QvfNuFjptOc3XZZwC2xM6HJ7OUVEm36hPZHYyIvNP9HJvjoWiI1G7aPeQ
r9VeHNYXSUFpq5kl8U1xUIFW6nho71jFBK5W78pGYeLPVE/lUeDzyDvZCtyP
b1CcEli7nYMyw29nkDgzYGxHRq7Td7zf6naoXzNMQVXCPbNncH8xaxz9iwnz
qIcmyD/pSEFE7yrpwx64fk5TuvCR9o6jargyiy0XTe45N+z3NA0GK0RbljCP
kBTx8qRuHhIm/paK2kGBtud3OrRwP9i8LEn/nZ6M3oYnmw8ORQLB3+pHE+Zv
qvq+QNUmo+rDfqSTjeGg52VhtBPrU5u+PerY1zz0TWL7rmuOKTA5L9ZThnn+
Sl8ImZ/MRztt6Njc2BNg6ArZdwbjQuwMIeEK6Ug18HXu7rxw+KGn/ZfW5+bu
LgycpctAvs1q4duehsM6j93hUxi3bPyqSFrOQPa/xj+5e8aAQVsf7108j4F8
fH7PTVORPr3Kd07xBBARFo1gwPYCeQ3ijxbT0cHpSa17GSkQ2FXduB/PV27q
TKedfwY6I+OxRdc7CuKjhDzY8Tq61XMqtLCHjOwfhQU+OE4CJ7LePiU8XuGa
o1zdGgXoy/4wyarBGMjqW6yXwn39mVHPCL7dhehQtfQVI8ZI0Jx01NXAuMed
+DZzu0xEp71fhn4uAT6KiVIPYL96ZqHnK+goqCmzLaHxfBREri5F/8XzIrN1
P0d6TiZaOqt5kNKdBETxjaM+tPvkHul9b5soaCrc73rDdAI+P/nmZfG4Dmkq
OKZZFKJsb47WigYSLO2tXyrHejor7Z16xFSEPv5p7xeziQHCZoHaGDy/O8v6
eNVPZ6MaGfqkCr9U0FLzl9qJ86rHt8JpaVMq8jc+wPRENQnmDYhMtO8EWgZt
A2oTs9HNMwY/b7SkQd+dZVjG/CcymMN/30hDd0VjXG+FpoIC2ds+EMcp9PdH
3CNUhLYPHx2cUcDn+YNQDXHsN+nzns9ruUXoZEHNm7tT0fDt0bYNhjNUxGjO
vux2KBfng5PAmWEyPM4/ftcJ6/Z7j4mhfUIainhK/056ZyokMUh552L+E0He
lOYnucj47MYxTjoyHAi9mJ+F7XXvNG0WaUtHP27UeRetJgOdWt8YAeu8xFXN
vthVhDy2Z78easV9Ww1KjMR+LSpZ7BBfMfp+ZKNcIg8BpN8JuiVj/FiW97mV
yjwU3X6xOeFIAtzsuzj7F/Pb32vSCaXPQJR2DYHLG5PBdpgkkYP5a4NmTyqu
5SH1P5RnRyzjoKP9R+wBrOfdgdgYud8ZyOH6Hvv1vhiwOhS3rIvzc5kr9foV
j2Jk2mb1+eOXMBiYWOnt+kZFcUd8avN2Z6D9b+60fowJhLwEsCvA83vJo2Hj
w8gExCV+0H/6TzTUaAoUhOH1lfOdnBN7NgNp1Z8VStBPBrmyS3L3cDxiunEB
u1RSkfbxYuZzmokwKYJsuvA8tltz8RtFJKH7lFfUqkuRsNUv5FUt5hkY0vAY
xetR/KprpjHuR/czvUu9juPX7lzT8+XOROdUruiEfo0G712LGy1x/Lrc8htE
uAsQXYytas9HIkhxVf29j+01b72IOvg+E12V2+fz+Vk4vOlWa5/A9jODDccb
Hyaja6MiR9GeGEh4/id0AK+jM89sLKVYU1DD5mtkjqR40F94/3UV539qMFsB
3WAB+vbjbN8TligI5zh0TQLrL8kitCFjNhPNvBX9uKxEhAufD8vVYv7+kPh7
ayyFaPdzUWvl9Sggb9n9swfn53430ZK34VnoEHv3904SCcJ4qu3qsD42w4fH
nd+nIIrcIdNcXL/94kkWv4d1Futlzf15m4zmDqt7by6nwLzfCeN3mJ+fcTbw
+aYipG1b2aoUFQV6uUGS33A+5w5QLqK6LOTE6dxy3ZsEnWHtg0mYPyb017Os
Q0WouT1H4tHTKFCWr+EqxfZp+s53X4Vmo+uWDHOiEiQwjp37woztZbMidIt2
UBB306Td8FwKRMiIhpjh+doy217ikEVB3+N7d5fGJkHJl6quMYy/NOL2PONZ
hDjZ2OoChwjQK3bb6CPmv6CeVq+dn40U1zfu8z8bCdY8KfK7aefgx5ySXlIR
EuDh5h3QCgV9GY36r9g+h5CZ2iyTg9S2v9Vn8QkGrtmsIQdsX77BzEpcKhU5
nrrxfDOuZ2zdPnffwvpskgq/7pCXipJCho7nvokGsX5/ljqM6xr5b6E2FyGH
tyGbrnmGwKRksYAX5t9uVTYrfCEH0UsqlgjcDgZNk2/BtPxUTFKv+52cgcYE
RpNUPQKA84ZRngHmeSRosWVnRTo6mnSwOlLQHxi+9jSz4nwoaBwzInfFo5rq
7Rx66pHwKuGykwGul0RJYg4nbyahB38HL+5LjYaDYYavZWj3XSEXrMWuJyHz
0n239BfjISGY9YgezjfpG+ItL2vjUdbs1JYvdhHQ8+3mTm/MU7B9XJG7LRGR
/aKeqdgRgevRTSYpjPPG2j07tCsNGRloizxXioQDAaJGnDie5AtziTP309Ai
5UeAMO6LpU+uHLmO8UsJCRYfxhJQ/6dIy6WkWChMCpinve8jcX+RYxRIQoEH
zwU3SkeCSKbidC/GbxZw3Hm9JxHZ888waz+IA7bBRx2/cZyMoxq/+q8kI8bY
Xwr0grHw4e40XyntXQCr2RnW1jRkydJh0NlPhInHurU9WLfqCVXR7p3p6GS2
1PSjlEgoX/6yZrJI6+t/ib3kTEZ7f0Xauhjj+tlv/Kkbxr9XTE+4DycjhdMZ
vIHe8cAuLUfZgfnlHBOEY+4no0r/4vkzuK9kPCozQnvXc5Xld43OXAp6eevx
6yV6Msg5yN5dxXn4zcSZNyEwHc1+aHmzaBsJjGsf3nBje82LeUyRM+nI59nA
dx3VSGif/eM6hO1NPKKIUpCCmltYlN13JQHrc2ICO9btoldxe81pXFd8Xrmz
dDQFph2eZZzFPM9QaELSRAoafzQ8ZqiRCFvvd1uKYXsWL52np45RkFWXQeTh
znhgAFv7d9ieV3vM7cjJDGTM3NR4qp8AA9v9E0Ro70xTQp9f9spAyk7jOzeq
BAF788TT6xjnOleVM1VDRom153o/BEVD2bfj7dOY/4n7rMKoFQXZbG3mYjgS
B6t9z3sZMD6ldjtKoJ+MRtn8JNKbo6Dw1tuttP3qiqctv4J4KtIdKbP8mUwC
gf2yw5YY9w175aXRnIYmvE8ocE0GAteyYHcArX95Nt4eitKQi3vBSP8xP8jW
2NTJhvV/biv5JpMlAf3uj6t5xBwJaqSqan3au6EH6qRb12LQaUFXtrYXcRBq
6MRPuyckLSVP1d1MRJpS9nwFzrGw/vDi6B6MX6mMyqx2SEDSZUqpOfThQI15
YVKGeaLjTtx550pBnmyJaQUM4eAlK1PmS3s/ZRB1S9ggFTkE2OfnLkdAvfiJ
0UgcZzDn5cKPkRS061VoouNZAgjrkDcRsb2r8/png5lUdJ7e1fb151AoJDUS
B7D9bkbb3xU2iUg5zU8nZT8Jvsglsgz+od0P5zf8+pmIFqRETlEDY6E/4I4q
7b7uxtzbu+47U9HNjid8Q7oRcII+alMvTeerXO+V2dLQ7SiIkbtCABESD1cu
xgUHjrAeEkpFVlxti9sbIoA5viehDuMnlC4PiganofSkSzuvNRHhEfVRHyPG
L1Poz5skJ6MtU2ae4wtJ4Mw9c0mP9v7lc5B9y5kUtMuVVD8onALe8RVNLTgf
mvTjzZI/pKLLy+v6NS4RoDs9X027Z6gzMmgQqktD+3hWpXyLiRBEd+vAFLb3
YpsvGfieioLdu0V7bCPAmn2znTq2Nw59GhlrlI6mLaSYpW2JsEM34acvttdb
Y7Uf20RGwhs+m/D7JYBX03u3C7T35rZp+iUmZKSaVCLGdCsO7kSdaQ7BuJ1l
SrOgVRpSC4hLPRcfBAFFfrq1tPw0K+Iv9E5HJUfQan8nAT7fso/JxPzSpru2
lD9NQ4nUFeUGvkCY4m65+JL2Hu39uDX7fDpiaIhXyGnzB+KvS2oD2L70+OOV
HkYKqnINXxKKiILYv25qP7D9/cSsl6tqFES2neoZvxcJ8U3XrvDj+borJ799
56sMdEXfWI8pOgAqm019FWjjcjz/vT6Ohls+3JjpDwmSgWyWGHdgzNk95pWA
otq0S9/dwPW5kqGiB86HabXdIP6Kgiivgl/3JBHg8fGw4/cwf075s8H0PxQ0
mJ7QsTIdDEEHOR1DMF7bq4pmjFPRZJH30gMvAnQbJHSyYrx1jXXv7qhUFP9d
waqwGs9LySMmCo4/fzq/WG1/GrK74b6u5EWECOL+m7T340wW2aMdhmmocVY1
d4YuHNbcqnyMMf70hLB2bm0aSuvtM7lKCYS4XuZyEsYNP5YFrXxNQxpxC46M
H/A6fV1EScZ4eiFbpcnBNGSyn93pkqkf0HvRL+7H8fy2YSOEmfmjya+quVZn
yqFj9solka9UdLwpw9zLPhhtykzUM/yVB307TrNw4X5w+b3zrsP3glBIM/H0
g+hiKDe8bjOO60CVcX0faekotMyi8Np+fxja/uM96QDuc+22OijsT6cg6Tie
ElGOUHR8t1F0AfZ77I5sT831UMRyyPKGT2IaNHx51Pdwifb/cigsjjOEId0n
3Q0pKWlwZs4w3Rzjr1VPWsnJEhD5WfyYxo4MGIlv7dKnfXckcsAjLoWAhEYj
Ol4dy4R31KpvnrR7PzmXoznO4UjolE/SfoFMSNvtVmOD8Y0HMm6e6g5Hes0+
7+9dTIPUeNtZDcxPr1k1o+hHRB8FXi6z7U2BxUjfvHjaucymEVUiEYrmmTlD
PAvD0LECCjMf7vdr78h3yc8GI96LV/e+314CarM3ZV9NU9HPMwZis/qBSLPH
bixdtRxOpjc7zI1Q0ZwkmdHE0A/161v5HqqtgKDsDw85B/F5ZDXp354RjIo9
85J4Morg5PDTrF5chyh5P3j/Vj8AWRnC8zL9InAWOLSdjOtDnsduQ8LNRLQ+
GFDO35QAovHZW2n37exNzSbGKhFI6iH7rzdC0cA/wvib9ruemp18gyo1FO0k
m370vZwJrkuKDJFYh8n7rtU36wJQn5dqwR+WQhDesvubMq6H61zub+5yDEOb
57J7fmxLgzzZzrF6rE9sgNqeiIQgVCIx49NZkgo35byDjuF55Gx1OH7fIQJ9
9tOdX8f9NXuMl3IH9ntsLP9YY3sEsuoNujjOSYSKHfMDR3E+mK2+FMmMIqDT
CvcyjN6kg9o1XvDA87jAIhHsNhaEdlc85o1Yxfwscx20vvKay7rtnQ8EdOX9
pv2/r2XA505S4P/g7c3DevzW/1GhotCEMpQGlBIljWKFJs0pERVFhSYaNdA8
T+/meZ7neVDp1kSkSKLQIKVB9S6lUTrrOdf3t7f9Odfn7L2/57pOf76uu3ut
516vda97Pe9nvRYzsb9m76yt9Q5Eqoc38OWQM+ALc//+ZIxfMuvfk7wYhl7F
PnDubHUFxTqLY5x4vA5fD1spYw1HvbVtaxtC/ZFm4JJEAe4PbWkyousJQSLz
1d9Isti/O50bcQ7RWn+g5Wd/IPp96OC16ckMCP8U/z0e+//NPMe2gS0URZ7w
mBY7lwkFNlC6hO1XhIxPhLQGI/LVquYnfRkQWV79xpf4naWE/iLTpzCUtn0k
hMIwDr2ls1r2WiXeZ1Z8LZEIQ7E/P0jY4vUhNP3WaCeR97KUk/RmQ1Eiz+kg
bYkUYFu7couor5wDYvf6UpNQDnXKQ3bqDOgK7zHche2TVZZTKQ6FoRzD00PP
BJPAgGlhoYnQYeAUjLGtI6FrhZ8S9dITgfRmIU4St/vWL9uAliIMKQVSxdAL
JCDOocwQ4nfn0WlTSRaXMOSVcNB392IIWjiR1S+F4wOH7RrWX7oiKZUrmapj
pTAr9YqsNo7zz80tfhc1fdEe+zMu7vcqIdSeevY95vO2Tq3cngZfdPzE82W3
zZUw1O1R8XsQ1y1vfF6lGbqhrJxffHuPF4PXtJisPN4fmXKbO3jXhSHOsUex
W22iQe300d0HMX/8Eqg9arpJiAKUPk57JACfd+4XJ4Lnc3FFXV/C0JFMQYsb
spHQr/tdywPbOzjNmuheCUFvs4bza79EwJduLgHiHIRRP+z9ZeeOEoRjAo4N
5cDWwC9h3MR7Udc8montHmhfRl11mkMaXOh3Yikg6tW6u9vOqISjb73DrQPk
UJh16J/6hf3AvaYFi7shqEPi/IC6RgQsFUg+34rj01Q7Jxl1JxwFOq0UJX0M
AVuDLxZE3hNRdfY49jIEDW+Mdl70CYFPIuLzwcT7w/N9tTO/PBAj56UtfVHp
EOoh+4zQUTlJf+ebraUnklvbesmnIANsXklpncS4aTirrUB0OLr4an/6iyo3
dPDQsMgGzGflyw2OvG9DUPaZ6VamDX5gLqlzdQ/GJXcb2TtEhaOaiHMPV7hD
0S6GXUI7cLtnl+DBg84QdEAszeFiWwjyG4t/7onxWF567bN+XohP08u5Lz0D
LLuH+InfkR/eKL+xsMsbTdip8rglZ8Cz+/EjvBg/YNY16vchDI9Lks3ts0no
mxHPbDrmG1PLj0mfkhCUccr/yYWVMFR4amelKPb/m9S7yTAxDNl/X+vzasT1
ssXDDhKOc/2N1z2z4ySk3Kw102+Vgj5weFAcwH4C8xvlvw17o4/dOaVtuqnw
Mcj+HrEfEQ9tvt950QcVGnioRSkngvz0Lv9uzIfk5mMdx0XDEW9jbCh5eyTa
H/j8iQseLzlhBXGbTSEolv4DW7ZmMnoaRqFVhv3Mm5BVFe3C0B1Oy1Bx3F8V
m5xZRdxPaqFB+2utAagnhOTLbxiCvDZ8O7WROMexo3Do7gVHVP126rhfVTGw
bUmWv4Tz8Jh4CU3jTU8kmGVMt2+hDDrUvM7Ff8PxaY+vo9V1Q0LuDoKsjyug
4MwpmwM4/7+Rvunzbvkhaubyu9BKWQyWP4XZqzH/B67PHRO1CUR7d/YpV0UV
gXjWPks/Qp9KMOHUiTEftHvm5y7jmRhoOiQ13kR87zGxXiQo6osMbnebmadH
QJC2VjDxPtnmttcOps0u6GY3/1fDD+lQ6vUo/SdRP9yUsKx5GoiCfAUu+t3K
h9H9Z6W98Tq+C/VJvHF1Qb32eocb5dJgvjJGfxKPC9ORZsFGbRLy0NxTeJY6
Db63pqQrEnUCM81sWrovimr79nbeHte9q1uEBwn+9CvmhfX5otKf73evXAqB
zbtHeI7iuD1mjTnsqeqKDJKNzlTzZ0C/5BRbKe7PEfe6O4ftSCjp6Aam/aFp
kJL9dcc8xrkDcjRDMlxRwXLF3jtWGZBauVLlgvGFQBUTBfsQtOxdUnbmZAYs
Dd3neY7z6ry+ZuW+fl9Uw6ygtbNUAHnQXE6/sk5G5cyjKGnaF4lf9hTe5BmC
xDuVhw/i/tycX6alj3VDZlsOwEuTDJiIWTvyEPunXq1qE4kPQToiHaN0JzJg
X47PmyYiz8txGPptdEcXl4dTXW5nwP6pp16O2D6Q37snpTsUUVbmxEizZQDH
KL9UOrZPtFygeEfjizaXK2pQbI9FH9Z/3a7D43VkP4v+x2Qf1L4u0dUlk4Ji
Xl/wrcc8tKvmvMXV5I40MweP9pGS8Lqvm0/8fnfgsZ2jIM7/G3x75T67pcG4
AG9cBm4XmDo3797vgXq6b2dn/04AdqX85d3Yfz2Pfw/TrzAUrV9wLD06AfrW
FC8Q39uIprhFjaZ4IqoSrpb8tzGI0qdl6wy2z0wLfyNs7okk87NSvp4KQfS5
lziJ80c0tONsddShKIx97pH5vRKIXU62K8V1HV3R1G1+PnsUE+e0ss+xAqYE
b+jOE/okiXzsB3Z7orOGua23LlZAqfPz3j24bqSff1AfNknCdb75Pu3vhXC2
L8tjCvN5/fAmestMD+TbwWPWaR8JZVcLuOIxf4RMVPj66MJR2Rabi+WWcVBc
YtHuiPu/23Et+teIB9JODTO/aBoBokt3XjzH9tzxxdouHeHoTEkJfQNHBOT5
bb5Cws+lxkLf8ADnOxcFOxXElgVK2w/wX8PrMruDs3BPbChKKdsqmZ6cCgXm
WSfFMZ8dJJ0h64Inyn99dvuNghBIcNx5TAvHIcRMm7f+czjifsks0kwXDuOv
7ThqCB0P0UfVLrae6EUHpekZnhA4VHzYzAjb500FG8jfjEDWjz/VL8yQQGCE
3ZQZ97NxZVvFyv0wtBBuZbh3LQ1cNdoaZfE41l/bLtr/NQz1nh5JUWpOB0/n
+zKVmD8OHzlSTCM8kYDmF8pPzH6oKd5f+Qv2vykmmJH/dgR6U5Gs2ZnkAppf
IGIG+9+fPFTYXuaJ6jbykOhUQ1CNyI0EPWzP5lBY9bIpAqmqK5lIS4egxXbN
TcT6lfJkuWzreDhykRV8/bIsHUzu5qlG4XaDZQ9Li5lGoF66pd7ivHSouV35
ntj3OR2/F/FuxQO9Vm8XTNudjH7H+SgRdUs0Qyb3o5wIvE6GiY+5R6Dz1Atp
17D/2+F55KkyD/Qpsuj4+b0piF6Bwm4jtj/h/stw4l042qQb/XFbTzLaJS0Y
3o/jX/3AQLlWIRLJKe1qvVqfDHd9bXYQ66/8SIXfiYxI1Cw06uu8FA/9GjNW
VcT7Xtp0kX5tD/QdfeVl5A9DtRxninjw8+6YqrHgaQ1H2wbr1H/eSkAXbMWL
yMR75oymKG5nT1TzQpHqDmMI2v+jbPU2tl8uqqCgF4tGHIsTX7a2kFDPpt6t
8bj/V7X3j5sJuaHWi1fZTuwuhZ0HBXVPYv5XTIV+674UiOSDjsyXjpVDG3e0
9QvMc/deyxdGBV6oz1OKYefrAlg9VzkeM0tGzaUDsE86CvmWGG4/UBEFo/ld
V4uJ7/rSPGS7PKOQ9132UxOF4ZC5TyCLF7fLJeGxkzbCGxkHvBs6cTEH2EhS
0ea4PpGZI63UDPggx3n3k2qzKdjnS0ZCLyVsh5rtj59RiJlvren8LrxPnD9f
4oD9XJBZ3MDEHY0CRpkcdkeSQHguTy8D4y8Sh+9HNPkiRpXKo0HVqfBoi0/Y
AI7z5VZuSqVoP/S6hPux4moa2OdF6xLv0/j6t29KtY5GqqZ0QokTlmhKM8su
DPONUjXLiP1mNGKytJLaOE9C+zh484jvOtq67zKXJPqjoYnTwSJzaRCoLuO2
BfsJu+mwazAtAG1NrHz/ayINnI7ek10nvn+Q4/mqWBqFOm70Xj+8Jw7RCDA0
EeOVHRVtn4SiUKb/0dHXDskoacvZgHTi+6iFWxq7tQPR1u0jvRtzUsDl/GyK
PLYX8mvwLURBaOsx+g9vx+Ig+FgkIz3uD+cZB8n9rLHI0ESZu/heJFI3R/x6
OP5M8jZWgo+i0PGUEzTUhiT0RWMLVxuh13psrjgKvFHcMueO15NF0PN986Qr
zlcySzIVs7jOuX0qSWHqbSl8+b13XW4M8+H3ZJbUHQ/kefJnZBp9OfhNLkzf
xOu+xg/n07fv+6GDt+TsU9UKoJ3RI3YQ86Fn5vpH0eBoZN3N55/kng+zJ07u
mML7LD9JrmdSTUHIx/b3ubKhaBjz/PIjC/cnv7uTMt44GNG5UJiuT4XByWTm
Q4QOZ9yY3vuZ3/4oxcY5JNw2HeYizaWKCT2fL/YD94qjUf1cTy8tTR4Y72Nc
OYbX91pzYT3Tm4Hom9XLkZbMFFDIMZa9gOPWy1+hEMQehzqf+S8IC6WAjSvf
gDP2s6OZIWX0Bd63912yem8eCg2sLO6EPnBZ0L0qEzYSYh14V9M/EwzV6VH0
a8T3CQ1XXaoMglCtw4QoC28aMBsdunkNj9fYyqOGd8Jx6HN9PkWzVQrISXzV
Jd5fZRdE8E7h5+pUSpY5lJcGEqkCZ9YwnsXW8+jr73i05dLzNR3RNBj5tXt8
Buft8NcDE3w7SIj+R7wG/5IZHHzvf3SGOC9M47nCjkiowVr7Y4kwCeWJfxGf
Jeqf7/Xs+Wok5O7n0Sudkga3+yVKyURd3b/PbJ0lATVpSCxVCKeBidb40nfs
/7xzIq/3FAklK/OfMI5KgxxFd50v2J5SNnBh4HQS2vR0XoOGKQ1+aj8Tdcb2
Q7Vz4S4xwSggwYzKnzES/VZUpz2A2z1S6Mv5/kcQuuSp6m/YloS0fQTlWTHf
zgR/0V2zC0EJbkNvlBQSYUwXrYkR53pamnYtayahqz0PNl2+lApGCvtCx7B/
MYsRfbQUgi6du8CsZB0HkR3HmAhdX5EFpk6yXzKSqb481fgkFvqcDjlM4X4q
gwDluQpfxFt3WeUHxCDHih3BRH1oK39Yuq6mDGnqVamnVvijbIFP/EOYn7Yd
R+2d9NNRpevupvCDxXDyis+AAN7Hkf0Uf61fd0MRJ3S3ZD0vg5mf73YcG8V5
bF+0lrRhGPr+eN/eJpsy6Nos9/7tN+I8hajMLGcOkuMstvxWmgthDe1GCxNk
RDFPNTx2NRTtfrbr2UfXCIjacuzGIO7PvsHLjkfCktFWktRpyqcxcDz3qALx
ncDPvk8rnZWhiL5wIEcoNgy2njE14sDxvMaYV/9LKAWZ1Fa8ldoVBt3PGhzn
sP3ulPFJpe4cpFHFsXKaKQN2InvhBFyHn3+Rf+tWex7irh0S7OJPBlYe5t9v
8PytDNEaebkaito7vu4qySBBTEKSoRv2P2/N1VkrnoKyi459OxIVChEy/j83
4nlx6PIDKq3TYWhxieWuu1kwDK6xvo3E9vkdPnK381PQojc7XX1GEEQYZEgR
eoYisTA4oJqPKEXUx/qOp0Be1sFAQj+29x530q+yAqR8lisu6EQqrKm4F22e
IqOJ58EFLPa4HjBUoeR84ILifpbOShHrl/rJDwElKSjAT7RfIdcLaNcz+wl9
41pWWTmLmDBU1ctkv30jrpd3tbo54/7kxdzdVTyRgh4s5sSQngYjv0PNVwid
xrPKVfWxaoWoMr52OZQtFTbRCXU7TeJxiZ9VE/5dhKpSVs4XfEsBvs0Ju5fx
eL3f1ZhbJByGNpb9NhIqiEPPYpaKSJhvd55PMpsOpaB0L5HDQnh/GX/2mkEj
oS838cTnZksoOm3w3egi3vdx5Mhc7sD99LhjXcnCloI0Hqt7H9NORO9Ud3/t
JH7H6U4u4kHFqAzFsaWwJ4La66in03g9pdkc4j08W4zcThYuuhyIgTvyZyVJ
GE8UttVOsI1ANuwBkfO6Yehh8Qsmon6O3rMm7Xc5BS0PPWSe141HCx0FN4jv
Qr/QLrucm65DwZUKc+4lPujbsabm7y/J6ANZ8VXu6xoUWFEum57qgU6M6bd5
vyWjCLskjb6+UkRrf6IInHJAJzVv3Jc498F6fMPVXRUofw+X9HJLHgxkGzxi
6CGjtc3PZElb0tDVRfH+hqelcLDQk0dtGK9fv4oLdn8tRRKyIeycF7Ih9lN5
hdkgGZksFB+LPFmBKi4zOrCS0kFDdyONaB8ZbWyU9352oAQdqvL9lakaAbuV
E+oG8POuXms/45hUgoJZNMK3j4bAgc1by1Ux/vHmQ/24uHKk2H/k+XWLJKCW
e3DH7wterxth4EppBdqvV1elypoKouSm9hvYf0mATlXOx3JUJ0p3KzYyAXZz
7fUgzq8d/FE+9uhoFXoeSuFTeigGFMr2vhv6hPdBl5ttjz8tQZ5ULCf6tpBg
E21/s+x3Qn/vlFTW3lI0VDOa1zsYAN5myefyMU8edVhOVzNUIlGZNg2t4GQo
sEq4LITbHWxk3nPFswr9XD9quMIdC1JZfXq5H8noq0dsU7NsJRJ/8o4+qzkZ
ru9Vb3f/jPcvr0wfPGqqRuN3Lk4FZsVDO5XbJp33ZGQY+P24E18pEsmJLaHu
V0fjs7+fXcL9GS1YZRbVL0UrEaKr+0WDkYaOae0ozlc5Om/b3z+pQjo3mC2Z
DZJBgOG0vmMP8bvbyu3QY4+RwtZKAU6LeDgcqJzP0o337yy7i7f/qkJt73d+
Vr2YDE8kT623fsD15P6dcSFpNahBwt/tSkkceKlkgPsbzM/OZQa9I6Xo1505
NqeWSMT0Po6sgdvdqKuoYhVRgna9PqQVKhuPjl+wCvLE+DvJQCuGk4/R5upm
qpihKBB/88h9AbdrnX5NNO5XDTJ+oHo+QyAGPMW/ln9+TUY8blpHxwweI+XY
63ap05HQYz7xKAjbi5VGl+vuqkM7BX+XRj0IA/R4yYqhHedPY5PtufMlSDe5
15I5OxyFOZ29yI3H5en2GTHPkipkpSL2TGyjGwoUOSTgieO8hV3A9fcePOsW
GR1S/dKhIVigJgDv115sOj5nZ1KA1GgDbr9PLYGsB4xXl/pxXfHAUrJqpAxF
G74xVQktBGTwsykIx7OYivlQ2JMy1BLO6H9POwW4VaeffMV+qBnA/tnZGiT0
9Gh5wyIJeM+nBuV2kdEUv/rNBc06pHBuOkKuOQS4RI/lWbwio2PPjsa63axB
1z9/maVVI4HUqPWAGrYP2KMufeTAE3ThuuDP+jx/mB6LnmHA89f8iNbAyFI5
clhT1+y0jQGOyRLGScznKknvRSqTCiS35+cvs8YIKIo+fNSUOF8pPBynTVGL
zry/q5NK4w8Oc8rzoZ14f0355rCQ0hN095g1uzSTH8gwS6y6viCjNEmK4bE9
tUhFdjz2pqUfsNu0mcph+2dBKWO3Bp6gLB3qtARXL7DN7CX5Psf5p/dtrKl1
JWIOzGGs/BAFpRGDJ07guOlPtLgOjVSiUyc1T7Enx0AMS2dWJI7/smkz9+MH
tcjz8nJJwhkfFFYmL8GGeZUqkpDetfIE7SLZybXT3gOHN6t+Ic+J8wL+32wd
a9GEYoTf2Z+BaO3gkS/PME9y6bNHz26rR/KlWWsK5/3QNnODs6XPyIjUI3OA
grUaicQczBTdGAMV/c9rD/SS0XFvC+rhxGo0zR7/LqkmChoThfrfYJ5nMjAt
FNjXoNXjlUV34qNRwY/l6hL8vPJvHmV1ND5BqkeQVXBzMKoSeahmi/vjKhBN
0yVfg3zFF5peBsUgP12qRS6cP09EqwuIJdah1ObOZe6QCDTn8+3VWzxeYgqB
aYy+j1HXkbjdEQuhsDHknV8t5nPWs91WV4ceI56WcMfGlyToZ7bnHn9HRp88
0j5t0n+CZM8mMR9X9UfKk8aBB/G4lM12VN53eYJaE2VqLHhD0f5dHBEHWsmo
qy7XjHJDGWoQY2tnCsyFZoF4k6s4/raPrs1S+dcgW30NvQNb/GHzkpUKB8Gr
ZzJ0g2016EezhoFWpTf4XNwjbYn7Xy5AKs2TrUUs4ow2P+o8YFG2hPsHHhct
aU5PMbtalM7TKq1c5Q5Dz50cLmFc0bj0u5NXLer2udVwpvo+8l2xqTDHuLdh
28Y2m1rEsL7aslvCH9X5NdZTYPyOU/OJTtca5KisJOGpHYo+BD5kz8DtIrPx
yVD6GvQ5Jf9M5ge8T/+pWsmP4+A53jnc1VmFbuycYkqK8UID9nMbFz79e70m
KQ4+Lep8JUDFDif+1Fn6q46T4I+O+LHb5bC4GHGSUSsQksRySTtH8Hrnnkd9
8XcF3Lp1lyx9PwxYaj3eSwz+oQu315IlyvwcHK6nz/vT/0TNyJtBh5MgwfZi
5D/RgzJQTzZRNmAHpXMdq3/aS2SYOFHnS8LG/MRXf+KXaRINeb1lQfTSAdf/
N/0oJ2bu47C1GASsOkp3MnjCvqCI8/bkf69n9Xfx/G91sf4OVyG9m7QxN4C+
MLaSlT9wsaO26PMmWyjdplHx5Q98XKH8yaCDNPDbH4z683lvMDyaV6tWAR4G
xp1/4n+nx/V3eC//0o+KCnfoNJoaTPwDL5zhKNP0CQF+V/3IV3/oa33PVbEk
xkv+L+Ol5bjuSowXOe9fx+tf/2b+LS5fYDesHBQK8QnlmVl/tLtT6dCzr6kk
iOMSFv3+p97XBls+6zAxeKgp9fHPdtM+r1krG9BDKBH+P3UF/yYOf4fXBT8s
ldrqDWlBFpqOf+Bqf6MnNu/nrEnMO62/zDvH49m7iPki9Zf58ne6Z3+HK/2X
em7/rd7jf8vzG5Z55v7WVsAg8Ony2B/4m8ve9ElJV4GCVuDU2n+ga/d3un8T
ARe3WYfJw52LFHf+Ez6T1pnOfqsMgiTy/YN/6r9VeLWq5FY9gtOlHVQtf+Cl
/6Mjl/kXHbmSv8GlTa0xrwRg/1Zx8n/CcxHOxxYjB0igeV5sdfUPP5tzH6ao
0YZCUUSxfs1/oOv4d/p+yn/Tn7/j8/0XyjfccBw2Ut2m/jMO+/vyFL25A2As
rOCt+H+gm/d3+MLfjNff8fnC3/BW5b/k+b/j///fed5QOa6gNc8U9J4Mcs/9
B/ynvvlrJ5Ef5P6SH5zruzSIfKL/l3zy3+b5Z7G1Ca6hPmDiHUp7Z/3f81zS
PsmCyJ9hf8mf/sZsvES+dftLvv3Xv3+f59naRk/YDZPAKEkyeeg/0LEU23nZ
nVhfxv+yvqT+33n+/7ke/bd5voKHn5rFwQPyL3TzRf0HPO/pO/KTWH8P/GX9
vc58o55Yrw//Zb3+b/O84n/IcyXd9SOFDpqwd7rFUgn74YjgVVv7X/Dct0Hx
AqfBDdi+9+aU6W11uNmvkvRnfXJW8gu5D9cnVUYq/1KfLGxmEXmA65nGc6z/
Us/8p3l+1b1Ki2iXUfS8vTHOG8entUVXMb6H8tUXpe/6wLqXW90XzwvRj4WZ
f/pf32854I354yOyNfFP/si30TXQm7vB2xmuXXn/izyv0mY/Q7T7tqAx8CjO
qzST7yeIdlX7LEyv4ef8P//n/YH/X56X1lC5VMwxGEQ3PBLd8gfO3nfk4pac
EFBcu8Lc+h/w/K/5f5nC2YZo95mumsM3XFeX9i1EEu26+wZdJ3CuR799VDGf
N40ymP/Zn8aWYP4jMfZgu+RH++EPXPdo31HDaF84t7NeROd/kefHkhJuE+2+
+C2V1pikAIrfF9eXMb75iP9ha+ub0LFo8P0u5o9Z8Nq3pT/8yP8Nn5X/P+Z5
/mf0d29bu4PI2wGbmlNXYL6MflcSxpX/Z17s/8u8yBVQXb4T6QkbH6Sbv3LW
gcpPDuo+GN+uNp9qh/vftqVYu+nwfZhrPFM2ivH+EknmwLVboLzvOtXjdw9g
svN8+FuMv57Ze7NsyRMel2nkXDXThj2tLa0eGO+6/NM98po3XFI9TDE/rAYT
p5cdbTGeZCOXmYb9PHm5uubc4g9hX1sUxDBuOhn7PPXGPfAJLdPN5wiDKwIP
j7tinswHUXZqO3nDXmUBv47oC/DMf9jGBtvzfNSrO9Ph/Q8eriXfVbck2r19
XTED+6FvXW48KxICFG0iC8+wn2qPX3tlF5yhvblsOGeOBBP3BBsJfdGQht5m
wo/kNrF2+zAeYORakSP8XH9yGfVs9oFw7Yg7zsJyIPZ45LQFxo/J92yxwn6m
7r6/92ifJ1yr/dKohvGn+Y67wmw8gMH+YeanBhtIlI1tssf4w2s253VlfeDg
5RKuMCNV8FeaqzTB+Bt9Kd6pQF84ck/jUSSOf8dFI5I2xhv+x8/2v/jZrl/8
e804ENL4Nhg0bbGDvNv+6YQuqIhul0bLZAAsnUnwZp81gIQGW7EjGB+pezx6
SSYYRuoub7ydagwsM9ovN2L8FrfbRonvriAXNOabInwZjtXdTyog+DOf1fTS
IhBU5JI/CS/ehJFQaQ4OjEcHpMz+8CbBKUfdlGJRE9AUVOH4iuP2LSAm4OSM
L2yzIJs0xpnBzxPmLArY/rRm0yOWvECw3ira40vvBtbhny6/xfaqFAdd0vYE
Q2ycGe+hEl0QcMmvo8H2ijUM0RZ5JJDu2EZGuneBi/Hz6QFsn+NU3nv3STDs
r+9+YxdwGebY3BcI/UM/axOqbS9DwD+sjYtD4jrYbQmoAGzfX+Z0i0KFBPMs
P7KtggIggt1SkhfjvG4U687L0ZDId3bPz6oESIO7PvtXyCg+r5i7h44EO62o
hFP1pUD23oe6NWwvDZahkm9DwEkyvuVjrg4MjJ3gI/yPs+QOirGT/sG33PHy
GaKO3fN4tTOY9p96tjVNz68QdaxuKL9SYn88HDurpDthnQCWw+48V5fJKGB7
zwqPWCZQqwrSGvxIgBcxPXefzZNRDePr2RUpEriIXrBRwevmnVjqm4vYj+/z
K06UDKFg8b0qsF55H5xVKiQ9xvjit67eq+okcItWqX6irwZRZvS588S4SN99
pakQCk/YpvPGT16GvfxUl4qIfP6sc+i7VhYcz1it39cdDU33uQMYf2I+fK7v
Mp7OhavMUUZNz13hVExdnjbujz/T9YNfdoVAE+Ol7jNPrkNjoCtHD/ZTGLEr
dpdJKKTcOhJ2pFkbqt5yHsol4g9Pw54ah8ADwZWdqws3oXuQr+Ml8f2A+Eaq
FN8weMwy53MR8ycu5lWeLcYV6iiN+XkLoGSTjIXbXTfIUFla1v1BRhIq/j4+
g2XgsvUSPW9nFLC9U3hLO0JG+1wWnQp3BAMz7db7r/TvQeXNU4yEHv69wF6I
0vWDl2ocFaP6N4DlifQmFSIPaLTeOdgTBNe2PrQ6KWwMnz6w12zFOBq5KJSL
/ez7rpgpIXkfLrQ9kvuF/Yiyy5By0sMgEx0xFnrhCt8PrFIcx7hXvtgK23gY
fLF8GeA0cB+umJkFX8f40VL6GInccPDSmNh+38YXrigvvyd0TY9zcFUHOEXB
VgYu6rMjIRCW2jRH3Pd6puczJxsfCVI/h1K0aZhCiEY61TQxLj6ie3gKSaBW
u+Jat/8m8MXY0wxj/OxkdKMSQxIcuS29g3Q2CQa3cywQ33XH7Y6jsRWLgfJj
2k9bV8OhS6pOi/jdc9qzml66MQXeKQfFZHxMB6v7Ai3SeBxbDHSCLQzToaLl
s07/83wYPsNU6zOJ46Bdw/+9gwRtwQqSPR8uwb58xRhiXjf0bfFrHP4nz2m7
FCKJuoLVbeH3IEseZAeMfdA5lAHOLlnUnlNkZP9VTW5iLgNUX317qPsuH9Jb
T3LafMf+l+T5mF8Wwup3w4N9/elAV+JhfHWCjOiq5OuF75XAhiNrVCN9ecBP
aqBpH8TrAkV1mhtlCLyIpqu9GioPQ0H3s/twu1s3yJmePRwC8HK4bG+VHkiy
NQi8x/hVlKOgEVgC760muT8kREIv3S+xauxfQMykx+dVCWgnJPxUks0FWhG3
Hde+kNG16IYjwtql8KE1tYv3qw94N2tza2D7gczIR87R5RD9VXVFdZ4Eeh/z
stSHyUienPxr/UUI8Iy6/pQOMAbRHK7PxLy+U6uzcfxyKPi8asndivnTlfd1
Mp74jrRjw8evzOUwKWlu2UgfAHGBvonzmLesZuddRofKYfGxNOVOsRCQSymh
8P5KRvUD1vmUMsWQZDZe7VUbB3rKc5VmeFzKh8yUzdrTYYOxZMBbkUR44Ez7
IBfPUzMDw9iobsxzA7V4ZU9r6G0PzBTEfHYMaC1103OHDXFfL/++ZwtWxYk1
bhjXG3GcTN8SBC5CVq/Mq8zBf6Cqjg7jz+0d63wz/KAyWWBLRYo12DdvGxTC
+AE/s8N8Z9yAw4Jzy+19dvCbZtTUH+O8iWwFh2+Gw5SthlvCgjcIev2uJvQc
Os3kx1uVIkHcIOv3Psx3cx/6iW+YhxUzNHQi9wIgUY/VmZnrDlymcZ/mWyd0
pwMFJBrcQLSAQi+r3RpuPBHfFIhxrvumq1+CA+DeKfZRfUkjuHJ2Xu0oxqtP
ZZ5QcHaHyBKdYXqh2/DtbvtrYj8iOL7KvSqUBH0lh1yuncgEy+4TXg8xz49w
a9Ru90+Do16qi3selgJb0uyZJDyOFJ4nhq98DgB2/h/O7L/EoLJ9R+xx7GdU
56rwwQh3SO64dHXvEwN4ynE2PRbjMx0DtEkDAf/gv9X0mxDC/tpwAn1Htvs/
697H89eJ+so+vuLlJ5w/C43UGMxFS6GsnubD5wEyshI9p3/boxiO+iwE8ImW
gFihBb32Z1w3Lidqnb4YCFzxBoIn2G9A6KbutYPYzwJn+KOgF+5AYU9N/ml2
Dvh6t7YmYDyYXj+IWzcQYl5K2I1Q3YR6hbIWQm9cu4L+Nh2tBwym0Y2VbzIC
wYebf4dhvH2NaffEgVJoPng5qUsmG0J60m8LD5GRk9Drh6XaZeDEarjo7hgB
RqcWAhq+kdH7ZyY+fcrBUB9aPvaSwQqyn1tLE+tIXuaGxF/RHnClLjky1d4E
PvONcPph/9s85X7z2gRD1Z1WOT/Mn/acotUpbC/R4OX4zsMTDkxWFV/E/NGi
Wfh0F9vrOA94Vq2WwWU6Go+PTyOhP6M1bBmPCyVD/bWZrXEQUMDsvjMqCWyN
eKXO4PXRzeOjUvw9O6BrOjPU7PoAggTuHqjGfmb76lKSMP9ns54tbKO2gv1G
9JeFMd4hqs7oifkvPPlV7Tnelx2t2TDhjvHClrXusbd2QG4x6jeNeABiD6uf
VmI8mVH3Rj1TGKQdqrm2RSEGHuYVye0kdK6GhtW/mntDVDPP0ucd3nDI79iL
Wfxc+6lUg45fDwOOgga65LF4YK6JypMm7hF2v6FluOwHg9c+Kn5PSobHM+nH
lnBdcUH06tlyOnvQ+9q7s0DzPhx6urREvF8iHf2qpqNnDxe+M7lsYzACcU5G
vjcY/64VlVQcmQyHdsoPs/CWg11LMZzC4zXBm/s80CIELPVYdX5SZkPdxMjw
C5wHMoqpEDV3CvxwjOFzM6iE9t8NORSYV57h1P1F4tEQtY3NZ4/2Y5D4YGx9
r5uM0sQE1w8620PSnsjCb+0X4IgkT/V73K7FZNE0gf8fPh+5l6xH7I9mDZUm
jn/Ig8aHPR83p5cDc+dlC75eMqI+NxWloJUIDIcEB69+rIbzD178Ksb+23gf
itxOygdBp0hKKcFy0JzoOZ2M7WOojrvvH0gDx5ILHYp8lUB/0iqe+hPOVxPG
bpqT9rC7tkqHcpMuiPZRVhL7CGNeig2pTA5AOefa/WaPCfDI7KF6iXHP3ANm
/fbF8ONY44n0mmSY8FPdkYrzdvCYAWUbawbcqIrY9bWtFNqlHKS/4bix+La1
s8UXAzNliK9ObQygUGHPQziv6vDfcXvfmAnrm+5c/9UTDxssM30ycN7oTWHK
r453hOCttDdyr9lAdzTN+zIiH1LGSucwOgFTw9d3Bpg/c4I+S9kY1+zY1vHA
tBgKr2tKvImKg/yAwYyD2H/e3I/gsKxMMNYO/rFLPwGi19FYDPbffOiapqC6
Pdy2m3JrnrOD01+XdpZjPwdNyhyN1lzAtTO1sBRFw71DHDUmOK/Kb9pYf2nV
FQ6vM0HzShocupbbeB/Pi6C9ut3M6oFwa64vh4e1AsRLWe0QXke+Kwi9umtG
grOm9LfeeNfB5DurodE2MqLnYF98JRMNVHr11z8q1YCgx+Vtl9/i+bu7+pec
USyYZsbRx6hUQMbXboYevP5uH3pmUXIkAThnLi19upgFDFTPdflw/18/lbQ0
r08ALvK036XyRHBllqj/hOuQvsWk9y1ZsdA2wGK9yygJXl05OqmH+/mjqPOi
kZwjBPX8vG7NGQ/8qu3NxL0bDx9Zos2ObtAc2inHPUmCQbUvIgHEd+/r7TnC
mi6wM1LCu5UqErINjuwldGD+Tif27/DLJRb9j5o84MxCZPlLZw9womfmJtYd
l6dq4dNiXuAW2MKfYuIJ/M6lncT9C5eq3ranIR8YrJKjPJrqCasBSatEvX2I
c3i6Ae/LVP1vfGTq84RaA0eJEYxv5mLo7wjyh761pZGccR+Q3Zg8l4nxZCou
/iH7QNi4WFHmzhkI208o+xL31o3NLF4elSDB13PC9paBIfCI/dRdQpc+4m/6
/3bFwew9mzMcbV+1OEMfAyLyu4+pYntzWbmLATRO4K13Pfv2VDIU+bTraRI6
WnRJx1bBBrydNqtLzySA5/rjceI+d/bzSwp9T9zgW+7gjc++kcA7Kc6WT+jV
G+WZ/Ob2BT5xKs3azTHwXEipmrifdIM328cY/RCYqznoFk8OgXhOvz0kbJ8a
RBEgQhsGBhanyzoow6CFJeAKH+Hncp6luaMnjDhkfhGkDwRQcrEg9iPm03k2
i/G+8FjfR+xQURTYukpN8WJ7aVn/rO2W3iCgGaMSm+wFD7RIwQvY3ueeObPA
GRLYrfGUbOnxgQ3Xxd/qYjy9b+6DrHY4HJ4nm5VzhcJW0ZoGFkKHv+Gg4dGZ
CLjyHqrmBgOg5lH0PhWM0y1qljgP+kIFf+iVbUNeoLtWmEvcPzJ3LJtlhyUJ
ynnb6shDPjDV2ptLfK/ufT7lfPUlf+BeQ9ynt3pD5zKt+1Pi/s2FDw+510Mh
b4sDC42pL7AYhz/8if3vlg0A8ZRIsDzU9ZNymxcM5CbLeWG8x9JmR5ZuFCgO
rVUs/3CAlfQLpGKMt/8o99J9EgjFrdaK0yV+4EFjUXIP+x/9obBqdSIMWPcX
zh7a4gfNIcfWRrC90V7SExWWYHgyeFDKgyoAtG/lDlzA9m5dsbcDQyJAyGvb
573FQeBhKHKGuI+A5Q5LgWZfFOSc54hYdXIAK1srv1jivkjz1efHbKPBXYLa
+dFNa3heVhVInJ+iElIvcdUKgfcTqrUXokOApGhWk4BxRhmdHnJfBFCeWzRs
+RIM1/llo4l7J9XzQ+STtULhwMfLLi/xuKsknKiRwfhRdtm483oxcK7z9E/a
mXDQeZDxogXz8MmOLbcuZ0WDTcvbm5JfjUFTzlsgCtufO3Nk4672qH/wvEXj
svkLjOv0vDv9RdgPFMaPf3tcmwKR6Y+GCJ1AYBiRE8l9AHp78z5LnkgGWtZT
pk+x/9oRuzG6RQcIGTvsXuubAu7U1e83EbqOZ1IvKLcGwpqbOrdMezx8W5a4
P0ycdyswDLpyKRxuSFUcitcIB8UYebEWzHPPri1pemUx4Ork1pvHHQFOXR6Z
xL3SA1EfRJadI+CdAAXQvA0HLUVORuI8FJ1jjcGd1gQQ+KYfSD0UCV2ZXYNO
uJ8WkXOcVJ9I4K53y2ejXiQgHXUrYh7JV9DTWUaGQqzHZ9mUjACgjzI930vc
AxvnMKF4OwrClg1OG+iTQH57XwKhq6auY5vYvicRas5vd488GAm+SpR8/th/
0LOgc/6Z0XC6wS1EyCoQymKydJ4T370vpTe/EE+BLc9vm6lqk2B++00V9RXi
fPRN/lTacBA50Mrxcy4A9qa3ehLnRHZ1Ke1RyY2AiQ0yofsVAyE3oXxFA+Nc
sQUS4BMD9mXFrK1H3IGtW5CBmF+qZscfZCilwF53xgM1q0Hwolz/ngH2f9Ox
+cZJ3lh4FT8VVEr1CDidG77vJfh23u20kHEq2EfIbpW1cYGm/NA997F9156r
picoo0BmwvHliflgmN31JYu4B+RshjNdREY0SFj8XissDYHVsFOsxhi/pDkC
yV9ioYmcm9xXbguqxy9t2Y79vzrJecfRNhWMQoqdT5U6Q/LuCDEz7P9Naux5
26txcL5w6BI/rTV8fRrjt4L9CMvq9Q1fSAOJapou+Ru2cJPt8Q86Qr+rWjug
NiMWxij9PGMDw8Hl/ht+4h75mR3KvjmMCdDm2729jyMavvB2jZtge9ee7jcx
mrFQ/LL5a/cHLXga9CBQHvdHwkxAeffJNNA8VZbd8MsK5N9tMeYi/Psy0Z8w
jP8HzxtYrgYS9zuzDo+atb/J/AfOopH19PMiGdV95TSIeRgMpWfmruy9kQLS
+XsXVLGfnrmnE5xq3lA7JnlLlTob7ry8IXKf0IF57+SS0eMOd4yu2Q2dTYeA
K7W6QnidPX82fXnvEAlsqRn0dUySwfDBXg5CT7Jwl8VdbadQ2N4o8BsppsLT
Qfppc0Kf+TwXc4txEqinvb0axRYDgnxizMS5chlX1ocvtqbADZl4+6obsVDH
8/sYcX45m+7ZtM9EGNwtCV7IawoFhffv9jPhOLhdq9569WoY0ER+1MuVT4aC
CCn1W7jdgQ1t5kZJ4fBJjzaNQ48EP8IiixWw/S+ro9sYo6NArUx1s41AKGwM
LpX3IebXyZaLO+RTgXSNSliQIQo0D98TJ867ye//5PDQMw02iWvO3HsbCn67
o/2yMR5hsX1iu00UlO2Lv3UjlwTZNgUfie+3tWOp5m4aR0NN8pn3p2RDwdSY
XlEP45MGm1qKV6Mgbus0hV01CU4L3tiRg/E3RdkcvMFxwK75oak2NhRipB4w
FhLnyDjm5ym502HThlNvj14JhKrwCAtCN/hWKmVdT0U6kI30g6xX3OADqLrO
Enomd7141N7heI3I6VvVhsGl8AM+udgP9RWnsYvX44Fb0zh3g10YNK9ea7uO
cZ0X+gnx6nFQnXXELf4Uzp+7tq0T57Y+Mcpk06omgWXVg/lxu0iQsygyPkHo
YcrwfMo4lgG/PyLxRjUXyBHe+eUxcX6hl7HnRkYGXBNmiF+rt4c4Tz5nd4w3
SpyKP0RKwvvQjk9rj2Kh+/4ajS4eX5/AIabac8ngXqZZRHEuGphGtsqGYHxy
AyXYH0yGferZ6vo4HuPn+LSJ84+n9tpl7TZLhV8rc6fPpCeC0YPFekrM23Xl
LVxPK7JAN/vrsl6mKUg7UqgQuisUBec7WM78k+emdyy5pLGfd242S2/Xw0CA
3n8mwT8brDbZnt6M9y8DF34crJD0hb2SmssRJ7MgyjHW+yfmOb+3lFCAlydU
SmZn+5XkgFCQbrU4tleE/ANdz6KgJv5bfiZ7Bvzsnfz0GtsvywVWPXFIhd9I
c3W9MQHqfYIZhHB/4pCE8TpzGiSlcb6XlEmCly3IxgHbq0deG9L9lgqN3FPO
ARyJIOpMvd6H8d4d7eZZCRnQf4u763h9MlA0c0Wq4rrXpo3Z8aJaHHgE0PgW
yCZC227tbBcct8TSV2PvBROh4MU37v2j4TBc1P69Bo/XeW4mRkrGDCB/Cl8Z
K4sEeHjZiRb3J1Wyr9taMhNiV19279VNgpJ93PdMifsI9rs13vPIgB6z1xt9
bCIgLGLszALujzCVrgnD92yg52LRHvsWBTFT29t2YHuT+1N09+8kg9T6TScr
/gioveoZtJXQh2G5GzKZlALUNvy5V80jgDHlirM27mdPkExM6KNM+Njg6ab0
3Ac0SJ03HuL+1PM5dcaeyIFFKbUckmoEKDHWbFbC/reZ6JWFVmfCGb+PjCHF
nlCTeUvuAaEb8K5lR1NQLnzrISl+3O0Dvc/dIo2x/YVhlkC63lS427B0ZTM5
CrapyJ4TxuOex+Oz8yVVOoRdOrBJqjUGDJdl2jkIfaHmJ2+v+mTBoO9ASJmm
MyxGRMrsxTjT47h6tpe5EK/GTCus5wUfmwXoFLB/Jz5XlbqyLEhQGRU4ofEQ
1E04uimw/f6pdbjWkQdHBFNHs7RdYOT2NwZCV1+h0rYr/h3eD/IZss/sSYK7
V5WsmrGfsdOOKizhhL6t+QwnjlOWv9B5qx9kVBFzUOgmZwbMqNLru1Cpw11O
dbtNOG4hNRsOFjDmwUe/TSlvfe0hQ22Htj72Q6Vz5uPJTxn/4LmYqu1lH/y8
8Z7lmxmMi/6Bv7zL8jJsBue9126vH4jEwKlULostFKVwluHoV/FxMlIKsF6f
iA8AxfCYdtuLBeB3Qp+iYRbX1fvmDtS7JwFNcKD/dql82KT4/koqmYzY7C1v
TBTkwMOV9IfS/qlw7+KLcRXsf/a2ntSmzDyIzkmIdT2dBtzSqaFS02REWQkf
fIRSoNjB56dVSBaUrZE/FuHnTa/SvtQYmwZX6N1GB2niQcHi5coE5luCXYei
5FABfH8XQvLhSIbtl/ZN/5wio/kNp+audxXB5EtFjasxcbBtf/M5foz7Hox4
w9uZDo/LxVxLFePh7nibCQv2k1GT5qT/PhM6WJW2KVfFA3XH2NEkHLf5YbLJ
J4diiC5gNXcbDIP3P7o4bQmdNMGQJ/tni2G3+HOxPRn+IHW8Z7viFHGf9ZjG
0qZs2Jkba3mVlAhaTaCjOUe8D1Ga51nJgXU2On89XKf4b4gQaMZxOFAqNuGk
WwLd1weHmFO84G7A0YspeD+uladp2l9TAjtcXD68nnKDe6PffFe+kxGDDm/n
zcd5oPB2meaKXhrskaH/vg/HbdtlgYdRKYUwmWN61TQ+C3h3l5hHj+G6PfCb
trpPGcQuKg0/Db0H71++DN+OcYmX1olp8WX/GHfh8Gjy5CiuzzkrLNVW40HR
6PZR9vES8DvDMZCK7XvoK1aKMiPhLnMP69vkaqhZfce59oGMyNcsZjXxvP3x
kketvqIMzkf81B4awfz0PhrR5pIEv37sCjIaKYL7rAm/hPBzuZgFJTg/TIKY
mb5nt5tLILJirUcH++8I2ZiUo1QM632lPHdVsmFw/krUgW94/0VzKnKaXAI7
71rF6j3PgQGOlYtWX3B/Fnw8hNNTYYpN7a6dZTqEG/0yJnTq3NMs+tQkkiFK
vHvC4k0xaEUMVR2fIKPupIidQpg/L6k/5A0OJMFITqYVJR534w8xwSExaZAj
Uewu8zEFnrekJ2/EeduWK+5N6Vgp8DyQiui1zALv3vIPG3C7q8/Pt4p4l8M9
jd/PHSxTwa+tLVJ+ENeNr2IiR6gyQdmfrtpbIBmEeZIr1XB/fA3fXKGiSIdW
qoejNCMp4FpP61yH8XK+xwp13Zlw0I6yZFEmGTx/tieVY55Mjbs7bsS4zMgp
hv0CqdDyhPd1Pub/ccHuns61cvCv0Egt+JAIVDTVXEW43WdMRftPNlXAPTqe
19Q+odCdc+TzOsYnb/zg1hbA8eqbuXezJBWKrtAXEffFv+H7xWopngX6zgFd
V6JSYfz79V882P+A6qa89aUcYPTu7/cpTgMhs31ZBmRCl7JNsHgxB76eVOe5
tDMTSo9mRXRhnjPoufD7sFfCppHbv0wKSWCVtPW8FG53zw7HIqa6Skh8v634
kLwvXE300qYYICNZH8lORtsC0Np/su7j82zgGhi98xqPu4ntj7mAgFy4ru95
NGQqE3oFp7c8xTzxLy8YP55UCCRWljzutlygd24/yIz5oHAzkdYxvhCM9u3n
P7hcAOUZM5dkvpKR87OIteA3lRDurXX6128XWBBJfcyG2/WtXxHX4fonz1v0
Xrsw4TyWSuYkzx6Ogf7Xj4Un1KvBaYNxiB1xrmT+RTD3nQgYAR59ueBKkBTL
f6/ZT0aHtg8wq9yMgAfZFpWvjB7DYxHZgWfdOJ+zByaJ43zE2qHQJWxYBju/
CL++jvlv9eiQZ71sCSTNZ8X7B+dDOovAAT8cH4PYZR9h6SKgGFGeD5AuhGdu
G69dG8I8py/uFp8ugRpWKFOTLYD2Sn0lS9zu4TIvKpXJEmjqZAnnNCiGoL5Z
OfpPeP39knPbdDQJOPYfPk/5ogAeF75zOzhNnPP6kfBTNgUOs5cpb8xNgwly
26MLxL051EuNeoNlYGKyMF4nmwU6IVssnmH/myO0rKxRKRiUtAwHNRfBo3yw
08L+Wa/X31fxKof7i7ez/d6lw8Xrrlu7sD1FXhKvgmc5ZHK68tCIZAHzELeT
QB9eR+L9u5qGU0FF0qhrQ3ca2B8WryN+v4ssemCouC8d0oQYPU//TIPNG+YO
W2Ge3+zepDJtVQF8vuYhXMOx0KZDk6CN4/O8rfXNloJyuBZTw7x/NQNcfu+j
ycH+K6J4B6YbK+C33DJvzM4I+P5k4+k4bL9W1VmbjPGUVhom+pQoiN40VXAE
429F13sK8jPA/hbtZNJcBuxnSx5hxevUfupTWvJfMoH7ZFusmF42HNc0ovHC
cfMSXDxf+bASNh/1efbgFAlINtoSCpg/B3YzdD//UgGLljymp95Ggn9g6LYV
jC9eM236WVsJS+zsCj52ATDAtqHyPY5Pu2GwyjuMWz7cq9OSGQwRtzupsjA+
bT67/bVQDnClbz/DY5gPsU98ZS0xDwe/8X1+/zsXxliKQ7rsi4FX5PyeGMzn
eydt0n8OV8Kvt/PCFIfugbr3rN5+3O5e+9TWqsZKENKwncmVCoAr0TN2xDj2
s4S07Sst+AfP2XisC4V/EPdovLw0PvnPe/2WIpPvXsB5L3HSzPnWx0jwox01
tpSuhPXTZmgU+1HcmXdLSiEAsnyM2b4o1kO8IndDegvOk1/LM5uZw4Hsi87F
nKoDHdJPufuvyGiOjyJoyTEKvrxyl3b5WA6vYxx2J2A+i+0625X2IwTeUT0K
lumqgLyubxfG8bhQ0UbP7E8ogKyyrPEXAiXwKy01oQk/1wyJ/1VFdBGwC79z
3belFBxLMzk2fCajILMGs1WueOiQlraixevq+/NOPl8xf8YN23W3y4fBepXt
rwWlMrh5VctIAq9fAZ0LykuJ8VDynPeK3MUMkKSXaCnG/DdePxe/6VgkVPft
X2i3y4QfB4ZVjxP7U6eWwvg9JTAiFdf6ir8ILKe7rtjhOAgW8u4ooikFmu4o
29fXcqCZu/VkIM7/F4VNYnZYJMPn7PMjn/wy4K6yxjVPzPPr/NcGC29FQQ67
US6lTybMyX7xnMTtbtJ4ofchNRkYBt4bipAyIObChTkjbF8m694j8zYG7GSv
y6DsTEirzWTWw/YfOD4wb8stBSPvD8eUAtNA8WTRYeFhMvr8gJXRhLkMFC3e
bfNijAV9NK7lhfPhUbvmGBpIBZrhb55jL3F9cdJcYw/O81/HNWi3UceBu7JZ
d25fFjB46lOfxu12B7i7HZ9NBTfF2IKEB7lgzWoWa4bz/NcDw59p9BNgNvG8
+e6ZPLgSsrB6F/sZ2GHtJRFeBtI5ltuuMkXCaa/JZyy4XaW1BhaG6TIwOG5S
sioeAr+1kckyznuU1dfWp/A6sdp3K1RKvARetesYvsJ4XvH1+2FHk8BRjKK/
RrQQrPWbkifwOvLDsfcO5/VMuHGHq+VEdwk8dgsZOIufV30Hr/yiRgoAY3TP
YFMpzD+tLDmL/SQq815I31oOCysN0ptU3cDr8LFZX9wfsb+5f0ot3K+n/VUA
CGlvPOnPXYvzbbfk0hsyWtBs2+XdGgJ3k8mPcvrr4bansNNKI64ryk8mHL3p
C7PHm463Xn8KFBvyfejqyOh0hrNPxQMSSJ//0Xx6uhx0H7f7u+F5KiOxuW3w
Qw68Gx8KvaBSBqkFeWJCmD/X9jQ5rKunwrUrMf6Pj5fBxwKPbWXYviamwx74
cqHl+3aLGF8c10un+PVwflM+SI73uJAOQPFSuT2sHMr2yI1txfPCrd0oSW44
FKZcyd+fm+bDwszuA8R9iIc8hEd3/QqDV67uOnmdWXAvUcA7BPOHIex00yGH
AvC9n3lU5ls+NP32CtLEceO6+Prk+1N43y1/f4yZHbdbXLGJBs9TpZlRZWgv
gAvcdEud8nlg0v5qzRLHU7KcW9BTKAsUhgJZDoTkwxEbktdr4j7lqeQtrBsj
4b64zb3gySyYo5a/xoPbzU96L3dTPArOrn1ItF3MhHCLX8wZGGe/2L6JRrUI
7vq/uaT2LAmKdJTjq/D6PnzFI2hnahbIjpE4V1VzYHP4qNdpzIeZYoqnb22L
YGzzrSM06vGQJHim9QbGbXftOd0Umg3RJ6Spn3xJAK8TdDsZcB7oz03uEjoe
A2m0K3kXdHJhcPdLmyyc9zqzQ9tZrWJBZJvD3KpMIRi7fJibwnmetpeVfvEK
rts9r5bs7w4D/2fjMU+w/8JH7GpTOE/qxL1eU7GJA5sLh020sP/abSdpcm4X
gy3rc9Vpu1BI67dr6MT2Fmd2sDbm5EDloHu2uWwYHHVbm0J4fsk2gB7H1QSI
ie1h2nu8FHK1PIamcV6ysZx023U2CcyjjHfLW5dBkKbRgCPm+Qsps68aeQWg
txnv7KNvguRxvyUib8/SnSl0b8qGa8csJl0NA4Gru0SBGN/fv1lD9S29oFrj
/CHvPQ0g1KRFyVSJn8vJKOCkdArkv6C/ujOhHMg8LfaPcb7tPTX06KFcKhww
zP/QFlUBHnEPP5Ew33JmpF1kJ/G+K2xa7EVwCSwfDfR1/Ea8Jzz56mJ7Ohw4
vaPr0vk8+P69sDoWPy+1YMNB90jMHymNboOkVFC1E2FVwPHZl5MUKTqbAZX+
VH4jm5PBK9cpkdBnLuvptu0KyoS4+LJRI7EYYN98oi0I979037ulO3j9FUlM
82TSCYGB3V9OpOE8/OJaKddJPH9/zNI53rO0hoLt7UDcs2ZaY7Pr5xlfsO6o
/vCuMgEEV6keTBF6yANr9Df3BoIrXN/g8SEGgp+clSZ0gaZzDIeH47yBwkjU
luSWAKnevSHbMX7vEFNuv4IPpDxOzBrwjoNf1rWaxD0gjw1obT2XfcAXxOl2
3o+DtVjVt5bEOXR1/s/fd/iBsdNox67AVPil/4CF0OWLCohqv/qdBCvtm7WE
MzOBnmbE/jPxHuZlWNCsrD+85XbcVzKQCQyHzccI3cJWVEWOzAgAroayohSl
dGicVGluwPvub75lrIOfAyGuNEJE9HEKJOqk0oitkNF61/yhc93BcCc/Jnmc
MwZiX/ek+eH+pDktH1lUwPnHjs9QiSoSHCjsNRiI30cKbA1uROH6m1Ni/Phq
BEyc/n2X0Knb8X/x9ubRWH9f/3AoJFNopAxpIkNKRDlSpkpJKlOpZIwyFCrz
PA/XZbrMl3nMkHnahhBJphAiRJEhShHpOe/7r8/3Xr/Peu57rd/z/Ptae+2z
z95n2u/3Oa894hpR8icEuN9/8at+GQVyS+epT7AeX5XfLrpGoTBvolG9JBoN
N6JrLPdh3GpH4x3tmlDgo2m+Ka1MhumDKcZXiO/YtZp0p2hJkOFWtCvaLwT2
z5qsZv4hzmMoW+5MIDzQEnobcCkWCum+uzNiPY20XSTBx6Gw3/Zv+OGeKPiY
vT3EiPh+HuIhXtEeBHMqk3Qu2jGgFv3K8QDGaX8kPR2oDob+KSu+ealEUI96
GUjUEf7R+xASY0JAsvzPQ865ZFBSrfAuwX77dLS3WGRvKNg8m+9gGAqHcumC
vwTfUdXj2vavpqFQeuZbnV9MGqQ4ZDN247jsevLD4qAMCe58bH4usZYMXyQ7
zzzGeo6oNdg3L5BAyXIm1lmPCrcKoofGcHx3SSysaR4h43lqm3VfJxpma+io
7/F4G3PONRPE55/CsmeputJRsKUNvPhxu5VvXeM5/cPgWYF8vtj2CKjjKvlB
1AtzOWBj3DgfBjvpqElr1CgIVN6YSNTN+f4n/EP6RxLQ99dpbiwlQZj+ZcXT
xH+rD74M3y3DIX02sYNehgJjryyjS7G84WeU9GohHC4Wvutmkcd6np7e2YVx
l8crEumaEeBxsj8zC/fDL0X2fBpuN/9SS94J8Uioubj7V9hYCHw+EcnYgvGG
gvNFK8wkyMm1Zc08Fwduwbwn7hB1fGxlt9QGkMDB7/5B6QuxsO3KCRZvjHfQ
HuRQ4iXDdQnmyLyGRPhYtC1JhKgTVEavZXIxBGq8b1byzMeC/+8znwi+oxvz
jcby9GGwQVjSei0mBWq1jNYJvmK3gztHOmzCQd2mtuNeeRQEzLKd6sDyfxhD
X7PThMPt6S9LkgbpIFUnf64crw+8h/ZtLfwVDjy7tp0bykmBGMkxswdYT5Ch
NvfrjgjQ76n7yPuTCgK06ydmcBxv739vpS4UBe/SvUYus1HASLKo4CzWL2N4
W2A7CwkooptMXnBlQOS+i/MZWP9VlmO0XEXYj3KHOdb6IyBIZYs58T9lWOXE
QzNRChz5eW3iuR0FMqyOTa/h/qqUfMt81UIB07dx1yd2RINo9uWcaowL6hdo
bPMNg+0Kea/HbybBwb/NR7nw+NlzkO9Ms0E0wGetEJ+dFLhucFSvE8vviNdn
2NMXDV0LybTSFDJc+95zPI/4j7O7f/3RkRgYMJg+MvokFKYuCXz9ivFU3jLj
iOkgGLZ3uLD9bDysSUnOE3yYLVzbGF6WREDPuz7h3ZYUkGSiz36E8Zu76z5t
YwgG9Ub6G49l46DR95kbUUe7u65zSHxDCEwjw/LF61QgTw91XCT4tycU+Txe
hkDqyoBSnVoqmLY0GbVjP3vc5aXZmRsFBosZ17ODKHD3pqTPVqyngiRmfjUq
FK7VZYY/PJwBdn0XQzKxP+1/cTqdMCDBPVaVKDa9VHDtvfneH+vplGytfbaN
DJb7RUNQED6fHsroOYr9Yyijdnu3eBhsaSj6tDJGAYUnwyytWH+TXaY6m5Ib
GiwylPx0LQO+OdecMCPqQdykK+mk4nlHI7+7PCYSvp3/XnmI4B/7oh7Fsjkc
bG/aTqdfi4ag9JGCYKxHTTNxdrWOAk5X78UvvSXD51T1mhGMJ9Mq1H/yC4fc
/kqOLb+iwetHu50WxjeMSbm1MkXAz2M8i1nTFKh9bXrgKTF+ZI9yiJtEwJ1n
mo1UFAacHNblD3G7Un2Tpp93R8BwjF1TxBYSXBwTIxP8t1U9v4NOG7sis977
V0l58UB9vc+MHuN7T1A4gt55ozehNK867OOAa/6TILEf7dSwcD/y0AeNxH+X
NaZSgYbVbSEIx0XgWf11RQ8qWuReUTQVjQXFC/kuuwiebcfGJPl7vojvKnMV
GecRDZ6DeQT+W91EqNbDDz31X7Pw0MkApeYxeSbst/NaP9QSl/2Rxq3bpzW9
UuHuX8f96zguEqydaT+nY9HN5xeMrwikwumlw16A48iVpz8uphiIHJ4/Z84r
SAK/7TFXCD7/qcbLF1VMgtGpSvq3ZqzRwCwmrkDUs+Ndf7wlcHMaMnRIu/Z8
azqk32yo5sL5wtwLGp6qnSGIIVKKLrAjEl5UiFCI/9dCfLZh5foh6OmXTW1B
JdGQuWuZg+BDO+F530r9ZQh6UiNJs/tkDISE3/KmIep2yXazZe1IRjnsLN83
f6PC4smDXIrYToewoyXOoqHIo6b1uApDNGwaWdhG1FV/+JVb9VZoKGp0cj2q
bhwGOyrjvxH3NziGt59rsohAftpP8pt2keCUk+iBOixvR2513EVNQdK1nmcN
tsfBxY/yuwi/ydgcofkemooOHP+y0FITA5tvz9iVLhH8ITpZ/SfTkGiuyOck
vB6KHuwkj+Lzj/fb8ZrWT+loaiV07/vveN04JlFtic8/mzicbg8rpKP3Lir8
roYpYLfBaCcjPrcnc25tWHANR1oiJmFuftGgDNXZlni8Xac/uJHxXga67xqh
5DidBi+kkzY8w+fV1FK6a4GemShe3XiUF6VAS0kQyQjna91DS8uZHlnoU6jP
XV8yFU5rW7sLY//7Xr/Jl8qdg55PP7icahcFnVUVVWq43ev9cPOOSzY6Xff0
o+ymVLjPchvO4HNdVPK0e2dVDmqVtylnuY/z4+5a0l4sv3vTvnspqrnIrCbO
PfIyBbIp2zSJ+G6RbfDmiIxFPMY/vRyXyRDHkWiOCL61Rreb/X9yEb/+JSp7
GgUEX9/t1cV2fhqfTzlZ8Bzxsl7pjb0VBX+XeNwXcL+WekwOdZ3MQ39VdJUt
RPB+m9SZfhnLp+yo3n1hZz4qLr3bFojPWZxSfqo5WP6B1nrHxJYMlJKeoSlu
Fw2t1rueSGM/X9a6FK1OyUVO7ElPmi0iwYLM3noA2xlUUD/cXpyBXIPvt3Pj
/KA+tJB/Bcero1NGKts+E3WsxzDo+MXDhOPcfuK8/XJZcitTThY6tWc/t7t/
EoyNlDg6YXtmqi16xd7kIivL5QUedgpctT11MB3jLImLssUr2WhquJzftC0F
3IteBvzBec2tIrpvC/K56EEbX85j/SQYvW0sfg37+VG2jsz47edogt4m5t2n
BFCwAM4IIq/JuHIlhDUfPbQ5EM7oEAU6J4fXiXvpcEn/+ONt+ajjB/WkqngE
aHRvcSfqocid405otsxHhmGXrmzWDoPe6pJ5O4w7MH/ln6nLR2udj/c50UeC
6puXTTrYnqlHvkK8QvmIS+rQrEQYCc6yTsurYX9e3Bn1/sehAnQjW4LkpxoJ
8zHTmTZE/Wjj8/oMwQWIefD73SGc7+desU1sw3nfhAOrqcZgAep4Sf8uzjAU
ovI/BA9h3Fbj/ck+zkLEdD6vsz05CFqqj1tQMa750+FaDpmKfqae2O8/Fwkf
5RKLCN7+0vVlLVkBKurcI3vuZ28EjPikGusT/IS5BtX0eVRE1y5ueSY8Br7R
vtDdh+VbUwqahgziUP170QPVw+GwUVXcqQ6vk/tWLElmAUmoS+o3W1JLIjBe
Lt4ohefv8AZZnj6+fOT4dUs3a3sEfOWmrcvH/qnrLW46+SQZSSuaBpCGk4Ah
6nOvCx4/Z9vYjyZcTUGdSTSD/dmJkNJ+o/4onu+Tyh196xypKPCneN3vhVho
EBxmeYXxveZSp3Pk05DZCWeY3B8Gmdddf2fjdnu1ohdT9yaiHTFG5Z87iPlI
frGCcQPNSZWCyjRUIPvuydojEjQrPHwZgXHfqHyzTtF0xO9bNkffEwbtT6jt
k1j/bikTjojqdGRcF6Q+vSccfoUvfLTC+Mknbx+OBCchjSPHVeVLY6BdMc+P
4CfPsHPdtaaSgcyy/gzxcYbBbvfRvcexvKi7APex7AykV3Oq+kl4MJxY/FLk
RtR7/ZWZxuSdjnhaq1pOjuJ8ZW1gL2GPnrrfx/xuCppm1O0INo2A75vSNR8Q
9WtA+X5LQQqSrzwkcotMhtp93wuJcwJNk/bp1+kxSN+CxivDNBzkqM7qBN9d
u/9Vj4VnsWi/7zMp5S4KDFpvNzhJ8JNLcP8NeB2Hsu2thFcfJUDTr8Rhok6i
DEPH9KH0NORYVHzzQkEYrJ5PLFPD9hQ6ZkmsyyagX25HfE0KqJBx6h3bBdzu
qYvfxd10EtF1tlezvWcTQPlUR81fov6UkFnzxAYqMvjsMxEjGAPNku9mKFj/
205pyQtbkpCl5iNZjwkSrOnzfXYn8riKKevNN6joPnvi87dmidCdkvFjG9bD
yvv0HeOjJBQvfYd2Wg3np7Syb12xfEv+pszWN0lo7sxhdwc3MpSp2CsQdVUi
P1FE+7zS0XXWMf0H34KA+amPjCm2P6FA92nFmWQ0KiB/tOU1GdiejK4R9UHa
91ZlNRQno57IBgHaXhK0nu029MM4SYb31y+2FET/u0zzfHwgMErMf3pP1ANN
kj3GJpqKLh3oURYQ8oNbXw3IRP2CC8N8UxZT8cgpc+EKR0oYVN56/YOC/WxY
eCS0Z1MC6og6U2eWT4bkA6mO5UQ+lcZNLfubgD7okn6rtUVC3PClvS24Xylp
yJKSG43aBgx8n8SHQj3rVgqx/wZRLKeoLxORUWUWD9tSLLCcDBm9itsV9Slj
fxlFRemCQolR5xKhwnaGRNyv2Ma8T2fwbhISiilbCqqJhY1M780dMF6JIoYo
vvHop/DWxxzi8XCe8ZvWa6wnz8K4TJ8rGZEE5Lxffo+CotPFsh+x/JmKNd3n
IinofuQfUvvNUHBPXusl6kQUDK/sCEqIQ/MUE+UOhXhI5Mj6RfBJ7t5qmbw1
IQXVhhobsHQHwwEd91k9jM/42f9Qp09FBTwbGR79CoVAbR/aHqw/X3Xl+ox3
KkpjOtC5XZIELzW20z/GeF2PxW+2yUT0hENVJ90jEsRm4haJdYnmZjbnY4Y0
JK+5m/X1xVAwLVq4I0fUk7KRaL14Lw1dLuPJZJHxhyeLFUsPMW5CL6vItSMN
7ew5wtm2yQdow/KbifnCfjG4uNIiCjUO1Iu/USPBpvvyG/Swn901HAdrRCjo
lOmz90uyJFjPmtAg6oRevO0+NUUfje4sx8dLxVAgRbDVoRXHcYBPQiRdJwbt
/FX2S3Q8FnRFqrOJepHDgxmnl7xTUPWXIquwulDIjtuZKYL9EJesJSZRG4t4
awa+6q3EAbnl7ykFLJ9BlT1/bjEOTRpXRpP1oyHsVSlrM8ZPX46lofkTj3Kt
FUjUxgjYuLE9mfgukdom7CJzKRFtdyBJ5AsEg6yDYC1RT/aE7OIX59REZNN6
ZYi2IRC41c6WviHyxCttffZriaiTvmfj2VAS3D/hGyGI8e2X5WwVrqciMX7l
Aun3viASrrYkg+3cVlf87ZQhFX1o2HNh6nwovPpmSrcby18R1ntV3EJFOhTp
ZPeEQBiLOWpD3C/KeK50XAHP63E7nzec8z5Qs3SqQo24d2S1kZqMktC+yNqj
dgNeMNuk+pHgj13Ws+TomfRGEmWdj59eK4KmzveNQRN4nW/Y+IVzKQBZqlkf
PvX0OZzwVBZNJ+4/hI/eKdvjhQ6bTqfNPy6CvlZRXXUsn8tq/cu+zxvRTlwf
N/iUD1+Af1sk3l+i1b7utSb5ItaosMdW99Jh8ulRg3a8DvxcNvgU+8YPOZ5O
bjipmQqdMa1VYsR9sAXqPYlLoYhBgU2BuzINpFN8TYk6hpyNJ7u4f/qje0aV
zsfKUiE/1zGQuHc39NrgFLNGIGoIUn6gFpkOvSFn3R4TPKV3A2ctIoLQYfvZ
wQtOqaD/M0eSqJszS9s+su9qCLK4JMBl1RIDp0OUBYh603Z09rz5L0JQfSsN
R19fBKjrNmwbwePt/Wr8dfMNoUjI7cyAOzMZ3j1/umpDvAec/abaci4Umdp8
VC9ktwf7wrbQgvV5dI9eP1fMIBSRWLdGbIj0RM4lVbuJ+88+X9STZ76HoJt2
u7fsrE5EbTaiRs7Y/2dYiqcuBYYgztjanMiSRPSsTOB0CMH//9niTopQAHr/
MfXUnqVCULrnRV/5Beez3zw/On8ORf4Dzc+TaWIA6Xd1TxB1NM6KnhKvDELl
kfelJyWeg1DisfsdxP8O8y2b+9VD0BfHLAGlD6lAu2ZrS6w/z8Z5GMQ5Q9EG
CrvrNe1UmDh/+FwVxsU41Y+5+IUik6/H1NvaSUAvF/DEDPfXc9eKXnRHKKLs
+qnp65gGGz/vYh3Afs680p6ekUVC5pkOj0cepgHXecOAlxgvcdxbQb1PRl1O
7IL+k8kwiNLbiDo+bXrHtentyehF/9bRGWs7OP+wNOgu9s+njNCmz5Qw5H7v
WBTHGwoUab6Krcb98pdxuw+bw5Fs7VH+tivh8BY9ynPCcfmmsY1n271wNJIu
F/bClwR0vePxwxh3po4wydOS0PTn6HVZuSR0IEe1xZuocxpztjgnPBzNbpj/
Q28liKRT9OlFcbu5fhVh/uRwVDDEemD1WRiSypnPIr4r6gvDS9/vYThf9Lr2
0CgBKfzpjniA49K5oNc+9jcMvdZ/zU5hjEPth/fnrmI85lkoryK/L2r4VVQ7
YloIWQWRpYfxeY/fjXdX6Clf9Jq2htyrmwta1OTZCZxHbKLOV34g+SHus6KM
iygVJHKaLslj/1zzHT0oHuKMbm7d7BROmwvWE4vhUfgcznLJXXNfkz9KW+s4
11GdAgUji1aeRP2pDdpjR8fC0MC272/Ij0nA4l+89hPbP0+nUci+GoDo26fl
evpTwc7u3Gviv4+xg25Ii1YQSp1bP7H6JhX27Pg9nYXxlfqomG/Owcia/vC7
pBvJoHldu0QU++2V+syiW3wI+nQ4hz6CkwIOUtlNxPdh+Wb2D/pKLuj72eRR
ad9UuLZl2wuijgBH7/Wr7xZCUP7Rul83y8Lgkdq2B8eI+aKZPyZ9IhT96Nde
PENHAm1b3uMEn7aqUb/GNTyPjCjtxt5MfOg23WoHcc+/6aavmVO1J6oUbaeR
EEyGjM+j2W//q75edCHDQTz+69nq2wbIaN6gwJ54T0Hnt+1TSFQIqqlkzoj0
iEdeZ9+OquDxk8R036vfOQgtii3TZJyORQpHfqSuYHxVuY6TU8UOMUkkCKvx
FMI4pSfsBj7ntxumOxvv8kfZPgX05Z+jYGCfx9og7u+7u/1f6prs0TB9TVH0
fA6Q6A9U1eG4jIV+vXpb7iliG+O9HD6XAlP+yVGrxH1XLtKC8aNnqGrnCo+G
WQpEl91kVsP2c/cMd7kdDEE+jqt0K8uhYODvsVBK1J1nu2N7LdUBedtIxn/B
69VFt+lwMtbzZkecfBytE+rYlKxu/yQVWP4syJIwPlhE6vE65oxq+lQZJFmT
4dCC8GGiXnk7TVj6Ni8XlKRnPLi/KApSfFt0tbH+u3mMAXGKZATRlbxPDqRC
dvXbfUHE+eQlo0fXBxcULO66eJSoF0bbKbUT+79CS1iedr8reip16/2pqlAI
Ejb+9ox4tysbvmnxUwDihVmOcrN4ZN8l3hJK3IP1DGfQVnRFbEKXxSu+sqCB
M0nmxX/nUVr/YGm3rCtqTQqN+m5JRkeXnKplsR5ui37D/FIXlJC3npvGFo8m
85NlJbCf35Q/ajqh54ICJ3eekh6OQU82N6sWYVyBhsXJ5UQw4h8ZpFtoKYAx
QIlyOF7MWZkC3ntIaLvysFDh+Rz4UFh16BiOS85yFhObFhmxfz/Iy+yYAtJ7
/xasEPUsbpq9aikNQfxH272qL2XD15RHBxHOf29pvLafVQhDKrNWq/wbUwBZ
qc3wYz+HFPO+OLUvHAVscrwduiMVDocpelzEeg51d4QYHYpA6gHum1gZUsF7
I7OoMHHOCfyY8HORhPLik2Z745Lht+SLd0Q9vpdKSn8stkeiGO1z6xdSk0Cs
wfsBUUdjM/PlwVxyFIqqO3xQ8UgUcBdoXSbqBqKxj0JTL0how3kp/WC1FFBf
5TcVx/ILwXGW7bwUtP9LyV2PFTJQFbb6EOM5adPXqqlgCuqqlhMc1A+FFVTu
cI6ou7F/Vj37EwU93btHO1LpMJq7PXCPqBvO8XXmVbpoOLK7nS5JszMJWmSt
N/MT3/mF7NoH/1BQCHdts4IyGZ3LjfP4Qtx/ZlzNmbxIQQdZCySVzeOQF8P9
5D1EPZo6wyG+mmhUPxkccFo4Bl1b7D5C1Km/oW+yWvQhBP3+/WjUn6EApHNn
8qtx3n3MJLbiDVsI+n7xCHMqdzZUu4hLumD/07b+nrPqCEFfv23jp0lMhi27
z86M4P7GM8Ws7HP3RA6XF+Ku1GdBh9GRvwSPQV+Q8kptUCjqi7m1965QMrAc
tnjBQtQl3P/I/Ph2CtKSOL6ZdDYUmkO2m9zGfrDu3/ZWR4OEvkVNlV48mgI0
2l4PiHp/MXcWpTeIkFHzntL09n0pYCE8PiaNcTnfDz3bRsjoz9YVAcshKtQo
Lt+1x/rtjti99x0PQzpl50/lHIyEnGv6ysR3NvaBcc5qFm80ZRM6MD6aDOKH
Go8S8z2seBvtJqVwxGHRJ0AvQAajvhzJN1g+gJSmNhUZjj4x66waJ4eAwHBw
PfFeQ7eb9oPvvih0KzLGoP5kHNr5giWfeK/BxN7s+ZwUjpYOPYz3cBJERnt8
vYn9i+byRbmIa+HIOCbozrwpCd35XJY4gfULWlcadEeEoc0RpA4hsVhU/8f0
zmkcR+mQrPv52aGo3bxgmo85GmnIyDAT/2uuZmWxqek7osZhQS7minywFtei
qszNI0Xbl3Rf8vB6O/a9rm81Av5oqNSUEHUW/iQF9Y67oozr1gZX87Jgtt0t
NhDHZfjGAvWNqDsaNhi9nnUpGU6e0NAgzuELn2MDObg9kGhMlwB9XxKoUEzi
WHG/Fh2iN55yDUMCKmzpvJQQ0M8++00Z++EVT4Gu44oHetRqcofclwzt7Uqu
ZljPpfLc8ufrnsjgRU6j7ttkeCQUTL1H1DERdJzPXfBCL8rFOhnIVFD3NfPI
IPK703ri0oKhaH6hkTrxUQKV3vzANoD91l0ZO17n4IOWsj/MKb2KgHe7Pb7f
xe0avD62R4fFFy29T26b7CJB9UxDIVFnyn+fl5aaiy+KbbmwwV0vBKyZmfKu
YLxV7vuPKCcS4q8/t07ZFosinM5Ph2E/Cw/h1P6zL3Jpq5QxMt+JVOdfnybq
8uSHDsmd5/JDtirnNvDTkBBbtmLtVqxH9qai1RcLX1SlUlAlWRGDjg4UadzE
fi57ZpkVOuSPNnSW+KEcChp4zJqVhfGN28Sj/dujkKoFHbezQD7Y2tp+VMPn
7fDYNd0LXjHoXNhRG3H/TOgv6mp4h9fD118ujdGfi0MBlXOzy+5JELvwk5H4
blCwXyTJ8UYeqmV1+dbFkg4WUMOmjs+Z1tGrt0ST4tEln238nHuTwFSn1Zi4
h+9WxHHrSXMw+pthQuVSCAEZaR3+VeL915dHTRVLCWhUrbv9AHcyXD5CN3cR
nwOFtV+c+1iTiCTYK8xv0SZDz7NK3V9LOF6jwly+FlTEkGN+j7k/Ea5bt411
YHlnVX/9fJckZC36ZnxjbzgIlXL9fkXUY30Qi6Z4i9CrKhqfXU+okNckFTg0
Oo8cd3x7qDWZhJrW2BSitpBg8bhctyAeD+bPfLzkpJPR2PCBJGfzYIi/QOol
8rugShm3H6bJKOpGqm6O5jFU9fZEIzceJxPjr+YqmQuRjhv5bDBNAtzZ0tPR
/3keudhX3Tr8IBlJ6tuXRCWHoqIFnRmiPoI9l3zzxrEklHCq48LtiGgU/OVE
Yyb2z12nFckfuN1fFhuPVz+KQt6/zw2NYXxvBPuz8JR81CjUuJZxMheUeG9t
UsX2b5761F1x5zmSGDuHeirCIOI2C93Y/DxysGlevztdiPbUnncVD08DVneG
D7EE/zNfwC/a/UUoW4xNw8A2EaKbI7S1x+ZRcqpVf/y2YnRo4gejMkoEGnla
ZYaPeFzVHL7IeyMdcZVon9YaD4LMNh6aQCKfeufZvLhWjOZtz+x1OUaFVlPu
rm0f5pH6DqPTnxlLka5IzLrAbCKsN3HuVxrA6/CtXy4TK6Xo3WkeC9nROBhY
Xtrt2D+PaoN8o9btytHBZf2eYzfJYCLg3DX2bh6d43z7Qtm+HNHyk3KUQ2Og
pINj7FYPPq9+EHsUvbEC/SLH/EigDQHuvR2nyT0Ev0Qcza3HFUh2jfa3HGMA
/PqjGa3bjfOFN8I77jlno/6oK/u3PolGFP4X9x7i8/POJmpyen0F6p4o0BN9
cQGpc4tO7MHyxmeN98h0VyBrzoqrluUhyPNqUOibTjyuJutITNwVSO35R7bU
6EjkH3r0AjeWv6xBz8KzvxIp0X9Wv3kmHCXZny9g6sB+VjU7Yc5Rguo+hfeM
5aaBdpttrPl7nJeFr/ItJpSgwV0+z9ZOUkFIivJOdXAe/apXUvg2UIpa7K/F
5EtRQPLQEYmh98R3oX032fsKUM01bo7PgTEwb3hFkWcKt1u1vW1ptgztzOL7
wbuZAhkVMVXRvTjvjv3xdd+GCpT89pBvMzka5Mqpeh+6cHzHPedGTlSiyj0r
2z2XKFB1cTB0rh2Pf73F4Os6xShecCdzyHgEPLAXvm6Ex0mxmnmHO6pCtBun
PYQHIuDN2waemdd4n02w7q7rrEaOVvMiqfGBEN+0+ZF+M15Pshf7RjVeoKSk
K3tU2aNgq9D4fr1JvA6vhYd3Gteg1YTdd2OdfeAm6fI980a8b87ZUU3HalDw
tdf7JLw8wT9vsrO4YR653n3FdI0BUFwKh8Nk7yXkkd+UQsH4ZZa9C/Z7SlEe
d5dcgz8ZeFoCpzbj8ea2tP8TO9bTKRq6pSbXD9EbGUfaY/kgHSh6NleNtpBW
FA04Scj/VLCid9M8ejCqSW07XoXmnK6Yz2wJQR2+syE8b+aRhEBM1Kr0c1Qx
zT2zPYsKMlOn3XvweaN5cuWFHnM++hIXf3DL02hA6ipZgnidpNMeqn7fmo+q
RUw4x9TC4KXIPYkaLJ8sdDLdy6cASZzM5c2xDodwjfX/quvBcFni5CaoRlTm
4yMlHzyAj3F1nusVPkfVMl2yvVCIHlaM1N02ioSo07/mvuD1k77MN/K64AuU
2MglMHkuHPLleW0v4PWkTURMKbjnBdpz99EBHkSCV3CwmAv72cJ87OTvd0Vo
wyf1DXoV3jDC/pVb8RPx3qF7i5FUMWJXPlTsUuEO3J7czQ/H51Fv+Vy9i08x
UlO7yZdG7waXxCcepuF1YD75y+M0z0qkHho9PzJOQgIrPwz3vsXnT1PpyHPu
xej5GHvXpuP30WHxBcffWP7SUDbzceVilF8cUhC8GIRclA5tLMX4dU3/Lja/
ItQsMVzEdyYQeZTPJNVie6Km+G259hah2P61TNM1b/SZSj23e/L/nY/xi2JG
beDmS9Aaabn3n7yR/ya/T2Twv+Sb/5t8TGlm8qykMvz+rf7knzj3lzpV435J
mHI9MvZPnH/1jYxx/ybYXOjz95/4He8Eqf8T/kTB3Yzgmz363/hmPwZ6qOjs
OQvGlzJS/okv10ek/j1jCtOZQow//4GHhueubtZxhI5Om4Ot/+STpOGznxAJ
hC625/zC/8DzFgwHPIxDoXz2E3vnP3gU22oS1HayhwI7Y0Tv0D9w5j9/rQPY
XUH+c41E6T/0XPpf8sQupPNeJOz3/vaf9k/+C8+z1b/wPP8bb7CVWykrd0wg
HBvzGxL8B674L/yrUf/Cv/pvvOgHD72cPU4hweGHIVvT/uEf96hhIekJS3Dp
Lzk09w95T+kUR9YHbqDfJv0f/Jk/ExqqvT6FwAdrsf/g2wxRVdvhXeoET75e
+w8+4X/jd736cCba52AAMAvG/AfPcEPGwLoH1qP66+Z/6Pk3vut/i9f/Ni7y
Web/xa9r9N/k/y1eJtLJRwneUdeDfP/hh/9b8fq3uKhXs9v+n/jM/y1eS/8S
r3+LyzsJcyPCHrH/Zo/mv8Sr8f9SvFQMpJukcH/Zc0v/o7//t+bXR69ud8IP
4Tul/n+N1/JF78f/m3j92/zyaRUP9cJ+fjB34380v/6/jtf/NC4jnd5jfHct
wcl+buA01nOCdvHI3P8gXv/TuDgscNUYfjKGhboLSTJ4X9vv3P3z5/8gXm7/
LV5lo88PVbk8huSv7RJXcbsmbTM7x/8Z33+J149/idee/xaXeZeVxK+lD8BS
xEpFBNszKhBf/+0fejT+JV4v/4fxWprxUGxstAYukdgswR0aoNcjXEjw8AeK
+Pae0LWF2gsPDZbZr0DQi/aEEYxfFBUzeJ9kB6e+M7s7f1KG04L+XkME3x2n
RMHaijfM1FxWXLuqB62zGoIWGGd9uJMHZO3hV+ZMkST2c939VZFBjDdwWgeM
rF0AsvRT0/WpEBhItuMn6pD6lHx4tYdsD+uOgetK2J/qSFae4Hl+U3ionsDd
7ru7mOE43t/sw03gI6wVcHj7EzinKv/rOlkFRNJ9OPsxvrkhJl1Y+hnI22/e
O022gv1KlXdqMK607juYZRoA72pvhWhg/TJJUkInMD4cpmhc8cUZ2K/qXohO
cAffr+e338Z4VPpAqPigBzC5kco3BZGA4S7brAy28+8cHNl0+TGcEW9iFnFw
hYCMLjGCZ49FOPXoEE8IBCoHheb9IEPgwgemBzh/30Hn9iKTJQKO5DS4Kn4O
hfvrYj/7ie9UkW/Yv7yiwHr0+YbAejdoK7GhZ8PysjGr0fWQALZyBrEHDj2B
BDodUeI7oQzXw/zvRX4g1Ca/uIGkD6cG51+p4nZjexvztx/2BJMdO90vrFnD
5rlYL4L/ttf8/k9HvwDgP59qb196CzRZ5DLEMV65r0/z5mwgnNEXTOEUuw6i
Uj8O7sW4MvI2GngcBH/pGboknp6Duxru8TswPlnOalD6xxt0ztBXCe0iw2vD
lot0BM/qRY82lfogoFm5F1ilxg11kf7WnFh+W4dG9uhyEDD5ulqqYT1tNHN1
BI/iVTax54j4Xx72XSFB8xqMXNz9dwPG6X3ELzrqxoDaj5V91Q4xUEHH5EDU
6X5LV63/3owEDYdMn2gPOoIbgwXzY9zuuFSmxwWaSHC1KVge7A2Bl/YKzN3Y
nxyBe9/J5iTAETMZUfd9ibD/Ye8G2uV5RI1QVz3mSYXtX2cP3Wb0B3ndkTWC
l8adWjQ2MpsGc2mJW3M/UsGBVqG3eXEeHVi90Sg+kgtiPJuTZJ4mQh7lr8Nr
nNeciH+vYliZD/uecZ/k3hgK2q+y07UxLvJK4KuhRiEIMxaeEhj2Aretl38/
xXlNOw9nj5NbCNBEnpod4r8PkwxsXwi+UNv7FsOpJ0JhtnmnZ2qUKaxKf3r4
BuMFVSTXW3QksH6VQG2bvgNvy+eflWD8mN2JwE3XgqBfO579wQErqDreHcmA
/Zbz5ByZQ40E5jYQQb2jDqlJC+sEb616QFvNub2JcErzrFxBeiJcYZDcH/1r
Hh2Fxe90tiToLzmtq0U6BGbW7nzZWF61x9r9ezwJGAW23Ki30ADBW8xfkjEO
QjJJ/EJkeJy3PanI4i4cqj54x5/gm9pZMtPjEQH6ewy19bT9gD2+SPoGHrcH
8k4uKQcEw6hr2wldrP8Q3wl+wk47fqebcq6xoMwe3vPwbhxEut/QsSHqrt6/
YM/VkQzXxfdEqNdlw7Loe/QW+3OZ64Nv/OUcqF2sVH3WmQsRQ24OfhPzKKR0
uPW1XCg0xm22zjtnBP6nrve0Y3s0T2r0OqNCcH5ZUg7lWfCpO4Dr1wjO35kZ
3RNREeRu66UpYIiFAe5i7TM4v2tZSPn706MY3lK5vh94S4JSDjereJzX00Ko
+turAYDKqfYCzjbQ1Ncbz4vtjwj5sjVFLRyUBBV3jDz0h+N9oyOOuL9RIrv6
+nsDIFtRjv7YOyuwPV4rxoPl3acGDtruDQId8QDdqP0m0F7puJ3gY3+o7HL0
uX8QvNcxs+7tuwb3DeU+EHjiQo7iRGQybLkXVb+gkQNkzdMM1tgPs0/++lQ3
B4GwgmLwjIUEZOkoMxPzK+itPl3srmC45dPCNZ6iC5E6wRJbiHktGl8UxxAC
54+Zr72KN4MjIbxL37F/YniTUx/tIYOlubEwvRkZnBu7Sbuw/SGtMi3Go64w
lKLq+hPrb/ToXMsjxtWEntKUcxRw3OblZLqfCuZz2ibPfuL1/3zp07siVGC7
c4DTZfEFSLsZ9tnhfNbm2MW72hEvQLcsc1khOhFmVASVsrCfHb9dcPA4lwG2
/qePpr8ugoAdynb5g/Po7m5Z/XvrzyEiQkp9gbsQhm2ulpgN4Ty6LCLnJVMB
8MnH0L68kgynVdT3ruK8Xv/uNFWSXACjVwp9iz9T4IqOmMoW4v+vp92837gT
7NFj8kxvsIN2ppytVGw/W+A+5+kzTqDRJbzrsMRjuCFP/yIL4/GDh10LnZyh
R/uR+dux+zBxRWWA+I+2FpuqrXnHGgrKuFxVhG0hr2CLcBvG9zX4vVfpdwYS
TcoHnjUt4KAuixD7yGupA4bCG13gJw9LJUVSCpoPF1cBxvmnngXWy7iAQZ+/
7zGTO2DiftKsHOOF8j935WvZAUcLtXLu2BW44rC9mdg3mQ9Jxng2uYDm3R5X
lvOWIBr8gC0T4ytjsY6Szh4w409b6MMXBR1J7tXqBA+VQNf+A6uWIJtsKZKA
2/W2ieufxfIqZw2PdLX7gZ1nXE+dYRacOiszQ7z3PO1g0fKInQznF4T2WKmX
gZ2Mq6/f+3lUxXoyQMcuGgKaj3/4UlMGO9Q+u4z3zqOt0wJvuKm2UBZDiZL1
sYGXrDcOvML6pxv5CuZSE+G5zndDdcZiuGjmZ7+E5xfbFu1JEkMS/KFNHPdv
TIOLraZd7Xj9nE6ff7AljQq78voCp1zjgZ5Mo+iE1593JRllvtvug5mreb/2
lSdQkNv2hPBz4AatXZvPmoMef7POGRyvMyUPLAleTb5LtkNyqhYgmVk6mm9k
CKdrZa2+YtyqMb6gwNEC3gk87pnB/uwvO3JmAeNie39tOqqN1zGT2QSBijL4
pcT7Tb9/Hhl0ZR2cirSAV394TTley4PcKROmRSz/bU7dZ2H3AxAseH09VtwU
Vnb5zRC8/f07jFROyT6ExGWJv60bH4Grg3oJYU+S4Z7bzwttoPWdR5iyYiII
PjT2fUn875ZR0Fk3fwp2zeS8w5sK4FNA9P4iPH+17tesN/C6wyY1+bVD96ph
ZWxTmH0L3hcUj5z1606AH0tiZfEhKRC+JS/HYmkefZ75U3H7jy/EOD26Gn+i
HCDba7dbH8Y/TNTtwPOaw/6r7eTJAhi+JaBI8B5bzciJbacNhQd6P4yERVJB
8gT56yBxL7Hg8GJ/cyi47oGdJtMJoK/v2fEK73eZzze6eyY5gu/SdeVvtNEQ
lDZ5VxCPK4ZHDzR1SlxB5HKdcA3eH670LMfq4XVjwCa0vS35GajKDwc4UaPA
UmzE3grLb0ndvbNtoxvocknQB5mTodRy0EGS4Osz7RdMifaEDhPGv+rvPIFy
XoGfWN8Mu+pNOM/5QM9yT3tQhjtITowfZsb43ZtCuzknveEqH5eJEq0X2LUI
7Vom+AbXVK11Uv1g84eO20k/PaDx9tfYjxhfPUL5cbwrADQv3jR8o+UJ+vHu
BjUYlxSeTGeKDQa5jwKkuTJfOHeDpv42xnd2rWfoa5Ah55VCWQ3er3cNM82b
YPsP3u21qLsRDk9JtygHOkJgwrYvZw/G2WVWPzz1iIQdftov/J4HwbFLPg+/
4nOFupxY2thIFGQFe7oNr3rA9rlE5oNY3qSAfOf2TwqE0lu16ETZAZtC4WZZ
gud5MDLt0OtoiGUTlc3rtgV/djZj4t1cVpz5rYdXYmBis7vDhQPm8PXP0DHi
3Vy0sduVLl5HCLknJcJ3ggL+E6VniHsXFoYXTojjffl42DrDXBm2PydOjOA7
DTPwXx/a7gq1V/Vdsj6SIKWyNozgzzy8vSncRN8dfkU+/zxl4gNqzPePsWA/
t/vUm5218YSc6vqQU1Oe8J6sPE/EJeb92+saspGgt+PVa0/NYAgrrakheOcW
KfeF+u29YfrY5pU/+V4g+Ezcawnr/6pplTrxxBdMT9s6hVX7wnaemxxl68S9
3+kG560BwPApiXnELwhu1bu3EP/vGh70aeqdjYTDDEXkY3Qe0E4TGO1E8FLy
FoCmeCi8fhF2qOcGGSTj4lWI/4PRB4zmnnWR4DP5qdOoOwkSjY62KWHcfXyT
p5FpGBi2hqtepwbCeBFHszvGnxVtSVfrokAA0+btptz2YO3w5K08xtN/uf4I
vxIOm7i9hkbPe4Lh7PKOVxiX2rHP+wt9BHQExPyUTXsG99nLfk5jnBf4e18m
REBqKv/2+oDHcGGvIus4xod6JXlWtCMggde5XHrcGMJULj8kzr0MBa6OkOUJ
qWZ7CpFaHJgoNnaIYb+FxgzbyBgHQEGAHAPLxQjQ3QWbCR5IBT+fP8vpIeD4
ifHTFdcAaHhfe4cX6ynSXk4NLw6B06olDo9lYmBDVZ0QHdZz0u/1YHs0CbS3
Ja32R/qCdsRbZlriP2bcY3H/rRGwtqVKJe5REDTUdi2LY/2aFe7bK4zC4Fd/
5ePHIX7g8mBalairnqi7uVFvZwRMTwkY9Y8HQuqrW5rSGE8bFg9cVowCae+I
zPu1oWD5x9jRDrcb5vfuMyU/DiRdZGgZgiLgwYWz10LxuvFLpPhL1fFI+F3q
zuAtHwIP1oslPmD50uY0a+0biaCnQ47uTA6HWp90WqJONNPesobdE1Qo6P0e
csUlFFRfxIq3YfzPI8MMwd4kWHA5/5Cd2RdoDMXU+zD+vvuWb2JcNLhH6Q04
6IXB+Rqjsli8rtZIVdXUhydDvpiL8CsuF9Br225TS/x/nElsqj+SAmN9JJ2r
rk+AM4Ma9pT4D37Gn+/pUio0OD14EhtoDs+XxiNM8fl/Lnz/dznrIKjPyeg/
4J8E/Bp3xcqw/Iipkvo30wTYuCj9tzczCqreBiq/xDjvpAV5ySIUlni6a222
xsKJ7yO7q4h3bYceHLSIIoNq/HHBHHxOX/jAf5eY73QzNu2zqeHw4GzXwsMj
IcB1+Ejqfow/pKfncz+ZhPNoCbN4RRLwFvjOEHxosj6nCp/nRILM7T8uB5pC
YPdC1u9i7M9hrcXdgsUUmNR7rflhhgTsx7iKN2KcZoeqD+ONWNgQYkDRsY+A
Ae9P3uPE//1aVzSpQwUruysnpDxigeOs+ZY9uL/KfQPzGs9jQfBeXsNlUzIk
vhZQUMf20y9lHeD6nQSsnJ1Pn16PAbPW33Q2eL+4dLTIYN4rBTY8evR2L2ME
6PGZMHpgvL1rav+X1ynQJLillVz1DKzd10WJeyDsmWNBZw1Twaz8jM0tMj6H
akVTh7F8uU721pataRBiVtegp+0B4sXHZVYx3sehvXY8LQ3ymT1nW7e4wOqG
zpgKjB/blts53JwKjRW+k38+W4Hn4bdPXYl7WTz8WZXmwXg+Wzafn0qFeJ2k
MG8sHyv/WzHCLwxCezvJU/g8kjjiOrgR+8FucB/lEWcUFNq/MPZWD4cbEj3N
S7i/oqJ8rDZ9cZCmnzdW25ECm80dimrwPjumdn793Vg0SPo3OF/aR4ZBr7Co
GoIHVfHn77inePwPXytrGiTD4tZuxE68l/QWBsbZBJi6s+e9p14EGC6sHGDH
7TZpbd+wiYUKK07SqPhVODSkdY5TsH+ezeu60PhS4RqdWezvwGhw0HNlsMT9
uiw40DlvmQr3nPnPCg0lwiOSy/eb+Jx2Nc2REsWUBm7MvYL1BVEwdUL4BsET
1Rwh6pEdlQ5m975zxwgnwi+e27eOf8f9arXY2deTCZMp53fe5Y0GM+Wi0Ql8
7rpnESvmIZYNR3N4kgtfkEDqfYshJ5YPP8jilOeYDh84uFuWw+PhPd+e9yUY
vya32vBZIQdcNL75l27xAXutjuUFrKfnykXHOu5c+BG+9fcsgzskeX/TM8T4
XMbY4+zYPPjgW0HDr/IYytwbAxS+zSMl4alvOhAD2fs9I8U25sDlu5INJRi/
WpztZFWeCCuOzlb0T1Ph7BD/TjPc3xF3rTxjvmSoecJ30f9aDEjJeurr4fhW
LFG6eMoSYVrK0ItuKBNEXx2mCC/g9edxZz7vyVS4ZJlgzhwQBU8E2W5HY/98
cSi99/tpNoh4iGtsuxEDT3fusjyH5Z+e77jiJJsOaw0cH7ldKOAVv2mY4FEM
lL219aBEJiQ/LbnuF4bz0fMC+0dxv9xOUXp9KrIh4YF6yOpKIqRskjG1m8f5
3baPhilL+cD1R1W7LRzbzwOXiybxOV/Qzi9TJh2GjHga1D/EQ66NZ2Hvd+L+
1fxt0chC8FrO8x8rTwH93wImyTgP2sgWFX5GsghaTjAFMPYlwqeKL3V/cL7Z
NXqWnc8hH2aiZM7M1XtA6sEDDuS5eTR1xSrry/5icHxTzzvNEgV5phtOVGL5
lPNLvP5jxbC99gk9fWUQSNuUv9yGcW6rxV46pxIIaY5clQzxgQzR8/YV+HxO
1532LbGjBAxUTmyYiX8GC9YnhaVGiO+Kg0JsFTFQQHFi2hNQAIe3l8yXTc0j
P3cy698f+dCx+cz0klM67Pv6g14P593f4zaOV5UmwuR7ltgdiVlAXoos9MPx
9TeuM3DmTQbvQR6pbC4q/GKghJVhP9Oul5XKSacCaae2WXluPAj3288oY1xj
NYuJBfvBaaJ49pwfFR7SayfHYfvLjCb8bLE/mdM5Ji90JcCCXnZDNPZnI2tW
QoZ4JpjMlt/TmqUC1xB3FzOOL0ru2HeiLBv6rwx0RiinQp22kusEPg/7Ojpq
WmK/VXr6/1gYjoF76Uf9lj7Oo8HexZEH3/PBvmDrn6D1LEC79t6JxnlrEZNY
GH14IQTXqn8e/ojHm8YZw0/YP+QryvRvjxXBWPRTpbcfU2AuuaQ/DuOa1z6y
LDqWwPIyeUgv2g+syeP2iRhv/ukiyI/bfSOW6jj+Ba83h313u+B25ceNykVx
vLp7Ndvr5MmwwepoZjCBt5H+vMZ65tNCX0+bB8HJ45YiZiP/zid2uFdkKfFF
DFgVcDHkcxTDgu/2VHHsN8Xm9d85xYmQIfU1Src+D1Ie7pUa+IrzL5X8DIO9
yfC4R2GC4pgCu+sfcJVhf1pyDtl+RbHgdyx3ba6pAF6Q7W7uwnHn03L6JSyV
CsXRI1vOGCfBuOZn5ywsfydrZj4I++G1hvSNejLOLySVLh7E9vxcqa48fjId
Pj7sDyvfmgxpSWfoR3FcNIpun+wRzYSemzMSkcGpkHXa7shbPJ7VxLeF3yrO
hoGBRwc+kTNBm09apxa3++rdtotV3/JBydHP3lEiH3RqRFSiCJ6QxpnrNx8l
wWMhRdjqnArzTe9HrbE9uXk1/YakQvjFuJsmclMe/N3O8E1jEOuvHKJhlSiC
+V13t699yYDRAr3GqqF5pC1aHSUqWAyXNkUbHxqlQk2lyuoGbP+H748Op71P
h18NJrQafdnQwqursDI9jzzq2qOrR4vBVPf5q5p9kbB+29vuK5aXqKNX9sHx
+naj/2G0IAkk3lu3MmL84FnToGc4Xna/PU6rinqA3YbfsgTvnJCYglCgeQQc
lRr9/FO7DBSevbwzivNQadbR8xPCeXCIxr7Nm7MAVhYn5L2GsT2UZ7zlMxTY
cjSFTkSgEB4aTV5uJXgULz5yEUNx0JbNSDJISAfdKatTc9gPGmVtbr+EEsHj
uKTkCI6b1a+F2BG8rgadVQu9l/UC6IOmZZKCM2HlVLRkAPYn3cInxZrnVMhS
u3zow2Iq7EKdU2Ss59MBnsuR4slQnh42eGw5A17KuF9zxPM6vcPPzm0fjjeZ
L7w1Khcc6g5tvoTH1UDUrfTdeF1+RhNCV1dYCCRDtvIk3N+S4edd++ajYC5p
3WvuaTr8+Ptx13dsT/YDb4OF8zlQp/nE+OrHAkixYQx6hOUnO3ijN6Y/h+sH
TPtsnuVARGE7I+UTjmN/Jb/goWIwGztmLsdDBsPGpCf+eJ42DjlrSa7lQSST
bBCfRwqcsvcQNsHj5/G6hJKcWz7cF5kydmmNhvcrrDb78DowIDDxvHYxH6q6
mzz4KsNA7qDFRS2MR9c/2yBikw9Xe6+HGo95AU+tZWXQHJHvdD+xz/IHzVNP
j+faVADdIU0do268n77zubWlKAToxFgt3L1fQGAW8zzj53mU3/szdnUvGX7v
frBtOi4TyiXrdQn+26BnJZepIiToCd5n1YH3DfELu3SLcbt7fjINt0iHA7fr
WHYmbTp87RDY/xOvh6ubr38Mx/kX2Y7j/ffGdDjSrlfIQrz3pNCUXDtKgcc1
Q2wlQtmAHrNw/8bzy1O64SZXZTh4yW5w0DmWAfzS0cf/4nbjLA/sZyuLgfFZ
UunFHfngfTHk8Gvc7vIxzgTW74mQ4//3x+aLRcA0WrKxGK8bnuGvOfP5omDN
fcOR1Cfp8NxfK4sbt8v/q8hOPDIJ5BiLD9+68wK2J/vOcOD9q5z/TrOKbAr8
3B2qZ1TwHM5sHHUfxPNlUn341FPxVLBREpteFkoDQ5UJmgvYTq7NKXrZrrFA
70EevIr3F/Uduc4BOF42ktY3tL6lQqhDsXaIYBwE72GIOYjbtSoNcegPTIOL
kwJ/ma5GQMDmvhu78P5elOPq1DuaBolSTCHSzj7Qf/q2oQw+J0SOsAzdPhcM
bk5Vn6Y3lsPtX8l/u/rmEatmdUjmAxI0dp2dnz5TANEmbOOM2A8U8crrWWfC
wF6wMSSgLwu+Havfw/+d4H2N4dkgFwGy7av6dQwZEPlcJWIzwXeUN6Q7r5UC
+wUWvZh25gG9Qpy6Ie4vL3sT9aBqFCy17DOlYcuAq82KX1Ow//mERPvFDKPh
srXP5qKw5zC8NbI7FY8rLa2CkZ24n8+YFyOsPxTAE+78xhd4XnNpXljf1E8F
A7mSYo24YohZcWWuw/P08VGnETPrZFjmuRV+4/cLoNNvtN+O4/UWwsV2TaeA
t6jVeMFgFkQZ7mgYmcV5gaSWh1NyGmiwy1T5aUWCkNlZzcEl4p0Lqwb/81QQ
uPsh8PTLFFiT9Wn8jOPiQRVmnVBIg8aeFZWe5QSIYYzQP4PtD9nWdLS/LQ3o
yhuMpUdIkBGSy0R8792jO1DOsTEd4lQDjRiZXIHhru0N4r0h4+Xj001NvvBt
M8Vz0+EYqNi1fZM9zlNYPracuWcXCJ0N/ipzrCkgFl3SOoTPvbUnZDS9PIMg
OdZ1l+SpFDjycad5PsYjBtLmdXlCYC9nVSZzaSywcH6LaSDuw/v8/YEUQuBn
H5veTqVEYGGYHOvG5+0nPDOilytDQdEm29OaLhZeaQf5F2H5NM90wwYbMigI
u4rfuBAOqjFf/wK250vQ+FlHORKUB6zR90imQLsjsylxL518cUz70a1wECuV
PKZyAucNnNFjM1hPxN/x+MEr4WBpx6xypJEK755Gpqji83yy5xaryGuhIDBn
autTEQdx0i33CH7ypyOcHdwR4TCq2a2gFh0FlF3vHxM8M5/mT+hIAQmq/2ot
3OhMBP2nN58fx/bfkhfSup4cCQnM1/XjkyIgyy0/jpAXGlDwtSJF4v7Yf2tM
owBvfiitAvGumZVBvow3HK5b7BaIGkmBvNtdvVbY/+I5NR+HNkXD64TRpq0o
FBiLd+4/ivt7apn9xj4nF7AdyhTRT4iHqgX2jRwEb0kGVyFvTjjkcYv7frwb
CTsqzPczYHz7Mbqz/cn3oEWaj33WLhWsdX0WX2L/nNm24bKpiyc8uJXNd8Q0
FaqsMjrvYFzRV3PPS0oE2LLLtrP1U2DAOPXXPWyn6/wtWWY7LeSzM8+InJ4E
3VybTwbi/iZojopl3YkCDpOTkb96Q+FyWuh2gs9EiWnuepGmA8wHC1Xor1Dg
6KYdrESdFGkWgxgWjhB05Ga0Cb0XFTirf0+JE/UdYpR98g4bgQ5bWzKvSAxM
RsakbMPyR9vem7xsjUA/N9qx9xxKBYqSos4y8f5xKNChRdkX/jDGfvmlFAaP
nK+sEnVk/G3NZIIv+CDXLYIUJdpoaOgef0vUiXBOdLx3ztcEre5IZft+kAS9
eXYzRD3fC5l6VyR50hDDt+96GUsxQJ5sZlDD8yvY3/rEhrg0lFL99rFRXCI4
/lxeycPriQht5pv3Vuno3DPrR82NEaBYF09/B8v7VWyq2jKRgSLecZ0aSEwG
05daW1XwPqt2o+jqs99JKFiwTnHcKxq2cHO7xOP4Grz/XctimoWeztzRfFyU
DJYkMc2NxL3lu2ypaiPZqJLhntWoSxQ02of3ueB57dSZ5kOrmYlqRdvDa61C
YcMqW1YzntcQ5zVtpZCG1PRunHwkRwHLLs+DDdgeNzV/R0bfDKS0fSpUXTke
NnVXpW7A9rvVsIq670hGTQtWXaqxkbC4iRrGi+O+saqIYbUzD93xO/5q51wY
FDy1prXB65tT/1Fj/vo0pLzT4nFqExVK7zknL+F86pJBnNQ7pQL0rfNy0QWl
CJAm33t0B58ffrQwxWQWZKBrPhHdLaM4z17+c3oFy082Pf1y6VMcOi3BLe8m
HQnMZIUWI+LdsXRQ9mxADvI4KcS460w4sFy1tHTA/S3eHHjtjxIVXVIU+/P5
fgyESU0LGGI7jVWKhBOuZiKUxuJXt4kMsvw5N4IIPu07f8vF9uUixZ2vafsO
RUBzGvPdN9j/2V5dkddvJSP1A85uXbcSgePzzc8L2D/fFNjZLI7lInvljZco
7wJA4oKa/ABut4N92/q2/ljkacRPk5kSDukDH8W+EvUvtP1UYwOT0Z9+flr7
lFCYFLxCbSfem698/XMmNAFByg0tXbN40BW870G846NoPQxw609ER5p0NI/6
xkOrBr35Vxx33omVwCjVFLQtunTs2CIJ+pim6g5j+aaP0TXOqknIenRi7TZe
H3o23nx8jPiv3crD/jc5BTWdjRKwb/YDi42FlckEf8V6etqB3iREmtBVHJMg
QYleWMchvI79UPn25LZSAuohv7u04VEklJozKDFg+9ueqp/U0k/5fyh783is
u69/tFBRkSKlaJQhoTQgw86YBlNJMhSiMoaIiMzzdF2XeZ7nec60DFEqU5kT
MoUKhaIMZ3/u53de53vf57nPeZ5/12tf772utfdee+3Pfu+1UBSbcdcDKgqc
dqe4E3l+Rh/QnOMJS0C02+7EnNwbDR78HJuYsVz4w74JyeRk5F/ZWvar3Q8+
/qkW8cRy5cQl/1dVKaik/vCLIjMSZBnkjpvg/6U223DSMCkVSdX3D9H0eEHb
ybPResS7+C/bB1vTE1D57Y0Xda/6g0MFy5NLWB/OJyfGTJ2TUM/p9z3vs8jw
xPNYLrFfaMovDYqoJaIhu/nvgU3+QJNS2ja8THzH6ORLVE9CP/qoi2ukPEFg
88W1WCw3sz+SH27ig16Md2yU6EkF8ygwJOovrGn03Ym/FYBeV9yZ12lMhg7h
IkZNjL/RtoL3gXAg+sxATpL5lAbxq92vD2N/cvEzeVXaxA99jMybEi8uBI2V
QDdlHM9M2ezcsG05EE1bqD17AikQZ/vVPArjyygFT9i99EG3nuZdEHXKAUvp
TYr5eP7s0dvNxz1HQT3drCK+BiHwW27eLh37n5/ejv0RjIEoVmf7ig1jClyY
ZJ8/gPUp3ae+Qs8SgqYaPWN23QhBcl/p2Z8S+6x3zY7Pp0gooou/g94lCUIi
z10Zx+0fjItw7nN3Rb53PFQcJHF8vtNOoRHHLexfP6r/4aKg8i3HXova4rgy
SHEPkTeP5jDv/ofrXuiWTbct86kU+Bi72/U2xhmK6JK4v0ZC4wPDKnR9wVAT
PGZF3FMEv7ORsn1KQUFKpR+/BZ9HKnnpzG7YT+7aLdlgV+aDfn/07pIuSwGB
1EPCM9gOdsGFikZXyGiv+ZZaaeNoRC2hq+lNfGd7XtlJU+OEti8/2/aRuhC0
dchRRtg/KN24o7XxtDva9dKviGIXDAnnhgS/EnWU6rRpe3N90B7n2bo355Lh
XpTE62ms5/Wu2WO/vrojBf0HunI6KdBy7czxu0Qdlo6pgwbSrqi1oF6ex4mC
Yhy1PnNiPd0Hj3spHyahS3Hfn2x+kQgPqxYliboPdFaqfBwabsggkPX3y+9R
6MNFjdu+RD6EjYP26eZ+qGd07wyDTThk8u5iJd6tbwj7ZmXIRkHm0vQn6K4n
g6jUNnviu+tPxLr+hIeEEumMrAxi+FDVMyb9PtxvrEhHofLjEJT7lt1fvSUZ
gkRMlYk46oWq5/BvS2900/FFiM+2WKS6GLe/B9snMvTlNq3xMLTHqMD2ky4F
HS+8tVcB9+ubbyZyKoOMDnjwUMZvRaG0Nx8NiHx9XyuZkb6nJ2rRGNZQHMqH
06ce+KXg+PDPdy+dIwOBaGQ6z+oQKQmOxfht2kzkW3DYu+wtG4pmEq9ff61E
gWnZu/2RGN+fJ4rx6JAvmhQS3GdNkwQDChVOobh9fAAHFRnrc/Q581fuJkkk
tXclgNhPj95iTN0iRkJz2/bd56RPhuV3FsP+2A68VKGP6b+FoKpM97q7oWQk
ryISTuTjWlFqrZl8FYYODZJbWBUiUbfZEy4WrH9/exdH3awP2j9/vXPJKx+y
/QUOCuD9ZSTXv26uzBO98apqLz+WBMwbpySJ7/YD6WcenfAPRSt7Lps9e54B
vqyxtMT3itHSF/uq7P3RpXaFbDRGhtklhdI64j6uT/w33YZg1Pfn2u9eu0S4
C4znWTGOrcG0p+dGP3Qz7iWvHiMZMerv8iXql80zDF0KaI5Ar9bb138zJMCH
uGsS/YT/8aqyyUlKRPY7W1ZzFfLgiODBWVE8b+9UcTc5KIegEybPlk5qhsKn
KVKOLP6/qxRGKpOgBJTPEFJNvy8Rzgll19Njf5IjbmWcqxmHwn7n2NadJsP6
waLZAez3ioSsqfh7IlBn0sTW8b3n0Vr9zbW7WJ/yZ5Rvj/LSEMcb7g3Tvomg
8nTTai+x74f0VrgaxCA6ERoZnxfhiCW78hOR90Z+eXxwurYIvX63OWL6Xib4
ho/PJg/Mos3qUineb0vQ4cDE57dNgmBMbEKZ+I50S9DkVO1cKdpWRtI+9D0a
JA0V4+s+zCIHzoST0VvKkXvM0cH7E3Hgm7rvZjc+Zy3HPmre21iO9qfd3vLi
DAkJv7XLvteLz3ERv32uJ1Sgg/UxyQPfwoHF9ZUHewf2/5Nb++S/FiGuhXsC
t3aHolMnu1QlxrF8LEtVkaUSBTbs/B1xiQQaSSEr3e2zqM+e32KZoQw9VG2a
990ZDheDhDpNsf5CJJ4fl39XIZeIm2Jm3ndREh+/9vU3s+jjB5lvAkrPEd8F
DmN1HOe8WHlzW7trFult35lPd6QS1SfkVxV+DEXjtwLzW9pwXDfzO6fdqAYZ
PAi2z5LzQyeX9pfzN84itlzXYF67avSBR8P2iTQJfdU6Qn/zFY7HQmN/fAwq
Q/tseH/3+7jBaruzZwvW5znLVxmVmxVIvTqF9eEDLZT6PDjFuXMWhRwcL7ht
UYrWfWue3BAIQkxrR8hmQ3jfmWnWfHO3FC3NLtK+X/VC2ldcVtaG/h9+Zv94
0V/vL5b/8f7i4l/87ZPA+g++67P2U3+9pxD8h/zf+LdyNnf/4tlK/4P/bKhX
8BePXe8fvFz5ie2C6mLOkN3MV1nyH/KH79keEf0e/Ee/Og1ZVzy5/GCakvM3
Pur/zQ/n/wef1vZf3qeo5Z/SJni2QmZ/50V7+r7+b/nbw8s/zuw0c4HhFwf/
xrPt9dHhJ/i0hsLif+M5syBlHoIP7PYPnvb/ls+sVV3Otgv3S22652/9yv4f
fjL7P+wjJX+Kl+jX8R/9lsbH0hJ2G5cu+JvdnOtH/uIhn/mH3a7+yzsU9pN7
9xF2+/bnv+x25PQdM/5eWdCZqM5SY5eGqFEtvv/EUfkH37jR/bjHMYo6KDxS
6LXFerYHqjqu/kd73m9GEy5ljrCd+t7feMWt9seOE/qPGuf9Tf9/2jN70yXz
vK1OsPlVrL6/gBoYCc1UVxN8YI3qV2sT9iCiwjbvnnIFWMsPh7di+b6P+2LC
Vq3A8N2JxxF5LtCRuZGXqH+9uNRuuhG5gyetz34pOxnYPP+jKgDLb4TcyeDv
tgZrtccpfp0keJ1AdyEZ/6872U6J28edIOzy2axH+H/ZP1ZyJOoj7+rfVfIx
mQz0u9mljrwlwdP5O373CX5LQtBUwHYSpLo5toREPYatoxe1qjEOJ++M44i+
P0Su3BDU+3QXcpevtB3GOGPo9anV1ADg+b39Z9buWyC5QTJpF5aLhSuwslsG
wZdd6oxuOx5AjSjTk0mi7vmI5EqDLgk+50R+f3jMBzoSv0wS8Qn9i1fTG14E
QeMvpJGoqwzmb6N6iTqqL9Z5nvEJZcG2utMchQLxIPGz0lQFn18OZEc+iRwh
AduS8O63XFrA2tCyXoXb51qzi+lXB4JnVdF3i+qH8HhK+S5Rn1pldjhYq5AC
cxnb/dlpnECUjzxA5IvwqakUpMkmwYPi2xInbt+F8gnhjjosH2b4ljxxNxLs
V3s8WujCIO7miNkZvF+z2olxqW/NgPK9NNseCKdD/fuFl9Q43jj89LGCcT8J
dn5glGgwvQZLd92nAOPgbWO5hFQMce9EB2JGA4H0StHFbWwWUddM3+Ht8wTO
tv2/Vi5ZQxT9cfsb2G6PrX2uuw3jOHX4pf3y/kRYbOhOl8T77w/jwyXiVzzh
rMZYLNeKOixfbv5sTfDPk4desBv5wuq8rerXZE3g9t54QBLLFUiZ11h688DK
eeuLrSMF8Lb0WD8L9tvtmzJ38FV7wHHpez7JUaYQY65Ga4HbXz4T1ll5rwgu
fY+9RboZBukOD6QVJ/A8rLxFPnokCPsjoeNHmimQNf3rqBWeJ0Uv9M7PuTrA
TjtZzw9nTYBvZJydmM9LvgFNSuLJIO9QJZ3KWwbfdqqZ/sD75lsTQ/FY7qdw
hHLn8tkHuqC5QbSkGbe3W6EeORiWC2Jsd0daPydDQCFToDuO22//WH+gUZMI
ys3PXOqGi2FbL0feabxfiFygokkrSAcLNkHvwU0xoN3yaoYXxz8F6jQ/ekRd
YKLR70/t7TzQPFKQS3xn+OyJVOgehUBj8v6JasNKgJlDcyx4HzzzXPC21zMy
aF7ojRs9UQBeIx/biHpJeVZLJ5rnQ6Hik1SdvWcciJ9Q8iPyCegfzbkQ6O8O
EzxF+3Rc3UH4pB3nXqy/ZI7Da45NnvCnu49XUdkdPgnGzdJhOak57rgcnR/I
fV5EcinucPE2jVoTng+rsnNjIs6OMGpPJXPvXSSUN5bKE3l1RrvbOwbT3OCL
A4fA5D1vCC4s3UDM2+KxGLJTsxcs6vY3k/tDQGDL1TIvbP83T65z1MVTQK/d
VJihngxbNNlqD2C5h0MVV12uHwTeuWNzLs8Tgkd1dxDv12yp5X7dCAwF0VQq
xVtMT0H/0pHSDgJnr3UuH0Mw8KuNbpSKDAKZ9Y7NGkQdRrNxObKMD9zbyn/2
ikM8TH1kc2PC83/h1OlKngchUN51qpTWMRhYV2TiSVh/Jq2ruzcwkcBn4Wm3
IGcADOfV8CxjHLrlecVjDdFgefXNheDVYNi4IahmG8bRdLgPjDwxILBU90V8
zBPmr0DlAYyTy++b4zQeCksv9nFfCQ2EBNXfvES9zpO0xyr7muOBzkWiodXf
BBp2v/P2JeL/7WwDd4T9gPS67sszumTQfyIl8AOvFwue7X0FKolAR3YbdZKO
hAzp+0MMWD6pwaxtvTkc1jjfH3BMIMEqHX2dJ8aP+OK3VeVoFLQ+ZWNuyKFA
otCm31FEnigFmnPV9Smg6KyeZrniChu8R5iIunVVKhFOp4/HQ6GE84Wo4nDI
9rBtIvJBlSTqO5Y6pcGJMTqX5c8W0DrCc+ESkf8qm+Z6yvNEOKX1MPSZdiyc
bZc5QtRTc7PcwmgUHwGn7i/bXS4OBTEVZhtj3K9S432LQfZ0kF+2P81QQwLb
3qndOYv4XMZ48HXK9kS4g36IX6kJg4VSravFWJ/DCxZsRwTS4WlqxVmfjc6g
Lsf/nozxxw24XnSaZ8H+WfWfN0s8IfSP46EcvF5aaMxVikcygDVd7s8FeWvQ
lH6db4jxsx6OWMlUR8GldS49ecs8yNzwPI/Ij9qpUntf6VASvDFK3/HmTTS4
Xm+S34r/l3SbPhOqyYceNrH9p94lgWto/j3FSew30laoqoRTAB1VfE0fEwW+
YTef/cb4yvYLvqaXC+Dh+5Rjb66HgnawvRKRH+nANjGdz6cyICWOvmaILRbS
43MlPH/MIuHvbEF6I8UQnuK+m5Y1ANhitiS1juJztP03e/32YiivkKbiirOH
mhPyzAXYr07eMSFHlkXBpxMHNTQki6DA7mDDKxxv0/4ql797MAlGZr17T7Yl
wNsJqq5rRL2MPZc5DpfGw/GdZkWma7nwnHnRPxL7gZTi9SKHkEKI9Z1N6Pma
DtevqDelDM+iqLfxPxqEUmDnxOQRzqF4kCuI8nZZwOcFumRhoZES4NcVNRSa
JQNDfdZLol6S8h0pq7elWXDzsUmRclYabI+5Sy+M/+8gffdwa1UkcO388oK7
qRSeKdw9VIb9c/wAi0nij3zglaAS+j2RDfqj/l9mMY7qtRdnJPMT4aQhm23z
wRRgu7AxLpCol+HRIblILgS/Ge5dqztz4eHkI0FRjKO6WX9nIEcJ+OgeWRMd
iAebbgv+AOw/67d3ybC+S4Mn4U+bTkumwrmujeM6szj+L5kOJ+5z574f2SHN
7wZsvvvEiPvc2oOK0yp3KMD9Pvu8lf1z4JQTMe3B54uvfmmWZk25cObB7Z2t
1gUQTEv7kWlwFklF72Cb4Y+Cpcwg5Y4jqbBylUvlEVGXkz9emb8oAWJzmI2v
PciA7aR+3o34HCeQRL3x29kCeDGt7+jqHgkbD3qKlGL/H/Fh7Nb4CPY77Sr3
zRjzYC5z4pkFHheb3JRgSaUiOFNyKSFxxAOkbgkbchLzjfZDQE5XKqySDzSc
lCqChraXydHYbjp0AbyV2hQYusa/+rA+HTZX5kz+wOM1l51d6lGcCYxKXhYi
vilQvY3naQie566/4sXfWkaATVFD+xRzFniUaiavYz1jvCLHlDjygNvS43SO
Zgj8FDi+ezu225qwRebn22nQsitA2OVPNMiVzO/kw/i/dhltb6nJgJeMtM23
n3lBfMbutu3YDvLzgptz5ZOA+1JmzbdgvK9de/owFdtZ+6nB5c2uKcCs1rtj
sCYJpugfJmXi+f9jrFxyUTQV+LzDSts142HxrOqX3Rhf4PHKX/dT5VPNXVRb
ncGvNuWv+ym3+D7ptAwSpJetON7kjoFF+UIfa+xPPtfbNDzp8wFj2WDr55wx
UE/69ZzI7zQY9lnnqIIfqLs6SwUfjISgvCwOf6I+RVHFHRMBf9ikcwp+nYgF
4yR2AYKX2HXp0lPN+wHgT9f4sWxzMky/6Bh/j/2PqwWcaf4ZCMfzuAyTSlOB
v/tUwSz2P5Wi88qPa4JAi5usfJYtGca/ZLGGEPn6ZoyTvBaDIMFtR1xvVwyk
pW+YMsD43GeVDwSJBkL+9eRcoeBo+JEau+8DcT/18sFUjQsZlvg/5fSGhENW
pkzRVaznwtr5M3iugbkIwwqdejzc27cmSdQLiDoyk7GFgwzNlgXGN7iigTFX
fiUG49BMNcwFlJIBpSxzQ0E8wD4DZznc/ntH7jA1fxDcPaoUxkWOAgfVnDYi
L+vdhy6+v76SQS9Dh87ZKAQ+nY+jJupxBzaptrdfpcAAh8+tKoswMHycnmWA
5aaXZGqUgikgvXfndUuXZPhWycn4jahDenu2eocpCRhPHWpc2JkMV/mNhNyw
HVgVFGUcqinwxb/a9PquSKhUor9O1Jvw23mxjMUxBOibgn7MhCXD6KhXWBDG
GWy87fNGgQwf0PFjsa3YzpW6XwKIvJQCMMkpFgyyTvfhaVM4DIUF2m1YIfKO
5l7PiAyGI19eXr3VSYYRknrTApZrlW/xl3odCaxzPsNy90hwXLnjKsG/VWUx
q6Aep4BCnVv3bY8ESH79hSUN72ujE90SnCqhQBKqY2sbT4BFA6bRbVjeU3uD
r6T+NopPV9p6IyMWctOsfikR+BMphlYsITC/6huS9iQc5spOUBP3jKZCruly
qWHwri6be/pXOKQmjX7XwfKXUi2FX0kkeNbm8CBqawKcWaE5KonH5eWFRlYP
fB5R+6pj9bQ8Gjg9HvAkE/ePYwtqvJQQ0HnN83KDbCi80WO7I4H73arXyHlq
JQTaOltvh3SGw9dG5o4i3P4H36JeCW84DFaNP2ypDoVEXyPlQix3uPcme3tq
OFhdbuF21oqAVtqKITYs/zhZvavIORT2FPQr3jePgFzVwhUHLD9g1JUyLxoB
ix9ey8T+iYAV761lQ1hPrftMy8LngiGBg9qXhS4FZNlIukQ+zE17NA13q1Dg
5OEntMmv0sDpULp3IfYDy2cabG3pw+CC6Q2jBNtwWPV1Nwsh5j/fG99V2Uig
ce3aVOFBAZ+jFdzEPWllqEnDexw/NW+O8zl6KRHCv3scIfiobcf7o+2uhUN1
c3VF8BYSSG3bKB6A7bDNS1Sid78PBH/vth3VjYX8vc/OVmAcdaH3bx6eDYXN
hvEkZs8IcLl1+a0HkWdvW7CxqaMVOvOW9sFXvwQ4d/rhld1Yfs6cyWocecFB
qVdHtqEYcL/x4f5ujP974OLMy9xQ6HzcJPLlTBgo7NfLGcHtja0yr6azhwGc
ufV6cTQCOCWK1i5j+RPXz6t+olaoW1Sv0dAtBfTrvaKIfNSvFl4qXLTwAZ0F
isU99RQQmW6pO4XlO749/mXy8zGiHwhDP5+mgE4HtUQalm999Ot9g78vvNyq
nbftZDpsbCU5suH577A3I5Fy1B8C3Ty+p+qlADk8/t4m3N7/fkRzvqw18o/g
GG1RSofE9yfYUnH7zJZK6mci4cCke+fYqnsEnOhm0OLBep5YV3+0Izkc+MRu
Bp9cpIAdC78ccY/sw8J1nWGbKzoTdSf9wVEyyAXZXyXeiRhPm4qlfvWHjRtr
zG0oiZAXUi1eSdy/1Kr7xc+FQ7mQzFmNF/i8u2R5UA3jeGRS3j8Ls0FRMZ/U
N2clwrWIwGojPH/ynm3LdxxJRR1Gbox5WlGwGprjM4L9PLf+xS8/kwJB8yd7
UsB0BIBC/EfCz3Q5+m9f1LRD9lt/qOpujgRZJjMuARxvXw71p7XmD0epFTuj
exQToKinVpQW6/OLvlB25UkYEnaNO7+rMxpG2U9eI/JXi467zT9jCoKsRv1f
vvFhQGH6yUX4N7NCD4+seXuUnhx/cSU6EpZfR73YivFlpFt2jQ2Eo4uXGSTW
xVOgsUPRzRPbs/fIddMXfUGwcW446CVNFMg5iLXQYZybSjKzA2v2qPhh14Tp
6SiQD7T5PU18zz9wStLfKQpphMf4clKlQEFmVhEHxjktdXNi3iYStVT9EL7Y
mgbuCiuPiPdcDLz8Ts3cJGh6XyL/bCYCXtFGjghjHF4/LjpBDxIMxri4aUgH
Q4ZsoYAg1vORtqPGW3oHtE3eguXOegToHDkjQbxbob2nEOq07oBSnTeHb9IO
htELaXQ8xHeGOCMlkRfRKODIF5128URojHxyh/C3Y5bKhTa7SKAaoDhov5MM
fW69KyEY57d9yg9r10R03Gh114tT4VAyoFWmgefbofQOoUMoHVWuj+iZF8RB
x5X3MgTPtkjsk1mGcxp6ZS0mfOtCJLwuskjKxP9rd0Q934pjHCo558beeSUM
NM88e74Bj4u2QP0FXvp45BSWvM3yVCQ0PpmJvYzH8bDqheIWtQxExw0UD80k
aD948stefM5dVnvq5KMaj2i/106XFUUS3wl9CP+sfZdRnbYrC7WWzh//Q5cE
PzmKos7NzCKh3Aqx0ehMdGbm9ZnJwBTYTKnYkYrjH9E52p13P8Sjd1SXWA7p
RsDB+xHPtmIcSdtaT5kDCejGb0HP9W4K3NfbmvGJuEfgcGjlzEtCYw7G7Tol
JDjny15ahu2Q1PaDTpA5BsWe13Y+tCMMOqTtJGKJvPRxPwTm+lORhf6IS0lq
BLzNJ72Qwv5Q/OhHcd34XDyPjha+nQkFH8umZlkcX8VGNSR7BqSh4hJgfD8W
AyfmLmh14rjX4HvIyU9siagC7elPFAkDbqoIuwbc76V9b8rTMhIRixn17i+/
oiDmHOujZ3gcf89lBD/uTkW8Zqx7vqWHw0Tl+Ukb3O8Kq1ToE8U8JEHVZxvJ
FwKr51k8p7F9vjy25LL7mofod9VeZZkIg/DIOgGiDm+fF+nBUEQSQteKQ6Zo
E6ApWrPMCuOoBWSZcZSlowGt9oADPIlQonLjzyUcN/ad8XnGeyMfqac8ojER
CAelPQ03NhH1I/x/eXY/TkHu3g9zbPA54uQFeqSO54MNn6yi0FAGeipWd1lA
MRkGVSUHmIl6ke1GZmnP89GAyV0G0lAoqISMsj/C8TCN7lMmoCpAiLkjbGaF
BJtFX1XEY/mq37LQl33ZiH3MamWOJQ6fLyUbP2KcGhkD7wvGGajETGXupaAf
1Hv/GDyA9edLfVU1dTEVfeyO71yQjIG2XlvFMaxPzuR3mcLdsejwlOFaydYQ
aLx3oKwSj6Ngln50Ul0O0tjQ6zAQFAL9WVMKN/A87HkennnKNQ1tn2XQibwd
DJfPv2KpIurhMuxT37AQh3Zx59Hp4XOPhVi9rRCeP9Wzybd208Qh2vbMAsdT
ofCS6fRPZYwf+X1R9IB2LgqR3Di+c5IClPU9X7Zg/C3MiVfWF3PRD6W4d5/c
Q2G3iPH4Jvy/fj64UJC9JR1R8j3o7laTgf9N2+0Igk84NKb+yi4dObldSTBh
C4E9G67dHcX/a0sWrX1WRR5KdPDfJPs8FPqW+qtEiXqFQso02/dkoMCIkJEi
nRCwCrvUc5uoWyHr/5JZOxFN9kZvHToYD6XfOmszCL7NHc6WxIAENDu/Z7Oz
TCKcZ24KJfiNp/qvPJ85m48Ct9/Y+y4gBGh3fbEl6h4a5V/s9t6Riaw5tMJE
fgRCHCmNTQ/jp19Ir3NmTEKpib6K535GQQYV/WFpPG+j5rV+j+XlI8XaqEbW
L/7w6Pih1CKM48TF8oqnKxINuPjsm+UKBUFTzkYZvH/V8RzyYz2ejNirx/yj
zCmwfEe+9DheF4wsqkc+s8UhSepy/hSVcDCyOrf+Gds/iPYxX9bOaKR3c1+i
+jn8fyNyW4h9cNcGpvC16GSU0LjZc22KBILt6U/3YRyNTr2o8Q0pSM6zzCxA
IBga/X51uBDvaAzWDyXKxaOwoW8nSvNiQGjjL0Ej4t7w/ijLH7FYJH3belhV
MA6+s7mS47Dc0KHmh+FQApqn8Ze2vBkD3L8iJJIxzhdJJjPqijgUs/gzqc4l
AfytFJ/LYjma8QhxiYhHhk7Ntm4TsSC7prW4iOU8H+P56fYmoIrzTn9sI+KB
wcDq9UEsl/rYvyC6IRWN6jrQ7DSjQCxdD90iHq/8lJ41iTupiBUV3ap7FgCh
+sEiMgTvaFvZUqxUAup1Uxk43hsJOYcDezywnpscJdo7hFLQ4vbtkd3rPuD8
NmAdEd9/is+ZJVqlotMD0a4XSV7QfT99yQPjWEwM7T7kn4gyExi39BpFwOmn
tHp7cXs7gdQ904qJSDiyQ3w5gwy/b3eduYftnxOf9Ec2OQlJH5Ct3lpEAuVn
0c9riLjoorRUQFMMEt1UMO2yMxwaU15Gy+J1EbhXwbyqLxrZX7rcbp1GhmpP
A7W7eLzOfvIk15Qnom55G3uFoyTw+lISSdRTkFVuUHG3SUbqGTNCXFpkmFBR
uHME40dv/kDtcSkO3fy0Ynv9UwzUfON9lEfwB7rlvY94J6EdDVT1FhEUcKys
N/Yi6j7w/5FLmk9G6FxgYW0UGYT3RTe9wv+X12hj8TOuBLQoW572ojUKzOon
a3SIfOO/HROF7scjcR+nysTAODA+ohozQbzPtfXVml5PQtuKC/fmJZJhVWj4
I8FbMGLfxMeukYw+tvrKJwj5g5Kg3yzBe9FaudqabJmCNBK36NAlkkCMesNc
GMbhr1GvWWxNQdaZOwyL6nzhc07JVBuWLwVbDhg0JiDrldkq1z3hMHzO24Oo
fyF78HZDpW0KovL0qFCe8IbtzhuFiHo3HvU3vi4eTUJxPPYCtYEBMEy3WVcL
2+1Q9l6nIrcktH/I8/Mc9qsRnAPwklhHldyOO6iT0Ys+K33OADKUepiP6BN8
pKYLIgaWyehwTca7EzJBoN6pLGSG5VPcS9pNzclIeuXiQaFCb3h9bJ8dUSeF
7s5OgwSLZLS4k8e2OcgT8lZDKER9va6Z4i3Dzd7oWI44e51tIcSEck+vTeF5
MhO0iRTljbjtH+UEvCoCC52WrQMTeN8Xon/Tt88POQzd07+5JQ9ubXB7RtSl
knn4USxtyR9lrhTnGcqngv+TRW7inRF6euVgx9VAtLv6WMnt6WQQZdt05Qzu
10lzw7ZNmkFox/bxWxwWqZDv+zqPGbc/9vx1q/lREjrgyn4+hDsNcjliQ2zw
Otr7mUq55LszavM+sHnH+UJISxNnGZ+eRWXFYqcM1PzQZNW3twPNhUCOefHt
ANb/dEzxg8w/ZKT9caeqsEckCO0u6iL4HrLyf05FnA5Ejx4qrEvmpECN27eN
xbjfZH0lymYqH/TVRqV1q1kOiAmYXnyD99ONiUpPrqv7Ihkd9/Dj11KA58bQ
C4IndorO7eiioT9yPIR6r/3KAcFBhjtsuP2dXR0Ku+9RkGNDRJV0UghocN66
XoTjRq9qzqXCagpaH8oOuIbXEadw1hni+zkTg69+Xbgf2n7lsZfdu2SQ3y76
wATj956aHqlRCEJd5VslP59Jgbq6UHmC53MhvZvVYp2CJiQ9YuxNLWDWgY6R
qMvAaM5/IFcsEHWNXv3KPJIC3H4hjwNx+72Pn3BtWAvC58j2PhHVVNBkGshl
IuqbnFc9G74lGDGVmDWaXiMjapOBFUKf7XRktWk7CrIYzhuuWopHIlXQQY39
QEX57r566SB0tuq4ztDVaNRbYS7fTdQNjNc8VuNJRl1DkivqNUkwNs3nHUTc
H/GxnpcXDUJq35nPvjRIgpuK2ytY8DwvPl8gUmbijcyEWCgcnwrgMPWJOa0v
s8jEYvz+5SQKUvMrDHINjgCB3RO1sxi/TNHH7MEhEmqSaLpWzhUBFCnHAl3i
vL/3ao3zpCui3edeE8mcAvZNjJ6ZuF92y4H5yRkXdKrz1OTNQzmwjdOATQ/H
w0s310qXNgUj21+2fn48ITAiepY+D+NU+3zpnNYMRs9pN00iAzLs6cj4zYDt
MPWTweKALQnZ2th1Fr0Khkr1pXLCPpVPadecq0joc8y552FMZFi48zuQeGft
496ZtdM7GLlu7X7iZSaIxsXreDXwuEzvZfa5846EnmyNHzKW40FVoZev1WN5
s8ON4f3tHuiZ18mevMQU2K8VEnAC67/l07yfYbk7OsbvlqGdlQIsz4v6BbF8
RN/X1c8mGDWc09D8rhaMbqqlihG862MuWcOMeL14TtN57UyORRtMv+wVwHaL
eMMkcbLAE53x5zrgyJ8Ex2UvKhP1/kh86kUT0xQk3zfjk9YcjbiWN54+h9s3
Jnxjqsq1Q1/PXjnAxVwIx7aoGN75QviNDy0Lf7zQ6SMvYow/hoNnpKjPMu73
0PfV2oV9QSheTlT/W2gyXNWuWyF4fcc7F3jDghxR0OH16496s0HlfGBsPbZ/
0223ui+m3qiA9dxdwcBg2J9zm0TUCzgglmam3uaNxv22Sy4PkmAuxpZ2H7ZP
zBeaV6dbgpBN0lKII3syvGuJ0STqBaBkf+bbv5yQZCFXnLV2MnxJuqIjhv+X
pQHnZh5TMtIYWvz6kSMFgloF2PLwPE87FzHs+MoZLb8443TNMgW820TFnTDO
eouY1xEbF/TxrMbdTyYpwD4k/lfdh0P0fNG1PiQ0x+CvyHU6BS7lFjo0Ypyj
bozmZSXeaPGx2LFtaRQ0GcNk3Yv17z1JKzTe5YUGg+bCDK7GIvHmBs82bM8q
1fOfBzVCUPuuRS29y1HIPK+2VxHL08s0PnHdcEWNdbNN99YTwSotQmMN619u
vJOcq+uBOsveayxtiEYlAeqaRJ3iLTuPUhezU5Ci50jQ2+eJ4LLV6Nwe3H6D
vWzk9Kor6ufeambUng/UVTHeX3CcZm6NrL47uqFzfY+yW+PCoUvdxJl4h/7s
lobw2YfByJ3G4Y7U5XCYf2ogwIjxr+2kNTe1IiM/gXiJ0YPJQBGbdlEj3nHT
GG7JMCKhDBndUyVvs8CUbiW+Ao+jUlODhy2VOxodfsSprhEM2m1hN+cxPlXA
8NzA1RAU9rQQWB+TQEs9UZrgMTa/1w1bkKOg8/38vwzLkiDG87mfLVG3qEnv
Ub2XOwq8pDDtzbEPaf+RYfAj8miNFb7e6xmCoivjbm0w5EVzK6+sTxK8x9nN
Mw3MISglUcpzT0EynOrn/UTC41J1favwvr3B6M9qH2W9NhkOLQWhfCIuauRA
jyLc0S2d6pJBMwqSedWcQeQnL9K1E7++2x2Zlv1MjaOPRctrWWbEd4Npa1mn
tNIQJCR0cAerPgX5hdjfzCd4+7/OcQ3sD0HvNjYJOiTEIDXnOOpO7A/N2Z10
XnwPQfRe82/clRPBXLp9kcjzr7pHytbW3w09Wk6AloYo5BOXc51C5CtY80UM
PqHIN5KzmlYoH+Z77QYC8Xgdtz5fVBjjhfb2tGudME6CP5Xi7kT9ssonrIaf
LnqiMR/bQqGOTNDuDcwWwXH7WqlUc05hGHJY0shKT6aA+GMFNeK7tLrgpTNF
LOFIoCLQpX03CXZx3U0Nw3Jbe+Gzh2e8EcW7a9/+5UTIFj+vW4bxY7QmLNQM
wpFI/LP3fe/F0QlhM59sPF6/jPS+3xP1Qw0yyccvziQB6+3TtNS4PQcD9d6G
WR/0mn6FLnIpCQ6o/rZlwPIiZxvxNhSOdI1zCp7g/Tao54TZFdxvRfWFXXv9
wpBTAX3nDfoY9LDfiM4b240kKHCv5Vc4evQsKnghJRIdbYdtRN2r3+lpYwuk
FES67lMFo7lg0Crr+Rrv44OdrfnG/R6o8KZSj3pEPjC4CTBdwOemGyk8MTSb
AlHeA3Ftsc+hIPH7LFARee/79redLfBDQFqmKWRIAvblS2/csJ6hXfk6QBeB
5N5f2KmdmAHW5h375fC53no86KH/y0jk932CjycqEUbP2DA0E3xpeQ86zp8+
6LD5gSMu2plAu3o20xjb/+zxfimOjEB09cLIrsAZMlypvDIei/tV8hl9/21X
EJI1l3vq9jgIYNMNrxksv/97rf/5chT6MVM2rnw2EexqyMfqMX79HL9JPH0A
WqJOW19NT4Q7i5ebsrGe74YLg1n2BiE3ijRbkJYAct1h+XkFz9snmzofMiTE
oqxO8psfbElw4vsFiTgcF9kJNlXyRAcirdiwiWcZScDUUE5H1G25pOAYQ8Ma
hHrOMkat8ZDR/njWvkKsj/HJ6OHQs4GoWYGtbuZzFOL8KelE3DsMN1z7/laQ
hA6lG4So3E4A3Q1PNx/G4+I+rbvwrTQB7empjL0bGI62pNTUVmF8s/b5MKWu
OPTyrvAv/el4sDX2/UN8v0r0y/Tfd6wEWW/+US/Imw7G1GP8vf2zaMXA5ZDd
ZTLa2T/1JupZKLTWRe8pI+5TruuP7J6NR40PcxTq5kLgzIa384lEXotCQU1z
pSzkvhp5QeR+AtwCx/FwfO7+YhhaKvw0A8Fqs/Dx0TQ4yNU4NvUVnwfPv3rR
3kJGn/TL5ehiyZDTfydfGv9fz6mSiCA2CpJrfeUqwh8Emddae/yIej3VkpoH
Lieghls/5QsPkqHmB4f0Nvx/Zcr2y26JTkDTK7VX84MDQaphto6oi037hUHf
zoCC2LPthaLZT6KXfJW5nnhcZBKGnpq9TkDOyVZcH6nOIpVXrjb02M9ziLx7
b8SVh2jEm6oSqBIh8o37+2q8n9p76BpzfMhBs2X6A4F8ifBneCPVKNZf6HT+
534vCjrpPF07P09Cj83QMsJ6Clpac0mpJaDBqsXJjY2RqKUoTZTYv657S6ly
C+Sj+yYd0V2+ccCql+hXhvHXBJ+27DkQjB6ncIzWKkUgkZMOt4i65DusurgO
5BYg09av+yfls4Hn2lXdiSHs509+kS9BBSinSdfZxToYWi0yUmowzuukLBmv
b6WIf8+J42FrkRAqyKsoPIDjujXxSHbdItTyq7sotjsF+N/H6tN8wucRIcuh
rrwC5FVvP7L4KwhCFwZ4r2IcoxOtr+hoCtFe+6fJu3L8Ybpjteo9jtutv/5h
NpotQzE7401PrUaCp+3OTsm+WXRyKVf6oV8JejYYOomi4qD9jBqZCuvJ1Plo
UIqrAq1T1J8lzkVBjYmqya53+P9uykrTelqKjAKj3waXxkOgrV3kwodZNDB5
gkXWqww1XK7j5zePB8cfetxMfUT9Sv4NdMvlSPQeTZG6bzRcGmhjqOzC8f+Q
qJnc9UJkVHH17I57JPTNus/9LfY/fzR2ZZoOFaDAiPc3GDwi0MbfqQnWWD6b
OEzV51yOZu9VpvSMRoP8wgKJtWcWXex1zx4ZKECH9t88WhMYivgOOXFuxf+3
WZTevoq+Gk3L3iYlfghCwjXOqgvNsyjPWdzchLcS/aL5YpcuFg60b6fyTNpw
PIAmjx+mqkAKj5qjtmST4Ub8sptE5yzioZcJ2F1RhfaN12nzRQZCyIYpjotv
ZlHLjTazNZkSJLkg20JaC4W2+nS/SDwus37TAy9Ei9HSq5gMjY1xoLeuNky8
x793dtO7mKAKpBcv8TVvSyDoDZ+40ontmXOYtvxjE9ZzTXVyjNUTxFbm2wZf
Yj+cNZCvgUrRaPp8OKNpGJxZGO/rH5xFbzTLXGOUK5GN53vZCm5V1LycSDrf
gfeXVpLy8IYa1H7aRmBAQhNR3w1Y9cQ49RNJlQry5UhFs2DL5pBwSPy4freg
dxZJp8onHOAoQ7NWSfcCnCLgcLT0oSk8jik7WSBXrRLxmoYMTmoEoU8dYXL7
2meRc3xFrl9sBfpToZ9wSiwM7d8s/smWqI+wRqPl87kaLT5jFJ+l9kcKiZWO
LLjfHYyMpq/Xq9DD5JY+kWwKquXZXQfY/nPfNouY8j5HGbemtsUNBsOBrAcu
Ed2zKPb+olRwdCVKe79eu8U6GPUs5n0Kap1FdSH1rusrFWjP3AvqZncP6Dx5
la4f9ztlrVJNd78SJU1OW7oxuIHYiaFRb6xnkzvfDV/XSpTg+HLoHvctpJJi
cMwHy/fKvXeika1EbxOFS1gP+iMz0qbyACz/uj/13i6tCnRE5eANUX4yKns/
VMP9HtvBr+lXe1k5ajX7ShXe5YumvtG1/uz9/+fN/m/z2N/Yx1Q3bCcDW59w
hP1PeNH/lpf+RnLk62G7M3DlQPP4/4SH/K953VldFxqzTOAH3yjX/P+AX52u
ff2vvMca/+BXB72L/1/lFW+vyhY61OYE5jRvtJ7/J0/bl47DZS0Qpto+Mm34
D/kPg6vWhH32/cM+3zIVLQn54X/IUweqWjadIMO5pYXakv/gS0tTnP7Kn+z8
D95y0sCq1X+Xp9r0Vmjh5QF/YLmoznT4P+SB/5Lv/d9418wX3//FGz/+zzzM
CyZ/8aJF/od8cmRc40jworW4/s4nV4w4Pk3kD+fULfsf8cz/bVxKz/wXD3zL
P3jghv+S732XXtKuHbi9ysPTf2uf3cv3msgLrd3G97f2vavpvARPWzj47zx2
IZvas4RcBIn9j/jt/5YHfv/H/+LtT/6Dt5+rLYuIPNLT3Tp/G69/y/f+b7z0
/23+9jv+vn/ZX/If9n9W8/4v++v+w/7/xsP/9C/52xnYS/7bdSG1v9fyv3vX
oP2ynue/y+su/1f7/7c93bTC/+L5O/yj/b/ldf83/v+/5W//t/Xyb+8s/m1c
5B44/7WOhP9P+7Vz8nFtim6Q9uN4XsDcLUi6KycT+p/r98F/v45YBLqqiXF8
WfNf43h/sKxE4oEuvJk8o/se+23Rp6wffmO5dOaIyhE9HZAWbHsuW64IqNRo
5Pd/4Fx6s6OOEY/ju7mjfxvH04e3zRDj6MrE89c4prmMzl79ogsdxxd+12J/
fpDh/qf/xJEssOUj1gXVzb+vl9n6w0KEPIzxv9aL3i79h5pmejAlzHnrCR4v
TmYzXwLHliPTnJDfkoxYVcHjNa1/OP8/8fcvNHYQ4zV/OvVv4xXLcoGdeB/x
ZIvh/+h9xBvT7AJ33D5bXvOv9iMZMQ+IfnfbvTzHj8dlcuaq4O//j3H/ah+Z
nHcsCNa4LhSTcg2h8HTj9zmivuSmZp1oZk/Iui34oCviGvwRfGxD5ANnGimS
mutxB5oHohFOjzTAYbP3b3csbxu9YxC3qg9S/JZKfQEu8OLnY+okLNdhYh40
6jKBLW1R77fpkcDF9krHC4x/9/T8cIWfJ3z10p+QIPZlqwtzVrh9e/PonhQd
c4AltSifcBKE9cWFPyd4BVuPKm2c9QS2Dyc+btO7ALRFVz3NcfuqT3W1Eq2e
cD7Y/wxhZ6ElbWVLLLeJMUq88fMZqLM0eQmoB8L1LddcXhPjmABcmk+c4aDM
rXtphc5Aa/9ZwwC3r8u2302xdoMdTxxSP9RZQ6xcZAPxf/uockxyGAJhf6X9
+v1wc6BTrExYxTjHhSMuUp75wbDaDa+vrnrwK+xwuABu/3D58JiAmS/cnJwM
Cb5hA+SjTX3E/mV5KlbM0zgQxHu/+bTGakDRQ4rhZqLfwsMk3c4gCEilHmXu
fAAsV0hsHzD+ireY1b4EEhyXDjkoxqkLxdsTQgm7OccNf65e9YeQssnPqlJ6
4GXCMMWKcQr8l3wYEwJBkurm6PEd3iBAOT/4ALd//ueseo14GPAMkmkpCZFw
uKdS8gDx/Zld1rB1mgRrtofXiLzf9U+8J4j3KWfZ14pmcBww8fHCqarYy7CN
97PmOpZflRzdPfUnDhJ4fM9wBsSApY1Gaig+r1lunDy7KEKGrRXjadcZVcCh
xDyxELf30+oMycXz6jglca1aYT/cMCaJ/8Fya9p7J16EpcICna3+H/FoOPDQ
pXRiYRZNPvA60OOYAfYl/Rk03gHQQKM9+ZW4L24OOhVbFAQ/HNwDHXeog+Hr
x00TxPnUIqtk7HQJnJ4c3FvWT4L6e/09RPz/83ft+4UqMsg8lGEw/60D5Tdu
3IrG7cWLKMtqrS5QoFmOTjc9htdTnTye2G4/VLvFT8lSYFM6i3OU4jPwqHik
oYTbq90oDLq1EAI7Oy9tvSbvBccDZh198LnVcYipwcA/COTEv6g6GRmASVFj
F6FPWdMH+0eFgSCi+s7g0L2HMD61fo/Id6rxmJVB6Eg4lCVsvD3xmQyej4q+
Xid4UBWmWz1S4oFaXFSiWTwR9gg/4Cbugy6T5o9FWEaBUv/Bl2znIqF56u7e
O/ic7hSe5nDoUhKkSG+WCOHNhG+u16xtZ/F5tq/1ithKGtzgkBNP354Cpc7j
PrvmZhFnFg2655gFljf/pCkaZwO70RsTr8/4/JI1dnZkNwlMyDZSHE43oCvX
V4qot9gh2hP342sQBJkZdGiQuUFibMqGqKdwtrZSztglD6wd43RpLiYBg/eW
zWn43Jd553Fh3NsiEA9xKW04FAVroZQDwWOziKGG+RkjnrfZA7Hie5wMoPeW
+C/iHVCFEg0KFi4Cc17qqxvtfKC8KLny5OQsih6s/hLR5QOkPTyhLHutwJFc
UClI+Pnanx/jPgZDc3J++/4yf5jMom98iO0/ZNcnG3PHFeatNMybWI0h5KJs
PrG/VN5hlwjj9gVWSt2PH9ctYReVWASBM7/0k6u1NhIi1vpvPFmKhyndx2ZF
RF4F16EpgcBEqJPnp9gl50OG4lGKHD7/Tu8zmiyMcgWzj8MsHCvqMPZD3TwG
45B3kD8HV/pByivj7i/xatCo8Pqv9f6r0sb0/KIrWLkJJyqc0wGRrhilcCzf
uZtKan3WD8LfFbrMmQrCnW2jgfxYPr6/fuugpD/4vqEUTyZrgsbz6I1cxL7Z
3aPK/9wVxD7e/7OI22tbPs2IxXKt5sufrL/kg8zUxVO+Y3mQftNi2zF8Pl0N
rd4tXl0I5Ufirgm6JABjz+AO4fFZ1NmjfJtOMAC8zK6UvRAyhiknKVtGjGMx
O3da6H0RSMRT5twfhkLAPXVmU9w+tmspJEA9FYyYN4iWucWATsIxtWa87srM
VZqu1LpB7wmXtqMRZmDGTVNG+Pmf6aFGWw6Soc2jsr7BmwKftM81iOBx8Te0
GXc+4w2FlrfTF++GQr73vmoiz3CNuFIlh8wTCP7807lD2ggYmnSutWCcnnJ3
4QQVW2hV7lGoyLWGpRnWNOLd09V991vir4VBLqVpxKg/BR52dWo9wOtirFZu
31HWMHgZceCO8OEy6OO8Mn5vAO9fkgI/Qm2fwLfDw2J/jl0Hzp/dNN3EuIfT
iU1IpcFdM5avBXdLgBvNLn3sn0VH+h+ZBVbFQ/5zg3c2i2WwEjWbndIzixhN
HzebLT8BdNm3/GKxHrTGtWi3E3476HHWn+AncMS7WTb2rBB8OiD+i8DnONPQ
VyuRA5cl/K1VnQuBtaSvl/sj9g8jpgsXePOhY3zPWgBbMtD+dNmjhOdV4V02
BrJjMvS0e5WV2BfDDeuarZxDs+hLswvbG6FUuDqzMj/CmQrKD3Z8jcTr12VE
74zDuh3c3br7yHExSzCJPZ1B2Cefky+iyDMf6n4pzQZ4RgI1z9tDnF9n0bkr
oku38bl9kD0krHAkG+IZSd1WP/B5/GTyh7ycQDDNuH42cEcFlG0o+GhF1HM8
V/leoDgUHMpGvA9ABdC/7eblwOd9pT/3pv0XIuFomYfgDd0iAIsK5hQ8T5Yz
rlU+0cR+3+CmfWNmMijFjzMsLGL8sWmdbWNRsPA77fzagTionXvXf4LID3Cu
rv6anhvct/Jzv9waDZuaA49qEN9jw0wbxM0cQKry5G/qgghoqGApOEu8r99A
Z2ja4AxM7xlGSuLIcFvssoga9htPI4cEY3E8aXGWLZSd1xM2LBYVEu8ijS1z
fLLjPWC/cfMH78fuwBx/t4PIB0718JEkdZ4X9IWFF7aWuAObpEjnd+I7828z
nrA6H7il99rWrMATNGSvZNRiee1IZYfrPl8wSVRttp2IhwG+qEcd2N82fA+t
Nd3mCHw/uY2W5SMh9ruvLzNRB9zOkrFvGxmGa86pjt0mA43VmxoiHzirbC5d
7WMPMN8uqfug1xuo9SfeE35VZdubbO1wH8jsQm3KTKHwVe1KDfE+lC+oRWuv
cyBwXb0u2bfDD5gHvBakiPzb5GiNujRXkKDdezN5kAJFoUwBzFh+ZGDI+OsU
BeaGH3TvekiGxpEzzgcxzunWMrqW2BDIu3j3Qb9mAKyb7qYl8l1XaL+8vOhN
grcJK1xF7N6g2wgJRD3iAg21KJqd3hCrw/VZ9K0HrPen/STyotv+5tT+0hQK
Lw85ZRy84Qa/xekaSAQ/c7VrgnUsGPq1rrT5a/oDOW/b+iMsd98eqKda5QtW
NxGvZooncBwZGSrCOIr9CornvMLgT92H7Slv7CCsffpiBm4fR7cgsk0kHESz
2+/u6XwM9JFeYcFY/rjcJ0xVLBnq7rduLPE3Ae3tUbl+RL3ge7lhahZB8Glv
SkdgVCDo3kpu+4XbhzK9O0s/GApHfJlVdW6TcByy6QKRf4mHi2swmCMALL9Z
njDgSQFawc9RbMT7tSgjtfMbgqHW613R8v5g8N6lYErUi+85yk32p40GqtHO
QWuOUBg92PWIGsdFe2gZ5WO5yCCX3RaWdCMILCveOGUR933OjVTCEAgeZi1j
2SER8Pr1nJQ1xlETbqJrOBIK+nWHtvPepMBUFWtTHJZnKD/VN9kSDtVULxhX
9+Hf+VoEvsVyPt8IxrnyWNCmGj9bohwCTD4B14n7o3mnk78lpuPB/2FShDAf
CTLimdeJff/YaqO6tngE2HKShyLDPOCcuZQQNVEnxdjcsbExAWqchsjH6r1A
x/Dlu8e4/d6jps36XWHwvSV8Rr8bx1/RpEvZK8R7NK6ULRtDoVXapl5v0R96
3hy+TuSdviJk+KkJz++QE50j+q1PwaTxEQdR14O85W6II30S9Bnf5FulewIk
k1mpExifX1vqddGxSJjoyaL/1E0BgcpLFq+x3dJGq+d9eiLBR/hY5LE6Q7jm
5UJD5K+ubPgurlTsD3bB3z3DtyaBZd1nS6JOd/XXdVZtuniYSErNO/QwAlqk
F4Go5zIZ6qlzZjQUBKb3P6cODQa91s3HiXtAZwvX57S1JHi5EO1k2hEN+r63
jxJ8e6U8U9mZ9ASwGZxP/VUeDiJ2+k+JexxuZT1DjnNJ0OZj+O7oCAW2Uxwc
CF5Wx9f7r9OsIsAoZqXhvh4ZHF9een0M4x/ZV5zBKBEKP0wo4sXeQdD96lHC
OlHXfv3046eqsbCPSvF9rE0IXJMNeB2J7XBnsIij+W44hCZeORnNSQIG06C3
Hri9xJmwfaImkXDFKYSsrEAB4YLpNeLdAXuHz3uJX1GwfN7LZJCWAqeL0+Q9
iXdAGltvbu9MhhaLi1K0yi6Q5LGJdQzrKVWvs0ptlAKo99mE5EkHYNgYl0zw
/RwMyy0ev8mCrU9IYuflrWGVdZK3bR7Hh2TNdypHY2Ch7JB8+3QoJBzZpZqA
9eTxqa3OOpUGqodyAo7xW0Dxu2QKkZf75Uv95aNx8fAtIDzj/rUIEO0VWyT8
9ozV1zNUVVGQyR4s+etRPlilNd+mx/vLqY+TnzvaEqDs6NOTK4djoO/LGu9z
gieWGSPZq5EMDQMiS0Yn4yG1Vj/WBO8LnXqW8UxiMeC1o0l1C14H774le9zH
+kgcNQ86eioC+CJ4LQ0rE2FHY3EbLf5fe7IOc/G4J8GlFmUzOapoGG423P0b
7/taNuaLmbbpQP+dU1npWAT4eG9mP47jkwmlmOKjnPGwOUOoXu9gCIyxjR3j
x/jk/uSdZkypEPTGJfSVHD7vz5/2UMd6jjw/1luemgHWTaqL48JkWKhT+WyI
cULpuKSTxZPgwYjNwxd+4WBCl/yQqH+hnVInFTCYABNrqj8cZkKgu7GN6jDB
Z2BDEVLdqVCVfv7XhU43kHdilyfyU+3gvLmWbZQGflRXI7I8nKCgWOIIkSeK
hi2f1SI7E5zlq3s8z3tC57vvO27hfn25X0rH2WSB2gbVX3yaLiA2vz9jCI/j
IxO33Mn9OO652i13dTka2jaFudYS+ZA9FgR3RKbChV4Gjd5gS3B48YmO4E2J
KVnvNCqOgqexOxOzS4rBoH5ZlgOfg+hkR2Y+HEyCoys1pc8H4mBn6R8NZWxP
Kz43I83yePh+TlaW/nAGXGT+kFf7HZ9nx3aZzvtkw1uBts/H1hNgOlCu4eQM
9lcD3+4U8OXBgVwbvUtcMTB4yFLF9tss8og1/hwjnAKbizfwnNeNBuZXOjFt
WM8ISQfaXu186H97GT4bh0BlZt+EBW5fTnu1WPFUBoTwLt2cdIiHl9luMu9w
v6XPWfynz6fBzG5F6jXVGDgafHNCENvnOx2V5uvNBSBRyqKjkOwDpu4rpOMY
RzyhYk/s0wJ4cah/i5qBO9jx+y8a4fkZ4Pjl5qu2QtC8NKmlxfIEPpXb9BTi
uMuhJl99w3AE0IpH75lnKYPzYjX7Vz5g/cnqanZEvtMnzEPReTh+W5O5cBSf
j2L9ThsaLOSDorsVrdh4OkxftHBWwOcaLtEQaklszz8zn5bQqURIOlGeQ+Q7
vffux8x4STzw7PAjGevkwQm6c/PnsT6XO1WHvA8kgYz43POA/cnw7mSv3E88
vlX9ycKSZfFASyV7qI85G8C9tuAKwUtX3uL4JqQQjOp5m0tF0iHz6zFugU8Y
/7z7rPaZYmi8sd0/yjIJRMsEmNyGcRwiIb73ulAKHHJ5eVV0UyIIH0iXGcH4
Kowx36jwuNBd9Qul2h8Pe2hmKZ+xPXv05Wa0jpUASnpwyByPVzX3xcVejMOj
ujy4VyAD3AT6pMV2p0BKT0T6IeJc+UdA9yQeFzRwP14oJx7MbHqWzxH53r+7
/VYeKYGD9iFjPNMk2CVqJlKHcXaJrScOOZTCzzman8mufqCSeVDMA8e3z9JI
upllWSDLy3H3qlgqWKjsOY2wfY5+m/Ql3skuNMiWXuZ3g9ULP/7Ke3zAm/Lg
Q0kWhH4e2r71ezq4f979/gI+b+48oIqstwdBewe9jQtjBUh18W41xnGsL8//
VdG1R0OdR3HacChKQ9KhLaUwqMmjVFuhmchp2nKEWiQZj4pMitSSx2SmNvKY
kMcQ5skYM2NPZXNjbWpSKWsjNkzEyFZGxyOVvfPvPffc772fz73f7/f+zvne
X53HqFoC6e2iJ457aoB56QQ1FXEjXuluWDMhAbn33nAXaR00Bdu5+mDf5OXn
u+2AuhzonecDZ0lceD+pOP0M4/LhdDZbzZYCe8zslb51PSyx7F5qhuv+y4LM
Y/lSIF8+l1ZMEYEebfhWI9p5sVF55qiTHPT6qMYCQy50zXoH/43yiLK4mtpc
KQQQv9Par4lhwfkjM22a+dLEx2SvzXIgftBdYxnLh+ja37JXYr/w2k5G6F3X
AK4+ZjReBwfKxxxaDRBPpm98IwXlacyg42pOBchG5YbWiA+1ZWij1l5cb19I
9oQNDzj5XeQe5IuwnGTBS6kCQu/CLT3xVeBsPyhSauYoflVaE5CvW1EJ7s3k
fPjuoJMagfaTg+5630C+5td1OJt25sCU7E8nk37N3MuMETcOH+bU1uSkMBHM
TPufa0MclOszDjCRr4lQ50ACOQ08LYxZBNS/7Of9yC2SDfIQvZiIe3egmLF9
dAj7KZHO5JSehRisAo+bVdDqodnhx39eIT5rF/s33ZeyQSektqzYRgD8DzwX
T8zP8aulJodfFEIQWatJ7SuFDUT68I3Rj7u4vxCvL8Jz6L/vZ41ynktgPmop
+QjixnHOXJH0rB44C1750TqEML75xb23GNc5E7GT0qkQ8isNE1tzuVAZzgvW
/K+B1HvJx3UxByhVc24cejWcTplZa4DyofSwkZjCEmC8SWYJ84VwzGDPN81+
mHaKsEz/Uzk8ctP6Q2XHBetrB1ma9zKMVP7kUNxtOGxO8SBvEoA5+zq/Gfu1
Cu26eCGe+wExb0KnsO+k/rAr7DnGVazytK1wlUFbnODz/WVFMNkXXh3zDu8P
k4lNts0yKHDIfCTm5oF2/zh9CcpXM0zzO72rgJcsYc++rQVH0/Ed7Pdo/yV3
fdsCOTyd57/2CrgCZfse6NJRvy102DVVwYcBmYodkMKEEkXW1FOMK7/x0IR7
Mwf0Thlp98bWQSKDXlaIdWcjyn2o9ZoPwb8aeNxUSiFHd91P88jj7/SL5o/3
V8KQVaREMSiDdOqp1dFYRyH6nsN9ZXmw+3SucesRAXR1pjHjMK5NOtHbVGdy
4GWkjWX9TikYtK/Y8gX32+qt3WNKSxEcjY+JqDGVwsEqYq828jJnxyy428+F
k92C/hRHMeSy8q5mo76gKyE+7RYbjMZCV20c4YGDfpLhTvRf99hWF5pQDBl8
W57qryp471lCYmEeUlZlLSxQ8+CBkMRw6q0Geutyg2zM/3DPD9ItxUVADHAf
3C4Ugf6GgZIE5FG1TG7+sLQACI27AndX84C733iagPZzo5ZYDFTWQeeEqOXJ
ymKQ+HPyEvB8EV748umChwSs73k/jFrEBrX654G7KPcpnU7tAT6sZPTEZopK
wC+p4bAL5sOBWNKdvmgB2CvKtVq1bsI+j7lYbcSngqY0NyKVgJf2DpXVtASi
GMYmg+i/yHvNDfvEOkh+5+xj6pIJI1nfFn1F/81ZQVc/f7wNh6h+revnZND5
pm7uOOLv3ld0VvP+meL7UuGlrAXr0NnbdMwHx7nxAlpMNezMCTk0HFgF/Sd9
Xf2x3h/bW55vWcoFmm1RZFNNGZC0FFcaNN9RL7a3nBBygUF54CIsugmEIOr9
GcQhKquDETbFhYsHffeLdTIgUTqZHoT3iv8Blz2w6w==
      "]],
    Axes->True,
    AxesLabel->{
      FormBox["\"Arousal\"", TraditionalForm], 
      FormBox["\"Affective State\"", TraditionalForm], 
      FormBox["\"Probability\"", TraditionalForm]},
    BoxRatios->{1, 1, 0.4},
    ImageSize->{707., Automatic},
    Method->{"RotationControl" -> "Globe"},
    PlotLabel->FormBox[
     "\"Effect of arousal and affective state on efficacy of training methods \
for heeling on leash\\nR+  Red  R- Blue  P+ Green   P- Orange\"", 
      TraditionalForm],
    PlotRange->{{0., 10.}, {0., 10.}, {0., 0.81}},
    PlotRangePadding->{
      Scaled[0.02], 
      Scaled[0.02], 
      Scaled[0.02]},
    ViewPoint->{-2.579890992826209, 1.1127779891046656`, 1.8857061308959056`},
    
    ViewVertical->{0., 0., 1.}], "\[IndentingNewLine]", 
   RowBox[{"(*", 
    RowBox[{
     RowBox[{
      RowBox[{
       RowBox[{
        RowBox[{
         RowBox[{"**", " ", "Combined"}], " ", "conceptual", " ", "response", 
         " ", "landscape", " ", "for", " ", "training", " ", "heeling", " ", 
         "on", " ", "leash", " ", "in", " ", "dogs", " ", "using", " ", 
         "different", " ", "operant", " ", "training", " ", 
         RowBox[{"methods", ".", " ", "The"}], " ", "y"}], "-", 
        RowBox[{
        "axis", " ", "tracks", " ", "the", " ", "probability", " ", "of", " ",
          "a", " ", "dog", " ", "heeling", " ", "on", " ", "leash", " ", 
         "depending", " ", "on", " ", "the", " ", "dog"}]}], 
       "\[CloseCurlyQuote]"}], "s", " ", "affective", " ", "and", " ", 
      "arousal", " ", "states"}], ",", 
     RowBox[{
     "both", " ", "of", " ", "which", " ", "are", " ", "shown", " ", "on", 
      " ", "a", " ", "simple", " ", "representative", " ", "scale", " ", "of",
       " ", "0", " ", "to", " ", "10", " ", "where", " ", "0", " ", "is", " ",
       "low", " ", "arousal", " ", "and", " ", "a", " ", "very", " ", 
      "negative", " ", "affective", " ", "state", " ", "and", " ", "10", " ", 
      "is", " ", "high", " ", "arousal", " ", "and", " ", "a", " ", "very", 
      " ", "positive", " ", "affective", " ", "state"}], ",", 
     RowBox[{
      RowBox[{"respectively", ".", " ", "This"}], " ", "behaviour", " ", "is",
       " ", "performed", " ", "in", " ", "the", " ", "presence", " ", "of", 
      " ", "a", " ", "leash", " ", "that", " ", "may", " ", "provide", " ", 
      "an", " ", "effective", " ", "means", " ", "of", " ", "applying", " ", 
      "negative", " ", 
      RowBox[{"reinforcement", ".", "Both"}], " ", "positive", " ", "and", 
      " ", "negative", " ", "reinforcement", " ", "are", " ", "expected", " ",
       "to", " ", "gradually", " ", "decrease", " ", "in", " ", "efficacy", 
      " ", "as", " ", "arousal", " ", "increases", " ", "and", " ", 
      "affective", " ", "state", " ", "becomes", " ", "positive", " ", 
      "resulting", " ", "in", " ", "dogs", " ", "displaying", " ", "more", 
      " ", "energetically", " ", "costly", " ", "behaviour", " ", "that", " ",
       "may", " ", "be", " ", "at", " ", "odds", " ", "with", " ", "steady", 
      " ", "controlled", " ", 
      RowBox[{"movement", ".", " ", "Positive"}], " ", "reinforcement", " ", 
      "is", " ", "predicted", " ", "to", " ", "peak", " ", "at", " ", 
      "moderate", " ", "arousal", " ", "rather", " ", "than", " ", "low", " ", 
      RowBox[{"arousal", ".", " ", "This"}], " ", "contrasts", " ", "with", 
      " ", "the", " ", "response", " ", "landscape", " ", "for", " ", 
      "negative", " ", "reinforcement", " ", "and", " ", "accounts", " ", 
      "for", " ", "the", " ", "apparent", " ", "division", " ", "in", " ", 
      "the", " ", "negative", " ", "reinforcement", " ", "landscape", " ", 
      "by", " ", "a", " ", "knoll", " ", "that", " ", "erupts", " ", 
      "through", " ", "the", " ", "positive", " ", "reinforcement", " ", 
      RowBox[{"landscape", "."}]}]}], " ", "***)"}], 
   "\[IndentingNewLine]"}]}]], "Input",
 CellChangeTimes->{{3.555821373970175*^9, 3.555821375358379*^9}, {
   3.555821431944042*^9, 3.555821436640739*^9}, 3.555825731020544*^9, {
   3.5559926277356663`*^9, 3.555992871228787*^9}, {3.55720406122569*^9, 
   3.557204063519466*^9}, {3.558845506802432*^9, 3.5588456512712717`*^9}, 
   3.558845995684017*^9}],

Cell[BoxData[{
 Graphics3DBox[GraphicsComplex3DBox[CompressedData["
1:eJyFXXmcXEXxH8IAMwSGTTJsdtjJZHeyopwiP1RE/L3iEFHkUA4REETlVERQ
lB+Hhks8AFHkEJBD5L4TIAcENvd9bs5Nstnszm6CIK5xQEAYf/26ul69/s4b
3X/2k+9W6tWr7tddV1e3f+vir54zLJVKHblrKrV9qv7nitf3/ETmqQ2Bjw4F
k0s3vPGVyT2Ap+jUz7ww78evbgI8Q/fOanvu0vM3A95E/Q/fY/7SB3ieru9c
8ODnX+oHvIWuyj/zhc1XVAAv0kJD/Y8PEW+j777yo9ta0oOAl+nlL+4ybJ8b
Ee+g4Wse+sHndt4SyHvKX45/9vfn/OLbGwEfCp699Pzf/vWqTUhPB+z9+Khl
R/YCnqEpH9xYXb9mM+BNtOqUNz/+8kf7Ac/Tzw9ePfuigyqAt8D7Cl6kP/3u
kO2OvX4A8DY68Ucdd/771kHAy7TPOYW+U0fj+3ZQ+pTcfhP+uCV6H9HDCDvA
PYAPBV+1E6IX6eknr96/x8c3Ip6hwWXl9e/9tA/wJjrsmwPmL/2A5+nX39vy
r8f/XgG8hWa+/bEzfjNjAPAihdQrjh0EvI3MZC6e9h18rzLZ1/0b4h10pZ1v
W6PxEz10pXqGZX+1CfCh4Muf/qV5hV6kp2lfvaP9lss2A56hkQ9Pmz56z37A
m+jpC3ou+dUtFcDzdOsD735i8JkBwFtgPgtehPEVvI12u/d//vTCp/G9yjR+
El3bNxfxDtq24thvNZ36ejRfRQ8n2w+4F/Ch4OjNV4SaQ3o63I4v4hk6YGPH
jtfc3g94Ez1gZk/HjgOA5+n3LeEMHQS8Bb5fwYswnwVvo3dPDF9gK+DlBu/b
QW9+JZzogucjPex52bC7M609gA8FJ3n6iejphU+/O+M7TyCeoTUH/e3gz3+h
D/AmmrfT5+45+f5+wPP0q+c2v377hArgLdQaqu2aAcCLdOV1H//yIzsPAt5G
h+678u7BMVsAL9Mfx+854+ePIt5BtZWXm51B9NYS6WHxN44xoq4HfCgwm0K4
ECA9fWH7y4d3fKwH8AydfdJXP/rAL3sBb6LaEe//9Y3OzYDn6eplE7/+9pQ+
wFtow3s/vfCVH/UDXqQ9Ok9vO+zviLfRXV/e/aYv/aUCeJnWjtx22NJzBwDv
oNHrlvzzxH7Bi5EeLjvq9+/seNZawIeCv4TbabEb6ekjZnX+6b8QN/Nhy4X7
vHPnRsCb6ILUxdekZ28CPE8/GLph/knTewFvgf1X8CLsR4K3UfV7p1z9zEt9
gJdhvRK8A77ftkgPE//4t0fnHLMG8KHgnXDZfnst0tNd3x95XeeCdYBn6KfB
J8+c+sUNgDeR2XzNX3oAz7t9vxfwFvqzWR3WPIR4kS67LVxQNgPe5sYX8TJt
tftLH+AdNMXaRYKXIz0cYL66oz6yCvChwG47j65Gerp6zMHnHXnBGsAztOit
+TMPf3od4E3UN/eul++4dT3geZr+2J+Po1EbAW+h863iegAv0pprfmhmLuJt
dPrzr71536G9gJfptsev/coX/4h4h7NPBO+I9MB2XRfgQ8HYUG2lVUhPF9mN
HPEMfc0qbg3gTVSwC/06wPP0ol2A1gPeQnuH0/BjGwAvOrsF8TYadV34Aj2A
l+nscFt7D/EOevYL4UaI9nAqxfbzEsBl31yO9PQ/9qcL8Ixbh9cC3kSL7A/a
7Xmyn8UpaLe3kB2Wf2wEvEj+ui0/bcTbezfgZfLXN/npIP97V7ua/YWlgA8F
bCcsR3qy2/uaLsAz9Btr4CL/Jpph7UO02/O00hpGaLe30Aml5guP/UcP4EXY
p9Sutp/vnPWAl2E9V7vaX9/UruZ1aRngQwGvJyuQnhbb8V0JeIYusN91N+BN
dJCdP5sAz9Ohm46/+c7vo33eQl2h+fMZxIu0g7WjkE8bWTFLGwEvw7qtdjXb
aeuj8RM9VD8MJ/RywIcC3ke6kJ4uCdX2g1WAZ+j93V6f9Oz2yL+Jdg/N+Tza
53maN3XyzTsOId5C9/zk3j+Nm4J4kQ77+7cXfeMYxNvoQvuB9QBepinPbr/l
po9tBLyDnjbeyGc3iZxqV79h7czlgA8Fe9n1aiXS07n2ZzXgGbJm7Gc2AC7r
A9rtebJm9QS0z1soXM1XXo54ke639jniZr8IxTxjE+BlavL8R7Wr/fmjdjXb
LcsBHwrY3uhCeucPrgI8Q0csPXfVlgvXA95Evt+qdvXNH/vrrq8esBnwFvrZ
TVO+m30P6Ytgr6pd7b+v2tW+Xad2tf+9qF3trw9qV/vrg9rV/vqgdrW/Pqhd
7a8Palf764Pa1f76oHa1vz6oXe2Pr9rVye+L64Pa1f6+qXa1v2+qXe3vm2pX
+/um2tX+vql2tb9vql3t75tqV/v7ptrV/r6pdnWyX4D7ptrVd/8h/JkP+FDA
474I6d3vZYBnyF9P1K7m3/jcPLGe0T5vaSBn0X1fiLfBeqV2tf/9ql3tz+dy
pAeOB84CfCjg+TMX6cnXm+AZYj99GeDyXXQBbuwHO/9Rnhba98Zm4zEgfdH5
oYi3kb/OC14mf90TvIP8dUDtav4uXgVcvovpSO++i5mAy3cxD3D5LhYBLt/F
EsDlu1gMuHwXiMt3sQBw+S4Ql+9C5NQfng/XAz4UJOMpSsYzDfCmBnje4b8H
vIV4XO4DvOjo/wx4m/NHngK87Obt44B30PvhtLrtMbSTQQ9qVyfjqAe1q5Nx
1IPa1b4e1K729aB2ta8Htat9Pahd7etB7WpfD2pXw3hRsh7Urk7G6+YDJetB
7WqYD5SsB7WrYT5Qsh7Urob5QMl6ULval1Pt6mQc9aB2dTKOelC72teD2tW+
HtSu9vWgdrWvB7WrfT2oXe3rQe1qX061q5Nx1IPa1ck46kHtal8Palf7elC7
2teD2tW+HtSu9vWgdrWvB7WrfXnUrk7GU5SMZxrgTQ3wPLyX2tWsh2cAFz28
ALjo4RXARQ9TABc9TAY7U/bN+wCX/CbiKUrGMw3wpgZ4Ht5X7eqdrd0yCfAi
+fu72tUcN5sNeBn2d7WrP2vt+RlgZ8p8+DPgMh8QT1EynmmANzXA8zC+alf7
76t2tW/vqV3N82ER4GWw99Su5vkg9oPa1YeE4aj7nwB8KEjGU5SMZxrgTQ3w
vMOnAt5C+1h7cibgRUe/APA2F5deAXgZ7Ea1q22WcZvE38qRHvx1Q/ChIBlP
UTKeaYA3NcDz8J0K3gLzVvAijKPgbcR5WLTny+T7j4J30O8W/uzo165GuxS/
C7Wrk3H8LtSuTsbxu1C72v8u1K5OtvPxu1C72v8u1K72vwu1q3196k+yHSv5
7ueQ3vk7EwHPOL9+EuBNsG7LTx7eV35anN80HXDUg/y0ke8Pyo/4m7MB7wA+
alezn/gA4EPBj3vvHfHwtOeRnr5uCzheAFz8rMmANzk/aCrgeeefdgLeQjzN
ZwBedPnf2YC3gX+ndnVYPdC8bg7gHcBH7eojbUHGg4APBQsPnPX8/t+fiPR0
yv1PPr32rJcAlzqQqYA3ubjuNMDzxM+dDngLLf2nTeQDXqTTvxOuHHMBb3PP
XQB42dUbzAe8A/ioXT1ufTjR0V4dCn60JkwYv4T0dPzy355RO2Iq4BmXn3oN
8Cby/Xe1q/m5swBvgfFVu7o7TGM+vBDwNvfcpYCXae4x4cxaDHgH8FG7mu2W
RwEfCriOYgrSuzjANMAz8L5qV/v2jNrVO3vftdrVfjxB7Wp//Ve72o8fql3N
8atlgHcAH7Wrk+1YWSc7kd6tkzMBz8B6pXa1v26rXZ0sTwvEl9CuXgm4rJNr
AMe4nNrVPh+1q3m8JgIueV60V1NOz/MAz5Afz1S7mn9jPDwP8V61q/14o9rV
rM91gLe552JcWuxqrG/pAD5qV78VlidMnQL4ULDjQ2GhHtqrKZdXWgZ4hvz8
l9rVfv5L7Wp+LsrTAvkptas571ZfB8LPxXqPsov/Y31IB/BRu9rf19SutmHO
3y5GepdXWg5443h1cjw5D/F2tav9/JTa1fy91NeB8HMrgJfd+oN1Lx3Apxzp
geOi0wAfCiZ962frPvd/aK+myJbpvbsC8AxxHSbWjTRBHF7wPOQpBMe8nuBF
F8fuB7zNPXcQ8DLdF06TTw8A3gF81K5+0uY9XwN8KAiTYrfduBzp6ZBxX7ry
uo+vBDxD19x+hLEI6utA7PD+phvwPPFzNwHeQnZ7v7MP8CL90BbKDADe5p67
BfAy2eX8tkHAO4CPzKO1QbOtL9oI+DvB/ja/uQnwoeBAL09XiPiPCV/reMd/
fGuEc365H/ikXD6uF/DtXf4X8QzZtPkzmwEf7r6LPsCbyH527wM+fgTX1XwD
5cmTFWcHoWuO5L/lzrBgQvRZdb+3BraM97Oih5r73RmcY8exB983NdbLP1Yj
fe5r6zeQz1DA4wV6GL87WTP5uArwb3H7RQX4fxCEVQXNR/cC/23BLSF8Qi/Q
p+hwm6dG+hS99UbnZ8YtQHkKUAcuv4tkl5+vDAD/Hcmmtf+wGfhvR8GcDS9e
/wHKk6HQmn9ouz6gz9A3f3x8qflCHN8xZLeFF3Cet5GdJmfgOObo629P6f7V
h8g/S3/e7pUdRv6+D+ib6IA/7N1y+0n9QN9E+fAFZsG86mwj+1ncPAjylN2+
gPKMIlvGW6r4/Mc3Ubj6fHmwH+jzdOMNp3W98m2gD+3Soz5y2bBuGJfOMtkw
xsgtIE8HnWf3L8HTxL97gzM3HLX95cPr5klqvNktTn1sIzw3lXpvxnee+OZJ
PcBnKGD/CPmM5vr29/F9nR31D5zPLTTf2u0D8NwW55cNwHPfDfqsnnsBT5HR
8n1n7rUZ+LeSrYq4DfiPb6Gz9lrYNHcqzuci/cPWqaI8RXo1Z3bOgwbhuWla
Ebpf728GPEMfHPKDJb9YgfNtLNnjF+MHQR5jL33JePan4Pxpoy9Zhx/oQz9r
938tfOuLOL670BNh+eT4fsCb6J+Vsx9cfRDof3w7vRl+vntv8flTG9ny59O2
gDxlsp/psUBv8E+E39FKlGckFd/o+9QenRXA88TrFeh//Di3X6A8ZRd/Q3k6
6E/W4EB5Osgu52dJPXnWPfdNV88g8yfn8GXBiV7dTjSvUpc+9ev156c2AZ+h
4CZ7fgT5DAU8n3E+NNPe4XSbjPO5hV6zhukg8K8Ft1S2jV1x8WbgXw1sufSJ
[truncated: 851,373 more chars]
