# Supplementary material for: Conceptualising the Impact of Arousal and Affective State on Training Outcomes of Operant Conditioning
Source: Animals (Basel). 2013 Apr 11;3(2):300–17. doi: 10.3390/ani3020300 (PMC4494394; doi:10.3390/ani3020300)
Supplement: Supplementary File 1 [file animals-03-00300-s001.zip › Note for Supplementary Material.txt]

The graphs presented in this manuscript are 3D, 
interactive and unify the concepts of arousal, 
affective state and operant conditioning into 
one easily interpreted ¡®response landscape¡¯. 
The response landscape graphs will be made 
available online in interactive form. In the 
interim, they are provided as additional 
material, but require Wolfram¡¯s CDF player 
to view in interactive form, which is available 
free from this website: 

http://www.wolfram.com/cdf-player/. 
